# Supplementary material for: Chromatin analysis of adult pluripotent stem cells reveals a unique stemness maintenance strategy
Source: Sci Adv. 2023 Oct 6;9(40):eadh4887. doi: 10.1126/sciadv.adh4887 (PMC10558129; doi:10.1126/sciadv.adh4887)
Supplement: Supplementary file 2 — Tables S1 to S3, S6 and S7 [file sciadv.adh4887_tables_s1_to_s3_s6_and_s7.zip]

Archive with 5 entries (5 files):
- adh4887_Table_S1.xls
- adh4887_Table_S2.xls
- adh4887_Table_S3.svg
- adh4887_Table_S6.xlsx
- adh4887_Table_S7.xlsx
