# Supplementary material for: Chromatin analysis of adult pluripotent stem cells reveals a unique stemness maintenance strategy
Source: Sci Adv. 2023 Oct 6;9(40):eadh4887. doi: 10.1126/sciadv.adh4887 (PMC10558129; doi:10.1126/sciadv.adh4887)
Supplement: Supplementary file 2 — Tables S1 to S3, S6 and S7 [file sciadv.adh4887_tables_s1_to_s3_s6_and_s7.zip › adh4887_Table_S1.xls]

## Sheet: Brain
Annotation Cluster 1	Enrichment Score: 2.903244184126272
Category	Term	Count	%	PValue	Genes	List Total	Pop Hits	Pop Total	Fold Enrichment	Bonferroni	Benjamini	FDR
GOTERM_CC_DIRECT	GO:0005788~endoplasmic reticulum lumen	9	9.09091	0.000111606	10954, 8974, 2147, 25870, 813, 5955, 3309, 140606, 351	99	306	20472	6.082	0.0241467	0.0122208	0.0117744
GOTERM_CC_DIRECT	GO:0005783~endoplasmic reticulum	14	14.1414	0.00308508	5130, 8974, 2286, 351, 10954, 4925, 2896, 445, 25870, 813, 857, 5955, 859, 3309	99	1142	20472	2.53505	0.491696	0.135126	0.13019
UP_KW_CELLULAR_COMPONENT	KW-0256~Endoplasmic reticulum	15	15.1515	0.00566649	5130, 113612, 8974, 2286, 2890, 351, 10954, 1558, 4925, 1573, 25870, 813, 5955, 3309, 140606	90	1300	17543	2.2491	0.14224	0.126992	0.108178
Annotation Cluster 2	Enrichment Score: 1.466865924406628
Category	Term	Count	%	PValue	Genes	List Total	Pop Hits	Pop Total	Fold Enrichment	Bonferroni	Benjamini	FDR
GOTERM_BP_DIRECT	GO:0006082~organic acid metabolic process	3	3.0303	0.00456482	1558, 113612, 1573	94	21	19256	29.2644	0.992098	0.772307	0.772307
GOTERM_MF_DIRECT	GO:0005506~iron ion binding	5	5.05051	0.00540824	55586, 1558, 113612, 8974, 1573	94	142	18811	7.04637	0.795853	0.316923	0.310433
GOTERM_BP_DIRECT	GO:0042738~exogenous drug catabolic process	3	3.0303	0.00594335	1558, 113612, 1573	94	24	19256	25.6064	0.998176	0.772307	0.772307
GOTERM_MF_DIRECT	GO:0016712~oxidoreductase activity, acting on paired donors, with incorporation or reduction of molecular oxygen, reduced flavin or flavoprotein as one donor, and incorporation of one atom of oxygen	3	3.0303	0.00727483	1558, 113612, 1573	94	26	18811	23.0904	0.882265	0.355254	0.347979
GOTERM_MF_DIRECT	GO:0008395~steroid hydroxylase activity	3	3.0303	0.0115571	1558, 113612, 1573	94	33	18811	18.1925	0.966825	0.376249	0.368544
GOTERM_MF_DIRECT	GO:0004497~monooxygenase activity	3	3.0303	0.0544383	1558, 113612, 1573	94	76	18811	7.89936	1	0.66494	0.651323
GOTERM_BP_DIRECT	GO:0006805~xenobiotic metabolic process	3	3.0303	0.0814416	1558, 113612, 1573	94	98	19256	6.27095	1	1	1
UP_KW_MOLECULAR_FUNCTION	KW-0503~Monooxygenase	3	3.0303	0.0914668	1558, 113612, 1573	66	91	11655	5.82168	0.989992	0.896375	0.896375
UP_KW_MOLECULAR_FUNCTION	KW-0560~Oxidoreductase	7	7.07071	0.121529	55586, 1558, 113612, 8974, 5860, 1573, 5832	66	607	11655	2.03647	0.99801	0.992483	0.992483
UP_KW_CELLULAR_COMPONENT	KW-0492~Microsome	3	3.0303	0.12402	1558, 113612, 1573	90	120	17543	4.87306	0.971988	0.415769	0.354173
GOTERM_MF_DIRECT	GO:0020037~heme binding	3	3.0303	0.169779	1558, 113612, 1573	94	150	18811	4.00234	1	1	0.982877
UP_KW_BIOLOGICAL_PROCESS	KW-0443~Lipid metabolism	7	7.07071	0.195145	1558, 5130, 113612, 6783, 5322, 1573, 27306	60	742	11187	1.75896	0.999995	1	1
Annotation Cluster 3	Enrichment Score: 1.347774612471645
Category	Term	Count	%	PValue	Genes	List Total	Pop Hits	Pop Total	Fold Enrichment	Bonferroni	Benjamini	FDR
GOTERM_BP_DIRECT	GO:0007268~chemical synaptic transmission	6	6.06061	0.00765917	8001, 6572, 2742, 22829, 2890, 6857	94	253	19256	4.85813	0.999707	0.772307	0.772307
GOTERM_CC_DIRECT	GO:0070161~anchoring junction	8	8.08081	0.00835672	55530, 8001, 2742, 22829, 246213, 23024, 2890, 6857	99	481	20472	3.4393	0.840835	0.178656	0.17213
GOTERM_CC_DIRECT	GO:0030672~synaptic vesicle membrane	4	4.0404	0.00897361	55530, 246213, 2890, 6857	99	89	20472	9.29384	0.861112	0.178656	0.17213
GOTERM_CC_DIRECT	GO:0060076~excitatory synapse	3	3.0303	0.0121785	246213, 2890, 6857	99	35	20472	17.7247	0.931674	0.222258	0.214139
UP_KW_CELLULAR_COMPONENT	KW-0770~Synapse	8	8.08081	0.0141102	55530, 8001, 2742, 22829, 246213, 23024, 2890, 6857	90	504	17543	3.094	0.318657	0.126992	0.108178
GOTERM_MF_DIRECT	GO:1904315~transmitter-gated ion channel activity involved in regulation of postsynaptic membrane potential	3	3.0303	0.0334176	8001, 2742, 2890	94	58	18811	10.3509	0.999953	0.543964	0.532825
GOTERM_CC_DIRECT	GO:0045211~postsynaptic membrane	4	4.0404	0.0403063	8001, 2742, 2890, 408	99	158	20472	5.23514	0.999878	0.485942	0.468191
UP_KW_CELLULAR_COMPONENT	KW-0628~Postsynaptic cell membrane	4	4.0404	0.0408327	8001, 2742, 22829, 2890	90	150	17543	5.19793	0.67555	0.27562	0.234788
GOTERM_MF_DIRECT	GO:0005254~chloride channel activity	3	3.0303	0.0446214	8001, 2742, 246213	94	68	18811	8.82869	0.999998	0.66494	0.651323
UP_KW_MOLECULAR_FUNCTION	KW-1071~Ligand-gated ion channel	3	3.0303	0.0717608	8001, 2742, 2890	66	79	11655	6.70598	0.971967	0.87907	0.87907
UP_KW_CELLULAR_COMPONENT	KW-0965~Cell junction	9	9.09091	0.0732126	55530, 8001, 2742, 83872, 22829, 246213, 23024, 2890, 6857	90	868	17543	2.02108	0.87163	0.329457	0.280648
GOTERM_BP_DIRECT	GO:1902476~chloride transmembrane transport	3	3.0303	0.0843026	8001, 2742, 246213	94	100	19256	6.14553	1	1	1
GOTERM_BP_DIRECT	GO:0034220~ion transmembrane transport	3	3.0303	0.14024	8001, 2742, 2890	94	136	19256	4.51877	1	1	1
GOTERM_CC_DIRECT	GO:0045202~synapse	5	5.05051	0.206016	794, 8001, 2742, 22829, 351	99	488	20472	2.11873	1	0.980815	0.944986
UP_KW_BIOLOGICAL_PROCESS	KW-0406~Ion transport	6	6.06061	0.266543	6582, 8001, 2742, 3781, 246213, 2890	60	659	11187	1.69757	1	1	1
UP_KW_MOLECULAR_FUNCTION	KW-0407~Ion channel	4	4.0404	0.330019	8001, 2742, 3781, 2890	66	363	11655	1.94591	1	1	1
Annotation Cluster 4	Enrichment Score: 1.1916512853094658
Category	Term	Count	%	PValue	Genes	List Total	Pop Hits	Pop Total	Fold Enrichment	Bonferroni	Benjamini	FDR
GOTERM_MF_DIRECT	GO:0004252~serine-type endopeptidase activity	5	5.05051	0.0157121	2147, 64499, 4313, 4318, 1515	94	194	18811	5.15766	0.990344	0.383637	0.37578
GOTERM_BP_DIRECT	GO:0022617~extracellular matrix disassembly	3	3.0303	0.0208097	4313, 4318, 1515	94	46	19256	13.3599	1	1	1
UP_KW_MOLECULAR_FUNCTION	KW-0645~Protease	8	8.08081	0.0328361	2147, 64499, 4313, 29953, 135293, 4318, 1515, 351	66	550	11655	2.5686	0.798626	0.804485	0.804485
GOTERM_BP_DIRECT	GO:0006508~proteolysis	6	6.06061	0.0481176	2147, 64499, 4313, 29953, 135293, 4318	94	409	19256	3.00515	1	1	1
GOTERM_MF_DIRECT	GO:0008237~metallopeptidase activity	3	3.0303	0.0482185	4313, 29953, 4318	94	71	18811	8.45565	0.999999	0.66494	0.651323
GOTERM_MF_DIRECT	GO:0008270~zinc ion binding	8	8.08081	0.140759	7187, 7101, 2643, 6497, 23024, 4313, 29953, 4318	94	873	18811	1.83383	1	0.971166	0.951278
UP_KW_MOLECULAR_FUNCTION	KW-0482~Metalloprotease	3	3.0303	0.220193	4313, 29953, 4318	66	158	11655	3.35299	0.999993	1	1
UP_KW_MOLECULAR_FUNCTION	KW-0378~Hydrolase	12	12.1212	0.379439	2643, 2147, 5322, 64499, 58511, 4313, 29953, 135293, 3309, 4318, 1515, 351	66	1744	11655	1.21508	1	1	1
Annotation Cluster 5	Enrichment Score: 1.190254837791911
Category	Term	Count	%	PValue	Genes	List Total	Pop Hits	Pop Total	Fold Enrichment	Bonferroni	Benjamini	FDR
GOTERM_CC_DIRECT	GO:0005868~cytoplasmic dynein complex	3	3.0303	0.0053748	83657, 6993, 140735	99	23	20472	26.9723	0.6928	0.178656	0.17213
UP_KW_CELLULAR_COMPONENT	KW-0243~Dynein	3	3.0303	0.0128497	83657, 6993, 140735	90	34	17543	17.199	0.294741	0.126992	0.108178
GOTERM_MF_DIRECT	GO:0045505~dynein intermediate chain binding	3	3.0303	0.0136583	83657, 6993, 140735	94	36	18811	16.6764	0.982216	0.383637	0.37578
UP_KW_MOLECULAR_FUNCTION	KW-0505~Motor protein	3	3.0303	0.177595	83657, 6993, 140735	66	137	11655	3.86695	0.999916	1	1
UP_KW_CELLULAR_COMPONENT	KW-0493~Microtubule	3	3.0303	0.434224	83657, 6993, 140735	90	290	17543	2.01644	1	0.68965	0.587479
UP_KW_CELLULAR_COMPONENT	KW-0206~Cytoskeleton	3	3.0303	0.992371	83657, 6993, 140735	90	1322	17543	0.442335	1	1	0.992371
Annotation Cluster 6	Enrichment Score: 1.0461523758619202
Category	Term	Count	%	PValue	Genes	List Total	Pop Hits	Pop Total	Fold Enrichment	Bonferroni	Benjamini	FDR
GOTERM_CC_DIRECT	GO:0005743~mitochondrial inner membrane	7	7.07071	0.0240746	84769, 113612, 788, 23464, 1373, 5832, 2628	99	464	20472	3.11964	0.995189	0.351489	0.338649
UP_KW_CELLULAR_COMPONENT	KW-0999~Mitochondrion inner membrane	5	5.05051	0.0855424	84769, 113612, 788, 5832, 2628	90	328	17543	2.97138	0.910584	0.329949	0.281068
GOTERM_CC_DIRECT	GO:0005739~mitochondrion	11	11.1111	0.149264	7187, 84769, 6993, 788, 23464, 4313, 5832, 4942, 2628, 3309, 351	99	1437	20472	1.58293	1	0.868209	0.836493
UP_KW_CELLULAR_COMPONENT	KW-0496~Mitochondrion	10	10.101	0.212665	7187, 84769, 113612, 788, 23464, 4313, 1373, 5832, 4942, 2628	90	1300	17543	1.4994	0.998429	0.523556	0.445992
Annotation Cluster 7	Enrichment Score: 0.8481648597281437
Category	Term	Count	%	PValue	Genes	List Total	Pop Hits	Pop Total	Fold Enrichment	Bonferroni	Benjamini	FDR
GOTERM_MF_DIRECT	GO:0000978~RNA polymerase II core promoter proximal region sequence-specific DNA binding	13	13.1313	0.0156373	25925, 7101, 4990, 6497, 5013, 4089, 79192, 351, 654254, 53335, 6886, 6932, 128408	94	1207	18811	2.15536	0.990127	0.383637	0.37578
GOTERM_BP_DIRECT	GO:0006357~regulation of transcription from RNA polymerase II promoter	15	15.1515	0.0363955	25925, 7101, 4990, 5013, 4089, 79192, 222894, 351, 654254, 53335, 6886, 6932, 408, 128408, 121549	94	1721	19256	1.78545	1	1	1
GOTERM_BP_DIRECT	GO:0000122~negative regulation of transcription from RNA polymerase II promoter	10	10.101	0.0438081	7101, 6497, 53335, 4089, 6886, 79192, 857, 222894, 9241, 351	94	967	19256	2.11842	1	1	1
GOTERM_MF_DIRECT	GO:0000981~RNA polymerase II transcription factor activity, sequence-specific DNA binding	12	12.1212	0.0505515	7101, 654254, 4990, 6497, 5013, 4089, 6886, 79192, 6932, 222894, 128408, 121549	94	1279	18811	1.87756	1	0.66494	0.651323
GOTERM_MF_DIRECT	GO:1990837~sequence-specific double-stranded DNA binding	7	7.07071	0.0574499	7101, 4990, 5013, 79192, 6932, 222894, 128408	94	556	18811	2.51946	1	0.673313	0.659525
GOTERM_BP_DIRECT	GO:0045944~positive regulation of transcription from RNA polymerase II promoter	11	11.1111	0.0640489	25925, 7101, 6497, 5013, 53335, 4089, 6886, 408, 9241, 128408, 351	94	1201	19256	1.87624	1	1	1
GOTERM_CC_DIRECT	GO:0000785~chromatin	10	10.101	0.066349	7101, 4990, 5013, 4089, 6886, 79192, 222894, 408, 128408, 121549	99	1057	20472	1.95637	1	0.660474	0.636347
UP_KW_MOLECULAR_FUNCTION	KW-0238~DNA-binding	14	14.1414	0.380119	25925, 7101, 7155, 4990, 5013, 4089, 79192, 222894, 4925, 654254, 6886, 6932, 128408, 121549	66	2090	11655	1.18291	1	1	1
UP_KW_BIOLOGICAL_PROCESS	KW-0805~Transcription regulation	11	11.1111	0.832224	25925, 7101, 654254, 53335, 4089, 6886, 6932, 222894, 408, 128408, 121549	60	2374	11187	0.863922	1	1	1
UP_KW_BIOLOGICAL_PROCESS	KW-0804~Transcription	11	11.1111	0.859257	25925, 7101, 654254, 53335, 4089, 6886, 6932, 222894, 408, 128408, 121549	60	2444	11187	0.839178	1	1	1
GOTERM_CC_DIRECT	GO:0005634~nucleus	25	25.2525	0.863146	25925, 7101, 4990, 6497, 8851, 79192, 23464, 222894, 351, 794, 2643, 6886, 140735, 128408, 5130, 7155, 5013, 4089, 654254, 53335, 445, 4313, 6932, 408, 3309	99	5930	20472	0.871787	1	1	0.96789
UP_KW_CELLULAR_COMPONENT	KW-0539~Nucleus	24	24.2424	0.919438	25925, 5130, 7101, 7155, 4990, 6497, 5013, 4089, 8851, 23464, 79192, 1373, 222894, 351, 4925, 654254, 2643, 53335, 6886, 4313, 6932, 408, 128408, 121549	90	5636	17543	0.830045	1	1	0.919438
Annotation Cluster 8	Enrichment Score: 0.4103098212915228
Category	Term	Count	%	PValue	Genes	List Total	Pop Hits	Pop Total	Fold Enrichment	Bonferroni	Benjamini	FDR
GOTERM_BP_DIRECT	GO:0045944~positive regulation of transcription from RNA polymerase II promoter	11	11.1111	0.0640489	25925, 7101, 6497, 5013, 53335, 4089, 6886, 408, 9241, 128408, 351	94	1201	19256	1.87624	1	1	1
GOTERM_MF_DIRECT	GO:0001228~transcriptional activator activity, RNA polymerase II transcription regulatory region sequence-specific binding	4	4.0404	0.415476	25925, 7101, 5013, 4089	94	473	18811	1.69232	1	1	0.982877
UP_KW_MOLECULAR_FUNCTION	KW-0217~Developmental protein	6	6.06061	0.656927	25925, 7101, 4990, 5013, 6886, 9241	66	990	11655	1.07025	1	1	1
UP_KW_MOLECULAR_FUNCTION	KW-9996~Developmental protein	6	6.06061	0.656927	25925, 7101, 4990, 5013, 6886, 9241	66	990	11655	1.07025	1	1	1
UP_KW_BIOLOGICAL_PROCESS	KW-0221~Differentiation	4	4.0404	0.773321	25925, 6886, 9241, 6857	60	759	11187	0.982609	1	1	1
Annotation Cluster 9	Enrichment Score: 0.3929468367357559
Category	Term	Count	%	PValue	Genes	List Total	Pop Hits	Pop Total	Fold Enrichment	Bonferroni	Benjamini	FDR
GOTERM_CC_DIRECT	GO:0005576~extracellular region	13	13.1313	0.318381	51806, 6993, 5322, 9241, 361, 351, 2896, 2147, 58511, 4313, 813, 4318, 1515	99	2127	20472	1.26387	1	1	0.96789
GOTERM_CC_DIRECT	GO:0005615~extracellular space	12	12.1212	0.32129	4925, 2896, 441381, 7455, 2147, 256710, 64499, 4313, 9241, 4318, 1515, 351	99	1936	20472	1.28174	1	1	0.96789
UP_KW_CELLULAR_COMPONENT	KW-0964~Secreted	11	11.1111	0.647612	4925, 2896, 83872, 2147, 5322, 64499, 4313, 813, 9241, 4318, 351	90	2123	17543	1.00996	1	0.92029	0.783951
Annotation Cluster 10	Enrichment Score: 0.027311023201491442
Category	Term	Count	%	PValue	Genes	List Total	Pop Hits	Pop Total	Fold Enrichment	Bonferroni	Benjamini	FDR
UP_KW_MOLECULAR_FUNCTION	KW-0675~Receptor	8	8.08081	0.89384	7187, 7101, 8001, 2742, 6752, 6755, 2890, 94233	66	1802	11655	0.783977	1	1	1
UP_KW_MOLECULAR_FUNCTION	KW-0297~G-protein coupled receptor	3	3.0303	0.956099	6752, 6755, 94233	66	851	11655	0.62253	1	1	1
UP_KW_MOLECULAR_FUNCTION	KW-0807~Transducer	3	3.0303	0.968956	6752, 6755, 94233	66	920	11655	0.57584	1	1	1

## Sheet: constitutive
Annotation Cluster 1	Enrichment Score: 12.3125957841305
Category	Term	Count	%	PValue	Genes	List Total	Pop Hits	Pop Total	Fold Enrichment	Bonferroni	Benjamini	FDR
UP_KW_CELLULAR_COMPONENT	KW-0496~Mitochondrion	98	18.4211	2.77423e-20	64951, 28976, 27247, 55288, 26275, 513, 8802, 7316, 515, 4720, 55967, 5414, 7317, 5019, 4723, 1738, 4724, 1737, 6901, 84681, 4329, 4726, 22921, 1743, 4698, 84274, 7187, 5202, 55101, 51142, 1353, 51024, 6647, 539, 10476, 6648, 3419, 10632, 9377, 4482, 201626, 3033, 9093, 23435, 2182, 57017, 63929, 3301, 29093, 140823, 54708, 6391, 2108, 2746, 55245, 60314, 122961, 1892, 50, 10730, 1537, 2109, 4528…	481	1300	17543	2.74942	1.2484e-18	1.2484e-18	1.10969e-18
GOTERM_BP_DIRECT	GO:0042776~mitochondrial ATP synthesis coupled proton transport	21	3.94737	1.64175e-16	6391, 4706, 4719, 513, 51079, 515, 4720, 4698, 55967, 4711, 539, 4700, 4723, 10476, 4724, 4702, 509, 4704, 10632, 4715, 4726	509	65	19256	12.2223	2.42584e-13	3.58558e-13	3.5117e-13
UP_KW_BIOLOGICAL_PROCESS	KW-0679~Respiratory chain	21	3.94737	2.46257e-15	7385, 7384, 7386, 7381, 4706, 4719, 51079, 4720, 4698, 55967, 4711, 4700, 54205, 4723, 4724, 4702, 4704, 1537, 4715, 54902, 4726	344	65	11187	10.5066	2.24709e-13	1.51568e-13	1.31798e-13
UP_KW_BIOLOGICAL_PROCESS	KW-0249~Electron transport	26	4.88722	3.29496e-15	7385, 7384, 7386, 7381, 6391, 2108, 4706, 114112, 55967, 4720, 4700, 4723, 4702, 4724, 1537, 4704, 4726, 2109, 9352, 4719, 51079, 4698, 4711, 54205, 4715, 54902	344	112	11187	7.54937	3.06422e-13	1.51568e-13	1.31798e-13
UP_KW_CELLULAR_COMPONENT	KW-0999~Mitochondrion inner membrane	39	7.33083	5.46488e-14	7385, 7384, 7386, 28976, 80219, 7381, 293, 6391, 55245, 84701, 147407, 513, 1353, 515, 55967, 4720, 539, 4700, 10730, 4723, 4702, 10476, 4724, 6901, 1537, 10632, 4726, 5250, 9377, 115209, 4719, 51079, 4698, 4711, 140823, 84274, 509, 4715, 54902	481	328	17543	4.3366	2.45803e-12	1.2296e-12	1.09298e-12
GOTERM_BP_DIRECT	GO:0009060~aerobic respiration	19	3.57143	1.85578e-13	7385, 7384, 7381, 6391, 4706, 4719, 513, 51079, 4720, 4698, 55967, 4711, 4700, 4723, 4724, 4702, 4704, 4715, 4726	509	70	19256	10.2684	4.056e-10	1.35101e-10	1.32317e-10
GOTERM_CC_DIRECT	GO:0005743~mitochondrial inner membrane	44	8.27068	3.32903e-13	7385, 7384, 7386, 64951, 28976, 80219, 7381, 293, 6391, 55245, 4706, 147407, 513, 1353, 515, 55967, 4720, 539, 4700, 10730, 4723, 4702, 10476, 4724, 6901, 1537, 10632, 4704, 4726, 5250, 9377, 115209, 57017, 4719, 51079, 29093, 4698, 4711, 54205, 140823, 84274, 509, 4715, 54902	525	464	20472	3.69773	1.80129e-10	6.00335e-11	5.53729e-11
GOTERM_BP_DIRECT	GO:0006120~mitochondrial electron transport, NADH to ubiquinone	14	2.63158	1.5963e-10	57017, 4706, 4719, 4720, 4698, 4711, 4700, 1738, 4723, 4724, 4702, 4704, 4715, 4726	509	47	19256	11.2688	3.48791e-07	8.71579e-08	8.53621e-08
GOTERM_CC_DIRECT	GO:0005747~mitochondrial respiratory chain complex I	14	2.63158	2.60766e-10	4706, 4719, 51079, 4720, 4698, 55967, 4711, 4700, 4723, 4724, 4702, 4704, 4715, 4726	525	50	20472	10.9184	1.41074e-07	1.56749e-08	1.4458e-08
GOTERM_BP_DIRECT	GO:0032981~mitochondrial respiratory chain complex I assembly	15	2.81955	7.5711e-10	28976, 4706, 55101, 4719, 51079, 4720, 4698, 55967, 4711, 4700, 4724, 6901, 4702, 4704, 4715	509	63	19256	9.00739	1.65428e-06	3.30706e-07	3.23892e-07
GOTERM_MF_DIRECT	GO:0008137~NADH dehydrogenase (ubiquinone) activity	13	2.44361	1.15584e-09	4719, 51079, 4720, 4698, 55967, 4711, 4700, 4723, 4724, 4702, 4704, 4715, 4726	518	43	18811	10.9789	7.98685e-07	1.33114e-07	1.29839e-07
GOTERM_CC_DIRECT	GO:0070469~respiratory chain	10	1.8797	3.90226e-08	51079, 4720, 55967, 4700, 54205, 4723, 4724, 4702, 54902, 4715	525	30	20472	12.9981	2.1111e-05	1.9192e-06	1.7702e-06
Annotation Cluster 2	Enrichment Score: 9.932859313574214
Category	Term	Count	%	PValue	Genes	List Total	Pop Hits	Pop Total	Fold Enrichment	Bonferroni	Benjamini	FDR
GOTERM_BP_DIRECT	GO:0006457~protein folding	29	5.45113	4.40464e-15	10190, 908, 11140, 10130, 5202, 7841, 7203, 6950, 10808, 23640, 25822, 9360, 3312, 811, 10574, 4820, 10694, 6767, 10576, 10575, 51726, 9531, 9093, 23071, 10726, 3301, 821, 5204, 10049	509	166	19256	6.60904	9.70335e-12	4.80986e-12	4.71076e-12
GOTERM_MF_DIRECT	GO:0051082~unfolded protein binding	24	4.51128	1.21662e-12	908, 11140, 10383, 9049, 7203, 6950, 5202, 9093, 25822, 10726, 3301, 3312, 821, 811, 5204, 10574, 10694, 6767, 150353, 10576, 10575, 3309, 51726, 10049	518	131	18811	6.65307	8.40658e-10	2.80228e-10	2.73334e-10
UP_KW_MOLECULAR_FUNCTION	KW-0143~Chaperone	27	5.07519	5.47873e-10	908, 11140, 10130, 5202, 7203, 6950, 25822, 27000, 3312, 1155, 811, 10574, 10694, 150353, 6767, 10576, 10575, 51726, 9531, 9093, 23071, 3301, 56521, 821, 5204, 3309, 10049	323	224	11655	4.34936	3.94469e-08	3.99947e-08	3.72554e-08
GOTERM_MF_DIRECT	GO:0044183~protein binding involved in protein folding	13	2.44361	1.15584e-09	908, 7203, 6950, 5202, 3312, 811, 10574, 10694, 150353, 10576, 10575, 3309, 10049	518	43	18811	10.9789	7.98685e-07	1.33114e-07	1.29839e-07
GOTERM_BP_DIRECT	GO:0050821~protein stabilization	20	3.7594	6.38352e-06	9531, 908, 11140, 8774, 7203, 6950, 5202, 9093, 80155, 55011, 2597, 23252, 811, 5204, 10574, 6789, 10694, 10576, 10575, 2319	509	220	19256	3.43919	0.0138512	0.000680723	0.000666697
Annotation Cluster 3	Enrichment Score: 8.35744397844107
Category	Term	Count	%	PValue	Genes	List Total	Pop Hits	Pop Total	Fold Enrichment	Bonferroni	Benjamini	FDR
GOTERM_CC_DIRECT	GO:0000502~proteasome complex	15	2.81955	1.22293e-10	5691, 5682, 5694, 5684, 5695, 9352, 5717, 5719, 7415, 5710, 5700, 5887, 5701, 10213, 5702	525	57	20472	10.2617	6.61604e-08	8.27004e-09	7.62801e-09
UP_KW_CELLULAR_COMPONENT	KW-0647~Proteasome	15	2.81955	1.3014e-10	5691, 5682, 5694, 5684, 5695, 9352, 5717, 5719, 51377, 5710, 5700, 5887, 5701, 10213, 5702	481	54	17543	10.1311	5.85631e-09	1.9521e-09	1.7352e-09
GOTERM_BP_DIRECT	GO:0043161~proteasome-mediated ubiquitin-dependent protein catabolic process	24	4.51128	8.7805e-09	5691, 5682, 5694, 5684, 5695, 10273, 84937, 54442, 5717, 5719, 79139, 54994, 1452, 51035, 7415, 5710, 10296, 5700, 5887, 5701, 9978, 10213, 5702, 7319	509	210	19256	4.32355	1.91852e-05	2.95921e-06	2.89824e-06
GOTERM_CC_DIRECT	GO:0022624~proteasome accessory complex	7	1.31579	2.66007e-06	5717, 5719, 5710, 5700, 5701, 10213, 5702	525	17	20472	16.0565	0.00143807	8.99437e-05	8.2961e-05
Annotation Cluster 4	Enrichment Score: 7.642607595381915
Category	Term	Count	%	PValue	Genes	List Total	Pop Hits	Pop Total	Fold Enrichment	Bonferroni	Benjamini	FDR
GOTERM_CC_DIRECT	GO:0005789~endoplasmic reticulum membrane	63	11.8421	7.94674e-10	94005, 54708, 10130, 90522, 7841, 440138, 7086, 60559, 79139, 56851, 7316, 9218, 439, 10972, 10016, 9276, 9632, 682, 11316, 55176, 1984, 118424, 10826, 51014, 55851, 7844, 4259, 9709, 387923, 9761, 9524, 201895, 1314, 29880, 79796, 81037, 23385, 811, 7415, 7417, 81671, 6185, 65992, 7991, 90411, 9217, 3156, 64900, 2182, 9570, 23071, 387, 10328, 201595, 51594, 408050, 51234, 821, 746, 11014, 10960,…	525	1052	20472	2.33521	4.29919e-07	4.29919e-08	3.96542e-08
GOTERM_CC_DIRECT	GO:0005783~endoplasmic reticulum	62	11.6541	4.26089e-08	54708, 10130, 90522, 7841, 64114, 23640, 60559, 550, 2746, 79139, 114112, 9218, 10972, 51726, 10016, 26608, 340481, 11196, 55176, 118424, 51014, 55851, 122553, 7327, 7844, 5589, 4259, 84272, 9709, 9761, 9524, 10273, 6730, 201895, 4904, 6729, 578, 51024, 23385, 811, 7415, 51026, 7417, 81671, 51548, 6185, 65992, 9217, 7555, 3156, 2182, 10328, 201595, 51594, 23471, 23197, 821, 51035, 746, 11014, 330…	525	1142	20472	2.11703	2.30512e-05	1.92095e-06	1.77182e-06
UP_KW_CELLULAR_COMPONENT	KW-0256~Endoplasmic reticulum	68	12.782	3.48729e-07	94005, 54708, 10130, 90522, 7841, 440138, 60559, 550, 2746, 79139, 114112, 56851, 9218, 439, 10972, 51726, 10016, 9632, 11196, 682, 55176, 1984, 118424, 51014, 55851, 122553, 7327, 7844, 5589, 4259, 9709, 387923, 9761, 9524, 6730, 201895, 6729, 29880, 79796, 811, 7415, 7417, 81671, 51548, 6185, 65992, 7991, 90411, 9217, 7555, 3156, 2182, 9570, 23071, 10328, 201595, 51594, 23471, 408050, 23197, 51…	481	1300	17543	1.90776	1.56927e-05	2.61547e-06	2.32486e-06
Annotation Cluster 5	Enrichment Score: 5.675955423673312
Category	Term	Count	%	PValue	Genes	List Total	Pop Hits	Pop Total	Fold Enrichment	Bonferroni	Benjamini	FDR
UP_KW_BIOLOGICAL_PROCESS	KW-0507~mRNA processing	38	7.14286	3.71882e-10	51639, 8732, 6433, 1660, 23524, 4904, 11129, 1655, 676, 3312, 51585, 7536, 55702, 9879, 91746, 58517, 51503, 7737, 1659, 51747, 10284, 8621, 201626, 3550, 153527, 23435, 7072, 8241, 9130, 10569, 55696, 84950, 104, 27254, 6733, 8899, 51755, 64282	344	379	11187	3.26062	3.42131e-08	8.55329e-09	7.43764e-09
UP_KW_BIOLOGICAL_PROCESS	KW-0508~mRNA splicing	32	6.01504	1.83363e-09	51639, 6433, 1660, 23524, 4904, 11129, 1655, 676, 3312, 7536, 55702, 9879, 91746, 58517, 51503, 7737, 1659, 51747, 10284, 8621, 3550, 153527, 23435, 7072, 8241, 9130, 10569, 55696, 84950, 6733, 8899, 51755	344	295	11187	3.52763	1.68694e-07	3.37387e-08	2.9338e-08
GOTERM_BP_DIRECT	GO:0000398~mRNA splicing, via spliceosome	21	3.94737	4.30187e-07	51639, 64783, 6631, 3550, 153527, 8241, 23524, 10569, 55696, 57721, 1655, 84950, 3312, 7536, 8899, 91746, 9879, 51503, 7737, 51759, 1659	509	202	19256	3.93293	0.000939516	7.22713e-05	7.07822e-05
GOTERM_BP_DIRECT	GO:0008380~RNA splicing	20	3.7594	1.56287e-06	10284, 7072, 23435, 8241, 9360, 9130, 10569, 4904, 11129, 676, 3312, 6733, 8899, 51755, 55702, 5515, 58517, 1659, 51747, 5518	509	200	19256	3.7831	0.00340905	0.000189628	0.000185721
UP_KW_CELLULAR_COMPONENT	KW-0747~Spliceosome	15	2.81955	3.86578e-05	51639, 3550, 153527, 23524, 10569, 55696, 1655, 84950, 3312, 7536, 8899, 55702, 51503, 7737, 1659	481	143	17543	3.82573	0.00173812	0.000248515	0.000220902
GOTERM_CC_DIRECT	GO:0005681~spliceosomal complex	11	2.06767	0.00133579	10569, 51639, 1655, 3312, 6631, 7536, 153527, 9879, 51503, 1659, 51759	525	124	20472	3.45917	0.514777	0.0206475	0.0190446
GOTERM_CC_DIRECT	GO:0071013~catalytic step 2 spliceosome	8	1.50376	0.00783502	55696, 10569, 51639, 1655, 8899, 51503, 23524, 1659	525	89	20472	3.5051	0.985813	0.0901861	0.0831846
Annotation Cluster 6	Enrichment Score: 4.88956941734471
Category	Term	Count	%	PValue	Genes	List Total	Pop Hits	Pop Total	Fold Enrichment	Bonferroni	Benjamini	FDR
UP_KW_MOLECULAR_FUNCTION	KW-0396~Initiation factor	13	2.44361	5.62988e-08	8894, 8661, 27335, 1964, 1973, 1983, 10209, 2972, 1982, 1968, 10289, 4528, 1977	323	59	11655	7.95062	4.0535e-06	2.0549e-06	1.91416e-06
GOTERM_MF_DIRECT	GO:0003743~translation initiation factor activity	13	2.44361	1.46425e-07	8894, 8661, 27335, 1964, 1973, 1983, 10209, 2972, 1982, 1968, 10289, 4528, 1977	518	64	18811	7.37642	0.000101174	1.44542e-05	1.40986e-05
UP_KW_BIOLOGICAL_PROCESS	KW-0648~Protein biosynthesis	20	3.7594	2.0992e-07	8894, 7453, 8661, 27335, 1964, 1984, 79048, 1973, 1983, 10209, 2972, 1982, 6897, 6921, 6923, 1968, 10289, 5859, 4528, 1977	344	153	11187	4.25103	1.93125e-05	3.21878e-06	2.79894e-06
GOTERM_BP_DIRECT	GO:0006413~translational initiation	11	2.06767	1.05269e-06	1964, 8661, 1973, 1654, 10209, 1982, 27335, 1968, 10289, 4528, 1977	509	53	19256	7.85173	0.00229748	0.000143692	0.000140731
GOTERM_MF_DIRECT	GO:0008135~translation factor activity, RNA binding	7	1.31579	2.8374e-05	1964, 8894, 1973, 10209, 1982, 1968, 4528	518	23	18811	11.0523	0.0194157	0.00163387	0.00159367
GOTERM_BP_DIRECT	GO:0006446~regulation of translational initiation	7	1.31579	0.000137464	55364, 1983, 10209, 1982, 27335, 10289, 4528	509	31	19256	8.54249	0.259463	0.0107222	0.0105013
GOTERM_CC_DIRECT	GO:0016282~eukaryotic 43S preinitiation complex	4	0.75188	0.0102177	8661, 10209, 27335, 10289	525	18	20472	8.6654	0.996137	0.110556	0.101973
GOTERM_MF_DIRECT	GO:0043024~ribosomal small subunit binding	4	0.75188	0.0105321	1654, 10209, 10289, 4528	518	17	18811	8.54463	0.999335	0.214076	0.208809
Annotation Cluster 7	Enrichment Score: 4.814773315895584
Category	Term	Count	%	PValue	Genes	List Total	Pop Hits	Pop Total	Fold Enrichment	Bonferroni	Benjamini	FDR
GOTERM_MF_DIRECT	GO:0044183~protein binding involved in protein folding	13	2.44361	1.15584e-09	908, 7203, 6950, 5202, 3312, 811, 10574, 10694, 150353, 10576, 10575, 3309, 10049	518	43	18811	10.9789	7.98685e-07	1.33114e-07	1.29839e-07
GOTERM_BP_DIRECT	GO:1904851~positive regulation of establishment of protein localization to telomere	7	1.31579	6.28388e-08	908, 7203, 6950, 10574, 10694, 10576, 10575	509	10	19256	26.4817	0.000137293	1.7155e-05	1.68015e-05
GOTERM_BP_DIRECT	GO:0061077~chaperone-mediated protein folding	11	2.06767	8.03938e-08	908, 1457, 7203, 6950, 10574, 150353, 10694, 10576, 10575, 2281, 10049	509	41	19256	10.1498	0.000175645	1.95089e-05	1.91069e-05
GOTERM_CC_DIRECT	GO:0005832~chaperonin-containing T-complex	7	1.31579	1.1322e-07	908, 7203, 6950, 10574, 10694, 10576, 10575	525	11	20472	24.8145	6.12502e-05	4.37515e-06	4.03549e-06
GOTERM_BP_DIRECT	GO:1904871~positive regulation of protein localization to Cajal body	7	1.31579	1.35161e-07	908, 7203, 6950, 10574, 10694, 10576, 10575	509	11	19256	24.0743	0.000295283	2.95191e-05	2.89109e-05
GOTERM_BP_DIRECT	GO:1904874~positive regulation of telomerase RNA localization to Cajal body	7	1.31579	1.338e-06	908, 7203, 6950, 10574, 10694, 10576, 10575	509	15	19256	17.6545	0.00291925	0.000171893	0.000168351
GOTERM_BP_DIRECT	GO:0050821~protein stabilization	20	3.7594	6.38352e-06	9531, 908, 11140, 8774, 7203, 6950, 5202, 9093, 80155, 55011, 2597, 23252, 811, 5204, 10574, 6789, 10694, 10576, 10575, 2319	509	220	19256	3.43919	0.0138512	0.000680723	0.000666697
GOTERM_BP_DIRECT	GO:1901998~toxin transport	9	1.69173	1.70591e-05	9276, 3301, 7203, 6950, 10574, 10694, 10576, 10575, 3309	509	44	19256	7.73817	0.0365883	0.00161987	0.0015865
GOTERM_CC_DIRECT	GO:0002199~zona pellucida receptor complex	5	0.93985	2.73715e-05	7203, 6950, 10694, 10576, 10575	525	8	20472	24.3714	0.0146991	0.000705143	0.0006504
GOTERM_BP_DIRECT	GO:0032212~positive regulation of telomere maintenance via telomerase	7	1.31579	0.000234822	908, 7203, 6950, 10574, 10694, 10576, 10575	509	34	19256	7.78874	0.40139	0.0176845	0.0173201
GOTERM_CC_DIRECT	GO:0044297~cell body	10	1.8797	0.00038431	2775, 1809, 7203, 6950, 27101, 2782, 10574, 10694, 10576, 10575	525	87	20472	4.4821	0.187754	0.00716937	0.00661278
GOTERM_BP_DIRECT	GO:0007339~binding of sperm to zona pellucida	7	1.31579	0.000586315	7203, 6950, 7417, 10574, 10694, 10576, 10575	509	40	19256	6.62043	0.722372	0.0368296	0.0360708
GOTERM_BP_DIRECT	GO:0090666~scaRNA localization to Cajal body	3	0.56391	0.00658846	6950, 10576, 10575	509	5	19256	22.6986	0.999999	0.224831	0.220199
GOTERM_CC_DIRECT	GO:0005874~microtubule	16	3.00752	0.0213985	908, 8661, 10383, 7203, 6950, 5048, 10808, 29105, 10726, 1155, 1808, 10574, 10694, 10576, 10575, 3800	525	326	20472	1.91383	0.999992	0.196213	0.180981
GOTERM_BP_DIRECT	GO:0051973~positive regulation of telomerase activity	3	0.56391	0.225834	6950, 10576, 10575	509	34	19256	3.33803	1	1	0.979844
Annotation Cluster 8	Enrichment Score: 4.7644852842919345
Category	Term	Count	%	PValue	Genes	List Total	Pop Hits	Pop Total	Fold Enrichment	Bonferroni	Benjamini	FDR
GOTERM_BP_DIRECT	GO:0030433~ubiquitin-dependent ERAD pathway	14	2.63158	1.87923e-07	10273, 550, 201595, 79139, 118424, 23197, 821, 7844, 811, 7415, 7327, 9709, 3309, 23190	509	81	19256	6.5387	0.000410527	3.4202e-05	3.34973e-05
GOTERM_BP_DIRECT	GO:0030968~endoplasmic reticulum unfolded protein response	10	1.8797	7.73235e-06	26608, 79139, 9217, 10273, 821, 7415, 811, 9709, 387923, 3309	509	52	19256	7.2752	0.0167533	0.000767611	0.000751795
GOTERM_CC_DIRECT	GO:0044322~endoplasmic reticulum quality control compartment	5	0.93985	0.00350149	79139, 821, 7844, 811, 9709	525	25	20472	7.79886	0.850077	0.048572	0.0448011
Annotation Cluster 9	Enrichment Score: 3.5560068828365687
Category	Term	Count	%	PValue	Genes	List Total	Pop Hits	Pop Total	Fold Enrichment	Bonferroni	Benjamini	FDR
GOTERM_BP_DIRECT	GO:0045333~cellular respiration	10	1.8797	9.52717e-07	9377, 7385, 7384, 84701, 4719, 80219, 54205, 7381, 4724, 1537	509	41	19256	9.22708	0.00207952	0.000138716	0.000135857
GOTERM_BP_DIRECT	GO:0006122~mitochondrial electron transport, ubiquinol to cytochrome c	6	1.12782	2.05952e-05	7385, 7384, 7386, 54205, 7381, 1537	509	14	19256	16.2133	0.0440034	0.00187416	0.00183554
GOTERM_CC_DIRECT	GO:0005750~mitochondrial respiratory chain complex III	5	0.93985	0.000346276	7385, 7384, 7386, 7381, 1537	525	14	20472	13.9265	0.170861	0.00669055	0.00617114
GOTERM_BP_DIRECT	GO:0006119~oxidative phosphorylation	4	0.75188	0.0129134	7385, 7384, 7381, 509	509	19	19256	7.96443	1	0.353867	0.346576
GOTERM_MF_DIRECT	GO:0008121~ubiquinol-cytochrome-c reductase activity	3	0.56391	0.0189135	7384, 7386, 1537	518	8	18811	13.618	0.999998	0.343927	0.335465
Annotation Cluster 10	Enrichment Score: 3.5273514724321604
Category	Term	Count	%	PValue	Genes	List Total	Pop Hits	Pop Total	Fold Enrichment	Bonferroni	Benjamini	FDR
GOTERM_BP_DIRECT	GO:0006890~retrograde vesicle-mediated transport, Golgi to ER	10	1.8797	6.54541e-06	11316, 1314, 9463, 9276, 51594, 11014, 64083, 10972, 381, 10960	509	51	19256	7.41785	0.0142	0.000680723	0.000666697
UP_KW_BIOLOGICAL_PROCESS	KW-0931~ER-Golgi transport	13	2.44361	3.51362e-05	9276, 90411, 9632, 8774, 381, 11316, 375, 1314, 4905, 51112, 84364, 11014, 10972	344	96	11187	4.4038	0.00322737	0.00046179	0.000401557
GOTERM_CC_DIRECT	GO:0030133~transport vesicle	6	1.12782	0.113829	11316, 1314, 9276, 51014, 11014, 10972	525	100	20472	2.33966	1	0.59788	0.551464
Annotation Cluster 11	Enrichment Score: 3.2827954103361137
Category	Term	Count	%	PValue	Genes	List Total	Pop Hits	Pop Total	Fold Enrichment	Bonferroni	Benjamini	FDR
GOTERM_CC_DIRECT	GO:1904813~ficolin-1-rich granule lumen	15	2.81955	3.60264e-06	5695, 8621, 1460, 5717, 55860, 5719, 1654, 3312, 7415, 10120, 5315, 5701, 10694, 10213, 5702	525	124	20472	4.71705	0.00194713	0.000114649	0.000105748
GOTERM_CC_DIRECT	GO:0034774~secretory granule lumen	13	2.44361	3.93548e-05	5695, 1460, 5717, 5719, 1654, 3312, 7415, 10120, 5315, 5701, 10694, 10213, 5702	525	115	20472	4.40805	0.0210663	0.000925694	0.000853829
GOTERM_CC_DIRECT	GO:0005576~extracellular region	29	5.45113	0.999989	285313, 10808, 1460, 5717, 80167, 4904, 55860, 5719, 1654, 3312, 811, 7415, 5315, 6647, 10694, 10576, 10213, 4924, 5991, 5695, 10383, 8621, 23071, 55313, 23197, 10120, 5701, 5702, 121504	525	2127	20472	0.531657	1	1	0.999989
Annotation Cluster 12	Enrichment Score: 3.0935433775401755
Category	Term	Count	%	PValue	Genes	List Total	Pop Hits	Pop Total	Fold Enrichment	Bonferroni	Benjamini	FDR
GOTERM_BP_DIRECT	GO:0006487~protein N-linked glycosylation	9	1.69173	6.92952e-05	6185, 29880, 9761, 79796, 7991, 201595, 7841, 746, 440138	509	53	19256	6.42414	0.140509	0.0058208	0.00570086
GOTERM_CC_DIRECT	GO:0008250~oligosaccharyltransferase complex	5	0.93985	0.000346276	6185, 9761, 7991, 201595, 746	525	14	20472	13.9265	0.170861	0.00669055	0.00617114
GOTERM_BP_DIRECT	GO:0018279~protein N-linked glycosylation via asparagine	4	0.75188	0.0218396	6185, 29880, 7991, 201595	509	23	19256	6.57931	1	0.521919	0.511165
Annotation Cluster 13	Enrichment Score: 2.544506751560144
Category	Term	Count	%	PValue	Genes	List Total	Pop Hits	Pop Total	Fold Enrichment	Bonferroni	Benjamini	FDR
GOTERM_CC_DIRECT	GO:0030015~CCR4-NOT core complex	5	0.93985	6.1107e-06	4848, 4849, 9125, 29883, 23019	525	6	20472	32.4952	0.00330044	0.00018366	0.000169402
GOTERM_CC_DIRECT	GO:0000932~P-body	12	2.25564	3.79758e-05	4848, 4849, 9125, 1656, 26065, 51441, 29883, 5701, 5702, 7150, 1977, 23019	525	97	20472	4.82404	0.0203357	0.000925694	0.000853829
UP_KW_BIOLOGICAL_PROCESS	KW-0810~Translation regulation	15	2.81955	5.16961e-05	9125, 6895, 1660, 23019, 4848, 4849, 55364, 26065, 1654, 1982, 2597, 29883, 5315, 85451, 1977	344	132	11187	3.69549	0.00474487	0.000594505	0.000516961
GOTERM_CC_DIRECT	GO:0030014~CCR4-NOT complex	5	0.93985	0.000462679	4848, 4849, 9125, 29883, 23019	525	15	20472	12.9981	0.221485	0.00834364	0.00769589
GOTERM_BP_DIRECT	GO:0000289~nuclear-transcribed mRNA poly(A) tail shortening	5	0.93985	0.00239982	4848, 4849, 9125, 29883, 23019	509	22	19256	8.59796	0.994752	0.102769	0.100651
GOTERM_MF_DIRECT	GO:0004535~poly(A)-specific ribonuclease activity	4	0.75188	0.00480582	4848, 29883, 201626, 23019	518	13	18811	11.1737	0.964165	0.134036	0.130738
UP_KW_BIOLOGICAL_PROCESS	KW-0943~RNA-mediated gene silencing	7	1.31579	0.0106983	4848, 4849, 9125, 29883, 6895, 1660, 23019	344	61	11187	3.73184	0.628255	0.0703032	0.0611332
GOTERM_BP_DIRECT	GO:0031047~gene silencing by RNA	5	0.93985	0.0304348	4848, 4849, 9125, 29883, 6895	509	45	19256	4.20345	1	0.63913	0.625961
GOTERM_BP_DIRECT	GO:2000036~regulation of stem cell population maintenance	3	0.56391	0.0512649	4848, 4849, 23019	509	14	19256	8.10665	1	0.842347	0.824991
GOTERM_BP_DIRECT	GO:0090503~RNA phosphodiester bond hydrolysis, exonucleolytic	4	0.75188	0.0641287	4848, 29883, 201626, 23019	509	35	19256	4.32355	1	0.95743	0.937702
GOTERM_BP_DIRECT	GO:0001829~trophectodermal cell differentiation	3	0.56391	0.0653191	4848, 4849, 23019	509	16	19256	7.09332	1	0.95743	0.937702
GOTERM_BP_DIRECT	GO:0033147~negative regulation of intracellular estrogen receptor signaling pathway	3	0.56391	0.0653191	4848, 9125, 23019	509	16	19256	7.09332	1	0.95743	0.937702
Annotation Cluster 14	Enrichment Score: 2.522937705052849
Category	Term	Count	%	PValue	Genes	List Total	Pop Hits	Pop Total	Fold Enrichment	Bonferroni	Benjamini	FDR
GOTERM_CC_DIRECT	GO:0022624~proteasome accessory complex	7	1.31579	2.66007e-06	5717, 5719, 5710, 5700, 5701, 10213, 5702	525	17	20472	16.0565	0.00143807	8.99437e-05	8.2961e-05
GOTERM_CC_DIRECT	GO:0008540~proteasome regulatory particle, base subcomplex	4	0.75188	0.00124825	5710, 5700, 5701, 5702	525	9	20472	17.3308	0.491213	0.0203934	0.0188102
GOTERM_MF_DIRECT	GO:0036402~proteasome-activating ATPase activity	3	0.56391	0.0105085	5700, 5701, 5702	518	6	18811	18.1573	0.999324	0.214076	0.208809
GOTERM_BP_DIRECT	GO:1901800~positive regulation of proteasomal protein catabolic process	4	0.75188	0.0129134	65992, 5700, 5701, 5702	509	19	19256	7.96443	1	0.353867	0.346576
GOTERM_BP_DIRECT	GO:0030163~protein catabolic process	3	0.56391	0.538934	5700, 5701, 5702	509	68	19256	1.66902	1	1	0.979844
Annotation Cluster 15	Enrichment Score: 2.4283689405959255
Category	Term	Count	%	PValue	Genes	List Total	Pop Hits	Pop Total	Fold Enrichment	Bonferroni	Benjamini	FDR
GOTERM_CC_DIRECT	GO:0005793~endoplasmic reticulum-Golgi intermediate compartment	10	1.8797	0.000203431	23071, 10130, 51014, 51112, 90522, 11196, 10972, 10960, 3309, 4924	525	80	20472	4.87429	0.104226	0.00423293	0.00390431
GOTERM_CC_DIRECT	GO:0030134~ER to Golgi transport vesicle	6	1.12782	0.0041987	51014, 90522, 11196, 10972, 10960, 113419	525	42	20472	5.57061	0.897334	0.0516249	0.047617
GOTERM_BP_DIRECT	GO:0007030~Golgi organization	8	1.50376	0.0607241	51014, 51112, 1452, 11196, 81671, 64083, 10972, 10960	509	132	19256	2.29279	1	0.933954	0.91471
Annotation Cluster 16	Enrichment Score: 2.195212445648973
Category	Term	Count	%	PValue	Genes	List Total	Pop Hits	Pop Total	Fold Enrichment	Bonferroni	Benjamini	FDR
GOTERM_BP_DIRECT	GO:0010498~proteasomal protein catabolic process	8	1.50376	2.47367e-05	5691, 5682, 5694, 5684, 5695, 7415, 414301, 8450	509	34	19256	8.90142	0.0526157	0.002161	0.00211648
GOTERM_CC_DIRECT	GO:0005839~proteasome core complex	5	0.93985	0.00179608	5691, 5682, 5694, 5684, 5695	525	21	20472	9.28435	0.621883	0.026991	0.0248956
GOTERM_BP_DIRECT	GO:0010499~proteasomal ubiquitin-independent protein catabolic process	5	0.93985	0.00284517	5691, 5682, 5694, 5684, 5695	509	23	19256	8.22414	0.998022	0.117243	0.114827
GOTERM_BP_DIRECT	GO:0051603~proteolysis involved in cellular protein catabolic process	6	1.12782	0.00919594	5682, 5694, 5684, 5695, 115209, 3309	509	49	19256	4.63237	1	0.298229	0.292084
GOTERM_CC_DIRECT	GO:0019774~proteasome core complex, beta-subunit complex	3	0.56391	0.0308642	5691, 5694, 5695	525	11	20472	10.6348	1	0.238536	0.220018
GOTERM_MF_DIRECT	GO:0004298~threonine-type endopeptidase activity	3	0.56391	0.0551576	5691, 5694, 5695	518	14	18811	7.78172	1	0.57999	0.565721
GOTERM_MF_DIRECT	GO:0004175~endopeptidase activity	5	0.93985	0.21731	5691, 5682, 5694, 5684, 5695	518	87	18811	2.08705	1	1	0.976812
Annotation Cluster 17	Enrichment Score: 1.9598977230706158
Category	Term	Count	%	PValue	Genes	List Total	Pop Hits	Pop Total	Fold Enrichment	Bonferroni	Benjamini	FDR
GOTERM_MF_DIRECT	GO:0051539~4 iron, 4 sulfur cluster binding	8	1.50376	0.000275838	11019, 4719, 122961, 4720, 27247, 50, 4723, 23479	518	47	18811	6.18122	0.173562	0.0105891	0.0103286
GOTERM_MF_DIRECT	GO:0051536~iron-sulfur cluster binding	4	0.75188	0.0242954	4719, 27247, 50, 23479	518	23	18811	6.3156	1	0.409466	0.399392
GOTERM_MF_DIRECT	GO:0005506~iron ion binding	7	1.31579	0.196847	10826, 122961, 811, 27247, 50, 23479, 84890	518	142	18811	1.79016	1	1	0.976812
Annotation Cluster 18	Enrichment Score: 1.9437403194006726
Category	Term	Count	%	PValue	Genes	List Total	Pop Hits	Pop Total	Fold Enrichment	Bonferroni	Benjamini	FDR
GOTERM_MF_DIRECT	GO:0046933~proton-transporting ATP synthase activity, rotational mechanism	6	1.12782	9.79507e-05	513, 515, 539, 10476, 509, 10632	518	18	18811	12.1049	0.0654473	0.00483456	0.00471562
GOTERM_CC_DIRECT	GO:0005753~mitochondrial proton-transporting ATP synthase complex	6	1.12782	0.000156153	513, 515, 539, 10476, 509, 10632	525	21	20472	11.1412	0.0810147	0.00337914	0.00311681
GOTERM_BP_DIRECT	GO:0015986~ATP synthesis coupled proton transport	6	1.12782	0.000625468	513, 515, 539, 10476, 509, 10632	509	27	19256	8.4069	0.745149	0.037945	0.0371632
GOTERM_CC_DIRECT	GO:0045261~proton-transporting ATP synthase complex, catalytic core F(1)	3	0.56391	0.00916082	513, 539, 509	525	6	20472	19.4971	0.993118	0.101143	0.0932908
UP_KW_BIOLOGICAL_PROCESS	KW-0066~ATP synthesis	4	0.75188	0.0192291	513, 539, 509, 10632	344	19	11187	6.84639	0.832422	0.117939	0.102555
UP_KW_BIOLOGICAL_PROCESS	KW-0375~Hydrogen ion transport	6	1.12782	0.0320465	513, 515, 539, 10476, 509, 10632	344	58	11187	3.36417	0.950041	0.184268	0.160233
GOTERM_CC_DIRECT	GO:0000276~mitochondrial proton-transporting ATP synthase complex, coupling factor F(o)	3	0.56391	0.0423255	515, 10476, 10632	525	13	20472	8.99868	1	0.305308	0.281606
UP_KW_CELLULAR_COMPONENT	KW-0138~CF(0)	3	0.56391	0.0696286	515, 10476, 10632	481	16	17543	6.83849	0.961137	0.348143	0.30946
GOTERM_MF_DIRECT	GO:0015078~hydrogen ion transmembrane transporter activity	3	0.56391	0.229525	515, 10476, 10632	518	33	18811	3.30133	1	1	0.976812
UP_KW_BIOLOGICAL_PROCESS	KW-0406~Ion transport	8	1.50376	0.999865	513, 515, 79041, 7417, 539, 10476, 509, 10632	344	659	11187	0.394784	1	1	0.999865
Annotation Cluster 19	Enrichment Score: 1.8441955701654735
Category	Term	Count	%	PValue	Genes	List Total	Pop Hits	Pop Total	Fold Enrichment	Bonferroni	Benjamini	FDR
GOTERM_BP_DIRECT	GO:0071816~tail-anchored membrane protein insertion into ER membrane	5	0.93985	0.00109131	10328, 51608, 51234, 56851, 439	509	18	19256	10.5086	0.907986	0.0611133	0.0598541
GOTERM_CC_DIRECT	GO:0072546~ER membrane protein complex	3	0.56391	0.0256816	10328, 51234, 56851	525	10	20472	11.6983	0.999999	0.220536	0.203415
GOTERM_BP_DIRECT	GO:0045050~protein insertion into ER membrane by stop-transfer membrane-anchor sequence	3	0.56391	0.027167	10328, 51234, 56851	509	10	19256	11.3493	1	0.602002	0.589598
GOTERM_MF_DIRECT	GO:0032977~membrane insertase activity	3	0.56391	0.0551576	10328, 51234, 56851	518	14	18811	7.78172	1	0.57999	0.565721
Annotation Cluster 20	Enrichment Score: 1.7430634061412806
Category	Term	Count	%	PValue	Genes	List Total	Pop Hits	Pop Total	Fold Enrichment	Bonferroni	Benjamini	FDR
GOTERM_BP_DIRECT	GO:0043968~histone H2A acetylation	5	0.93985	0.00239982	10943, 26122, 54556, 80314, 64769	509	22	19256	8.59796	0.994752	0.102769	0.100651
GOTERM_CC_DIRECT	GO:0032777~Piccolo NuA4 histone acetyltransferase complex	3	0.56391	0.00379147	26122, 54556, 80314	525	4	20472	29.2457	0.871918	0.0500289	0.0461449
GOTERM_CC_DIRECT	GO:0035267~NuA4 histone acetyltransferase complex	5	0.93985	0.00466594	10943, 26122, 54556, 80314, 64769	525	27	20472	7.22116	0.920356	0.0548756	0.0506154
GOTERM_BP_DIRECT	GO:2000779~regulation of double-strand break repair	5	0.93985	0.00592997	26122, 54556, 80314, 5531, 64769	509	28	19256	6.75554	0.999998	0.212312	0.207938
GOTERM_BP_DIRECT	GO:0043967~histone H4 acetylation	5	0.93985	0.0304348	10943, 26122, 54556, 80314, 64769	509	45	19256	4.20345	1	0.63913	0.625961
GOTERM_BP_DIRECT	GO:0016573~histone acetylation	6	1.12782	0.037394	10943, 26122, 54556, 80314, 1387, 64769	509	70	19256	3.24266	1	0.710187	0.695554
GOTERM_BP_DIRECT	GO:1905168~positive regulation of double-strand break repair via homologous recombination	4	0.75188	0.0830151	26122, 54556, 80314, 64769	509	39	19256	3.88011	1	1	0.979844
GOTERM_CC_DIRECT	GO:0000786~nucleosome	5	0.93985	0.477733	26122, 54556, 80314, 121504, 64769	525	139	20472	1.40267	1	1	0.924074
Annotation Cluster 21	Enrichment Score: 1.7189314004114538
Category	Term	Count	%	PValue	Genes	List Total	Pop Hits	Pop Total	Fold Enrichment	Bonferroni	Benjamini	FDR
UP_KW_BIOLOGICAL_PROCESS	KW-0833~Ubl conjugation pathway	38	7.14286	0.00202516	7187, 9100, 7189, 8078, 54708, 8314, 6992, 10273, 84937, 8450, 81847, 10617, 27246, 27101, 7415, 5930, 10296, 51029, 6921, 7317, 9978, 10213, 6923, 7319, 26091, 7737, 65992, 7375, 6500, 55593, 118424, 23252, 51377, 152006, 26046, 7327, 7844, 5887	344	737	11187	1.67676	0.170145	0.0148505	0.0129135
GOTERM_MF_DIRECT	GO:0004842~ubiquitin-protein transferase activity	15	2.81955	0.0105334	7187, 7189, 10273, 84937, 8450, 81847, 26262, 27246, 7844, 7327, 5930, 10296, 9978, 26091, 7319	518	253	18811	2.15304	0.999336	0.214076	0.208809
GOTERM_MF_DIRECT	GO:0061630~ubiquitin protein ligase activity	16	3.00752	0.0379594	7189, 54708, 9921, 6992, 10273, 84937, 81847, 27246, 152006, 26046, 7844, 5930, 10296, 9978, 26091, 7737	518	328	18811	1.77145	1	0.502225	0.489869
GOTERM_BP_DIRECT	GO:0016567~protein ubiquitination	18	3.38346	0.16441	8078, 6992, 10273, 6500, 8450, 26262, 152006, 7844, 7316, 7415, 5930, 10296, 6921, 7317, 9978, 26091, 6923, 7737	509	496	19256	1.3729	1	1	0.979844
Annotation Cluster 22	Enrichment Score: 1.6217339752315256
Category	Term	Count	%	PValue	Genes	List Total	Pop Hits	Pop Total	Fold Enrichment	Bonferroni	Benjamini	FDR
GOTERM_BP_DIRECT	GO:0015949~nucleobase-containing small molecule interconversion	3	0.56391	0.0175032	203, 204, 102157402	509	8	19256	14.1866	1	0.429517	0.420667
GOTERM_MF_DIRECT	GO:0004017~adenylate kinase activity	3	0.56391	0.0238796	203, 204, 102157402	518	9	18811	12.1049	1	0.409466	0.399392
GOTERM_BP_DIRECT	GO:0046940~nucleoside monophosphate phosphorylation	3	0.56391	0.0326327	203, 204, 102157402	509	11	19256	10.3176	1	0.659906	0.646309
Annotation Cluster 23	Enrichment Score: 1.5608079681601381
Category	Term	Count	%	PValue	Genes	List Total	Pop Hits	Pop Total	Fold Enrichment	Bonferroni	Benjamini	FDR
GOTERM_BP_DIRECT	GO:0016579~protein deubiquitination	10	1.8797	0.00223962	9100, 8078, 7375, 10617, 8314, 51377, 23252, 51029, 10213, 55593	509	108	19256	3.50287	0.992546	0.101903	0.0998031
GOTERM_MF_DIRECT	GO:0061578~Lys63-specific deubiquitinase activity	4	0.75188	0.00480582	10617, 51029, 10213, 55593	518	13	18811	11.1737	0.964165	0.134036	0.130738
GOTERM_MF_DIRECT	GO:0004843~thiol-dependent ubiquitin-specific protease activity	10	1.8797	0.00559064	9100, 8078, 7375, 10617, 8314, 51377, 23252, 51029, 10213, 55593	518	119	18811	3.05165	0.979224	0.137969	0.134575
GOTERM_BP_DIRECT	GO:0071108~protein K48-linked deubiquitination	5	0.93985	0.011866	8078, 8314, 23252, 51029, 55593	509	34	19256	5.56339	1	0.350207	0.342991
GOTERM_MF_DIRECT	GO:0101005~ubiquitinyl hydrolase activity	3	0.56391	0.0351857	10617, 51029, 55593	518	11	18811	9.904	1	0.502225	0.489869
GOTERM_BP_DIRECT	GO:0070536~protein K63-linked deubiquitination	4	0.75188	0.0514546	10617, 51029, 10213, 55593	509	32	19256	4.72888	1	0.842347	0.824991
GOTERM_MF_DIRECT	GO:0008233~peptidase activity	7	1.31579	0.0856743	60559, 63929, 10617, 8314, 51029, 5701, 10213	518	111	18811	2.29011	1	0.75331	0.734777
UP_KW_MOLECULAR_FUNCTION	KW-0788~Thiol protease	7	1.31579	0.230369	9100, 8078, 7375, 8314, 51377, 23252, 55593	323	149	11655	1.6952	1	0.934273	0.870282
UP_KW_MOLECULAR_FUNCTION	KW-0645~Protease	18	3.38346	0.351526	9100, 8078, 7375, 8314, 5694, 5695, 55593, 115209, 63929, 10988, 10617, 51377, 23252, 51029, 5701, 414301, 10213, 10730	323	550	11655	1.18092	1	1	0.944444
Annotation Cluster 24	Enrichment Score: 1.4959544865219494
Category	Term	Count	%	PValue	Genes	List Total	Pop Hits	Pop Total	Fold Enrichment	Bonferroni	Benjamini	FDR
GOTERM_MF_DIRECT	GO:0003724~RNA helicase activity	8	1.50376	0.00484934	1656, 1655, 1973, 1654, 1660, 9879, 10146, 1659	518	76	18811	3.8226	0.965232	0.134036	0.130738
UP_KW_MOLECULAR_FUNCTION	KW-0347~Helicase	9	1.69173	0.0511711	1106, 1656, 1655, 1973, 1654, 1660, 9879, 10146, 1659	323	147	11655	2.2092	0.977221	0.362248	0.337436
GOTERM_MF_DIRECT	GO:0016787~hydrolase activity	12	2.25564	0.131048	1656, 1655, 1973, 1654, 7415, 1660, 255374, 439, 57089, 9879, 283927, 84681	518	272	18811	1.60212	1	0.914686	0.892183
Annotation Cluster 25	Enrichment Score: 1.3836801249773998
Category	Term	Count	%	PValue	Genes	List Total	Pop Hits	Pop Total	Fold Enrichment	Bonferroni	Benjamini	FDR
UP_KW_MOLECULAR_FUNCTION	KW-0697~Rotamase	5	0.93985	0.0259487	85313, 9049, 4820, 9360, 2281	323	41	11655	4.40044	0.849377	0.210473	0.196057
GOTERM_MF_DIRECT	GO:0003755~peptidyl-prolyl cis-trans isomerase activity	5	0.93985	0.0371151	85313, 9049, 4820, 9360, 2281	518	46	18811	3.94725	1	0.502225	0.489869
UP_KW_MOLECULAR_FUNCTION	KW-0413~Isomerase	9	1.69173	0.0545853	85313, 10130, 9049, 78987, 1892, 4820, 7150, 9360, 2281	323	149	11655	2.17955	0.982428	0.362248	0.337436
GOTERM_BP_DIRECT	GO:0000413~protein peptidyl-prolyl isomerization	4	0.75188	0.0555312	85313, 4820, 9360, 2281	509	33	19256	4.58558	1	0.878842	0.860734
Annotation Cluster 26	Enrichment Score: 1.0729845087956005
Category	Term	Count	%	PValue	Genes	List Total	Pop Hits	Pop Total	Fold Enrichment	Bonferroni	Benjamini	FDR
UP_KW_MOLECULAR_FUNCTION	KW-0347~Helicase	9	1.69173	0.0511711	1106, 1656, 1655, 1973, 1654, 1660, 9879, 10146, 1659	323	147	11655	2.2092	0.977221	0.362248	0.337436
GOTERM_MF_DIRECT	GO:0003678~DNA helicase activity	5	0.93985	0.0866604	1106, 2963, 1654, 1660, 10146	518	61	18811	2.97661	1	0.75331	0.734777
GOTERM_BP_DIRECT	GO:0032508~DNA duplex unwinding	5	0.93985	0.136208	1106, 2963, 1654, 1660, 10146	509	75	19256	2.52207	1	1	0.979844
Annotation Cluster 27	Enrichment Score: 0.8619652598319418
Category	Term	Count	%	PValue	Genes	List Total	Pop Hits	Pop Total	Fold Enrichment	Bonferroni	Benjamini	FDR
GOTERM_BP_DIRECT	GO:0034975~protein folding in endoplasmic reticulum	3	0.56391	0.0326327	821, 811, 3309	509	11	19256	10.3176	1	0.659906	0.646309
GOTERM_CC_DIRECT	GO:0005790~smooth endoplasmic reticulum	3	0.56391	0.151213	821, 811, 3309	525	27	20472	4.3327	1	0.665091	0.613457
GOTERM_CC_DIRECT	GO:0005788~endoplasmic reticulum lumen	9	1.69173	0.52585	23071, 10130, 821, 811, 5589, 2098, 3309, 51726, 4924	525	306	20472	1.14689	1	1	0.924074
Annotation Cluster 28	Enrichment Score: 0.6754321297830557
Category	Term	Count	%	PValue	Genes	List Total	Pop Hits	Pop Total	Fold Enrichment	Bonferroni	Benjamini	FDR
UP_KW_BIOLOGICAL_PROCESS	KW-0227~DNA damage	18	3.38346	0.135324	9100, 7189, 378708, 25939, 10273, 23300, 23476, 8450, 26122, 51377, 7415, 5930, 5887, 9978, 10213, 51548, 7319, 7737	344	414	11187	1.41393	0.999998	0.622491	0.541296
GOTERM_BP_DIRECT	GO:0006281~DNA repair	11	2.06767	0.250687	9100, 378708, 26122, 25939, 84444, 10273, 51377, 7415, 9978, 7319, 7737	509	294	19256	1.41545	1	1	0.979844
UP_KW_BIOLOGICAL_PROCESS	KW-0234~DNA repair	14	2.63158	0.277457	9100, 378708, 25939, 10273, 8450, 26122, 51377, 7415, 5887, 9978, 10213, 51548, 7319, 7737	344	350	11187	1.30081	1	0.94541	0.822096
Annotation Cluster 29	Enrichment Score: 0.6351176700487376
Category	Term	Count	%	PValue	Genes	List Total	Pop Hits	Pop Total	Fold Enrichment	Bonferroni	Benjamini	FDR
GOTERM_BP_DIRECT	GO:0006470~protein dephosphorylation	8	1.50376	0.116523	8732, 5531, 5499, 5534, 25930, 5515, 5528, 5518	509	155	19256	1.95257	1	1	0.979844
GOTERM_MF_DIRECT	GO:0004722~protein serine/threonine phosphatase activity	4	0.75188	0.22792	5531, 5499, 5515, 5518	518	60	18811	2.42098	1	1	0.976812
UP_KW_MOLECULAR_FUNCTION	KW-0904~Protein phosphatase	6	1.12782	0.31199	145553, 8732, 5531, 5499, 25930, 5515	323	134	11655	1.61568	1	1	0.944444
GOTERM_MF_DIRECT	GO:0017018~myosin phosphatase activity	4	0.75188	0.347691	55313, 5531, 5499, 5515	518	76	18811	1.9113	1	1	0.976812
Annotation Cluster 30	Enrichment Score: 0.5799946844678214
Category	Term	Count	%	PValue	Genes	List Total	Pop Hits	Pop Total	Fold Enrichment	Bonferroni	Benjamini	FDR
UP_KW_BIOLOGICAL_PROCESS	KW-0276~Fatty acid metabolism	9	1.69173	0.125119	4706, 9524, 5563, 51102, 79602, 1892, 64900, 3033, 2182	344	162	11187	1.80669	0.999995	0.622491	0.541296
UP_KW_BIOLOGICAL_PROCESS	KW-0275~Fatty acid biosynthesis	4	0.75188	0.221315	4706, 9524, 5563, 51102	344	53	11187	2.45437	1	0.842547	0.732649
GOTERM_BP_DIRECT	GO:0006633~fatty acid biosynthetic process	3	0.56391	0.409564	4706, 5563, 51102	509	53	19256	2.14138	1	1	0.979844
UP_KW_BIOLOGICAL_PROCESS	KW-0444~Lipid biosynthesis	7	1.31579	0.422049	4706, 9524, 5563, 51102, 3156, 4598, 84681	344	170	11187	1.33907	1	1	0.879121
Annotation Cluster 31	Enrichment Score: 0.5569043946058956
Category	Term	Count	%	PValue	Genes	List Total	Pop Hits	Pop Total	Fold Enrichment	Bonferroni	Benjamini	FDR
GOTERM_CC_DIRECT	GO:0000776~kinetochore	8	1.50376	0.109096	378708, 91782, 6598, 51112, 5048, 1452, 10671, 64769	525	157	20472	1.98697	1	0.578634	0.533713
UP_KW_CELLULAR_COMPONENT	KW-0137~Centromere	6	1.12782	0.359201	378708, 1452, 10671, 5515, 64769, 5518	481	144	17543	1.51966	1	1	0.898001
UP_KW_CELLULAR_COMPONENT	KW-0995~Kinetochore	4	0.75188	0.544682	378708, 1452, 10671, 64769	481	104	17543	1.40277	1	1	0.909091
Annotation Cluster 32	Enrichment Score: 0.5061051107987783
Category	Term	Count	%	PValue	Genes	List Total	Pop Hits	Pop Total	Fold Enrichment	Bonferroni	Benjamini	FDR
GOTERM_MF_DIRECT	GO:0016301~kinase activity	10	1.8797	0.170821	1457, 984, 5563, 7534, 4598, 5589, 5315, 57396, 1460, 51755	518	226	18811	1.60684	1	1	0.976812
GOTERM_BP_DIRECT	GO:0018105~peptidyl-serine phosphorylation	8	1.50376	0.202591	1457, 3611, 578, 1452, 6733, 6789, 7150, 5062	509	181	19256	1.67209	1	1	0.979844
GOTERM_BP_DIRECT	GO:0006468~protein phosphorylation	17	3.19549	0.250764	9463, 5563, 7534, 8621, 57396, 1460, 5062, 1457, 6908, 3611, 984, 1452, 6733, 10494, 8899, 51755, 6789	509	501	19256	1.28369	1	1	0.979844
GOTERM_MF_DIRECT	GO:0004674~protein serine/threonine kinase activity	14	2.63158	0.285617	5563, 8621, 57396, 1460, 7150, 5062, 1457, 3611, 984, 1452, 6733, 10494, 8899, 6789	518	392	18811	1.29695	1	1	0.976812
UP_KW_MOLECULAR_FUNCTION	KW-0723~Serine/threonine-protein kinase	13	2.44361	0.416061	5563, 8621, 57396, 5062, 1457, 3611, 984, 1452, 6733, 10494, 8899, 51755, 6789	323	394	11655	1.19058	1	1	0.944444
GOTERM_MF_DIRECT	GO:0004672~protein kinase activity	12	2.25564	0.46948	1457, 3611, 984, 5563, 1452, 8621, 6733, 10494, 8899, 51755, 6789, 5062	518	379	18811	1.1498	1	1	0.976812
UP_KW_MOLECULAR_FUNCTION	KW-0418~Kinase	21	3.94737	0.591942	5563, 7534, 8621, 57396, 1460, 5062, 1457, 3611, 203, 984, 204, 1452, 6733, 4598, 5589, 10494, 5315, 8899, 51755, 6789, 102157402	323	747	11655	1.0144	1	1	0.944444
Annotation Cluster 33	Enrichment Score: 0.4821141605758489
Category	Term	Count	%	PValue	Genes	List Total	Pop Hits	Pop Total	Fold Enrichment	Bonferroni	Benjamini	FDR
UP_KW_BIOLOGICAL_PROCESS	KW-0152~Cholesterol biosynthesis	3	0.56391	0.134493	5563, 3156, 4598	344	21	11187	4.64576	0.999998	0.622491	0.541296
UP_KW_BIOLOGICAL_PROCESS	KW-0752~Steroid biosynthesis	4	0.75188	0.151576	5563, 3156, 4598, 84681	344	44	11187	2.9564	1	0.664047	0.577432
UP_KW_BIOLOGICAL_PROCESS	KW-0756~Sterol biosynthesis	3	0.56391	0.188914	5563, 3156, 4598	344	26	11187	3.75235	1	0.790004	0.68696
GOTERM_BP_DIRECT	GO:0006695~cholesterol biosynthetic process	3	0.56391	0.255295	5563, 3156, 4598	509	37	19256	3.06738	1	1	0.979844
UP_KW_BIOLOGICAL_PROCESS	KW-0444~Lipid biosynthesis	7	1.31579	0.422049	4706, 9524, 5563, 51102, 3156, 4598, 84681	344	170	11187	1.33907	1	1	0.879121
UP_KW_BIOLOGICAL_PROCESS	KW-0153~Cholesterol metabolism	3	0.56391	0.605405	5563, 3156, 4598	344	66	11187	1.4782	1	1	0.879121
UP_KW_BIOLOGICAL_PROCESS	KW-1207~Sterol metabolism	3	0.56391	0.667516	5563, 3156, 4598	344	74	11187	1.31839	1	1	0.879121
UP_KW_BIOLOGICAL_PROCESS	KW-0753~Steroid metabolism	3	0.56391	0.829051	5563, 3156, 4598	344	103	11187	0.947195	1	1	0.879121
Annotation Cluster 34	Enrichment Score: 0.41756383058342456
Category	Term	Count	%	PValue	Genes	List Total	Pop Hits	Pop Total	Fold Enrichment	Bonferroni	Benjamini	FDR
UP_KW_BIOLOGICAL_PROCESS	KW-0132~Cell division	18	3.38346	0.131242	378708, 11140, 8621, 5048, 5499, 382, 387, 115098, 51441, 10726, 23383, 55752, 1452, 10296, 5414, 55844, 54902, 64282	344	411	11187	1.42425	0.999998	0.622491	0.541296
GOTERM_BP_DIRECT	GO:0051301~cell division	13	2.44361	0.30721	378708, 11140, 8621, 5048, 5499, 382, 115098, 10726, 23383, 1452, 10296, 55844, 64282	509	382	19256	1.28744	1	1	0.979844
UP_KW_BIOLOGICAL_PROCESS	KW-0131~Cell cycle	23	4.32331	0.42723	378708, 11140, 6598, 8621, 5048, 5499, 8450, 382, 387, 1457, 115098, 1874, 51441, 10726, 23383, 984, 55752, 1452, 10296, 5414, 55844, 54902, 64282	344	679	11187	1.10157	1	1	0.879121
GOTERM_BP_DIRECT	GO:0007049~cell cycle	10	1.8797	0.60873	1457, 115098, 51441, 6598, 5048, 5499, 1452, 10296, 382, 64282	509	359	19256	1.05379	1	1	0.979844
UP_KW_BIOLOGICAL_PROCESS	KW-0498~Mitosis	8	1.50376	0.779084	378708, 51441, 10726, 23383, 5048, 1452, 55844, 64282	344	286	11187	0.90966	1	1	0.879121
Annotation Cluster 35	Enrichment Score: 0.21565562325554688
Category	Term	Count	%	PValue	Genes	List Total	Pop Hits	Pop Total	Fold Enrichment	Bonferroni	Benjamini	FDR
GOTERM_CC_DIRECT	GO:0005834~heterotrimeric G-protein complex	3	0.56391	0.225441	2775, 2782, 10672	525	35	20472	3.34237	1	0.835066	0.770237
GOTERM_BP_DIRECT	GO:0007186~G-protein coupled receptor signaling pathway	4	0.75188	1	6000, 2775, 2782, 10672	509	947	19256	0.159793	1	1	1
UP_KW_MOLECULAR_FUNCTION	KW-0807~Transducer	3	0.56391	1	2775, 2782, 10672	323	920	11655	0.117664	1	1	1
Annotation Cluster 36	Enrichment Score: 0.2006063335781305
Category	Term	Count	%	PValue	Genes	List Total	Pop Hits	Pop Total	Fold Enrichment	Bonferroni	Benjamini	FDR
GOTERM_CC_DIRECT	GO:0042734~presynaptic membrane	4	0.75188	0.205043	9463, 27020, 6855, 94056	525	61	20472	2.557	1	0.786724	0.725648
GOTERM_CC_DIRECT	GO:0070161~anchoring junction	10	1.8797	0.870609	5906, 9463, 27020, 55752, 5414, 10750, 9093, 6855, 84937, 94056	525	481	20472	0.810692	1	1	0.924074
UP_KW_CELLULAR_COMPONENT	KW-0770~Synapse	11	2.06767	0.887151	375, 9463, 27020, 55752, 6801, 5414, 10750, 9093, 6855, 84937, 94056	481	504	17543	0.796014	1	1	0.909091
UP_KW_CELLULAR_COMPONENT	KW-0965~Cell junction	14	2.63158	0.995198	9463, 9093, 84937, 94056, 375, 5906, 27020, 3611, 55752, 9218, 5414, 6801, 10750, 6855	481	868	17543	0.588257	1	1	0.995198
Annotation Cluster 37	Enrichment Score: 0.13155989405712162
Category	Term	Count	%	PValue	Genes	List Total	Pop Hits	Pop Total	Fold Enrichment	Bonferroni	Benjamini	FDR
UP_KW_MOLECULAR_FUNCTION	KW-0489~Methyltransferase	6	1.12782	0.685412	5110, 84444, 64324, 51611, 84274, 58508	323	208	11655	1.04087	1	1	0.944444
GOTERM_BP_DIRECT	GO:0032259~methylation	3	0.56391	0.75461	64324, 51611, 84274	509	102	19256	1.11268	1	1	0.979844
GOTERM_MF_DIRECT	GO:0008168~methyltransferase activity	3	0.56391	0.779195	64324, 51611, 84274	518	103	18811	1.05771	1	1	0.976812
Annotation Cluster 38	Enrichment Score: 0.07316706164123486
Category	Term	Count	%	PValue	Genes	List Total	Pop Hits	Pop Total	Fold Enrichment	Bonferroni	Benjamini	FDR
GOTERM_BP_DIRECT	GO:0051607~defense response to virus	7	1.31579	0.572662	7187, 25939, 104, 57169, 29883, 201626, 10146	509	231	19256	1.1464	1	1	0.979844
UP_KW_BIOLOGICAL_PROCESS	KW-0399~Innate immunity	9	1.69173	0.910389	23170, 1654, 51441, 25939, 104, 57169, 2597, 1660, 10146	344	386	11187	0.758246	1	1	0.910389
GOTERM_BP_DIRECT	GO:0045087~innate immune response	10	1.8797	0.977756	7187, 23170, 1654, 51441, 25939, 104, 57169, 1660, 6733, 10146	509	597	19256	0.633686	1	1	0.979844
UP_KW_BIOLOGICAL_PROCESS	KW-0391~Immunity	12	2.25564	0.999945	7187, 23170, 7189, 5682, 1654, 51441, 25939, 104, 57169, 2597, 1660, 10146	344	901	11187	0.433123	1	1	0.999945
Annotation Cluster 39	Enrichment Score: 0.055318523085383556
Category	Term	Count	%	PValue	Genes	List Total	Pop Hits	Pop Total	Fold Enrichment	Bonferroni	Benjamini	FDR
GOTERM_CC_DIRECT	GO:0090575~RNA polymerase II transcription factor complex	4	0.75188	0.601992	1810, 1874, 6258, 4149	525	121	20472	1.28907	1	1	0.924074
GOTERM_MF_DIRECT	GO:1990837~sequence-specific double-stranded DNA binding	7	1.31579	0.998142	4904, 1874, 5991, 6258, 8193, 4149, 7181	518	556	18811	0.457199	1	1	0.998142
GOTERM_MF_DIRECT	GO:0003700~transcription factor activity, sequence-specific DNA binding	5	0.93985	0.999869	1874, 5991, 6258, 4149, 7181	518	554	18811	0.32775	1	1	0.999869
GOTERM_MF_DIRECT	GO:0000981~RNA polymerase II transcription factor activity, sequence-specific DNA binding	11	2.06767	1	57547, 1874, 9310, 5991, 6258, 389058, 23300, 4149, 7181, 100131187, 5813	518	1279	18811	0.312323	1	1	1
Annotation Cluster 40	Enrichment Score: 0.030919138647570697
Category	Term	Count	%	PValue	Genes	List Total	Pop Hits	Pop Total	Fold Enrichment	Bonferroni	Benjamini	FDR
UP_KW_MOLECULAR_FUNCTION	KW-0009~Actin-binding	6	1.12782	0.902318	55364, 9463, 7169, 54784, 118, 10296	323	287	11655	0.754361	1	1	0.944444
GOTERM_MF_DIRECT	GO:0003779~actin binding	7	1.31579	0.90741	22921, 55364, 9463, 7169, 54784, 118, 10296	518	339	18811	0.74986	1	1	0.976812
GOTERM_MF_DIRECT	GO:0051015~actin filament binding	3	0.56391	0.98646	9463, 7169, 118	518	225	18811	0.484196	1	1	0.98646
Annotation Cluster 41	Enrichment Score: 0.02334468626059808
Category	Term	Count	%	PValue	Genes	List Total	Pop Hits	Pop Total	Fold Enrichment	Bonferroni	Benjamini	FDR
UP_KW_BIOLOGICAL_PROCESS	KW-0221~Differentiation	20	3.7594	0.851887	5991, 285313, 5048, 3475, 94056, 382, 26528, 55063, 57721, 55364, 80155, 51441, 676, 80314, 114112, 1155, 6733, 1808, 5414, 26091	344	759	11187	0.856926	1	1	0.879121
UP_KW_MOLECULAR_FUNCTION	KW-9996~Developmental protein	14	2.63158	0.999521	5991, 285313, 5048, 3475, 26528, 23019, 4848, 4849, 26065, 80155, 114112, 1155, 1808, 51548	323	990	11655	0.510273	1	1	0.999521
UP_KW_MOLECULAR_FUNCTION	KW-0217~Developmental protein	14	2.63158	0.999521	5991, 285313, 5048, 3475, 26528, 23019, 4848, 4849, 26065, 80155, 114112, 1155, 1808, 51548	323	990	11655	0.510273	1	1	0.999521
Annotation Cluster 42	Enrichment Score: 0.005743493938747408
Category	Term	Count	%	PValue	Genes	List Total	Pop Hits	Pop Total	Fold Enrichment	Bonferroni	Benjamini	FDR
UP_KW_BIOLOGICAL_PROCESS	KW-0804~Transcription	62	11.6541	0.974459	8531, 6433, 6598, 1660, 23168, 4848, 1810, 4849, 27000, 1457, 57547, 1655, 6908, 1654, 54556, 676, 3312, 5813, 9310, 5991, 64324, 64769, 23019, 10943, 1106, 80155, 55011, 26122, 80314, 51377, 1387, 8019, 9125, 5563, 9921, 6258, 8193, 23300, 7181, 4904, 51142, 2963, 1874, 2962, 29883, 7536, 11168, 4149, 6921, 51028, 6923, 30827, 10284, 7555, 389058, 23476, 23435, 57018, 2972, 54784, 9328, 58508	344	2444	11187	0.824984	1	1	0.974459
UP_KW_BIOLOGICAL_PROCESS	KW-0805~Transcription regulation	60	11.2782	0.974574	8531, 6433, 6598, 1660, 23168, 4848, 1810, 4849, 27000, 1457, 57547, 1655, 6908, 1654, 54556, 676, 3312, 5813, 9310, 5991, 64324, 64769, 23019, 10943, 1106, 80155, 55011, 26122, 80314, 51377, 1387, 8019, 9125, 5563, 9921, 6258, 8193, 23300, 7181, 4904, 2963, 1874, 2962, 29883, 7536, 11168, 4149, 6921, 51028, 6923, 30827, 10284, 7555, 389058, 23476, 23435, 57018, 2972, 54784, 58508	344	2374	11187	0.821913	1	1	0.974574
UP_KW_MOLECULAR_FUNCTION	KW-0238~DNA-binding	39	7.33083	0.99911	8531, 378708, 9921, 6258, 6598, 1660, 23168, 7181, 1810, 4904, 57547, 6908, 1874, 2963, 1654, 2962, 84444, 11168, 4149, 5514, 51548, 5813, 51747, 4924, 9310, 5991, 30827, 7555, 389058, 153527, 7150, 23435, 10943, 1106, 9328, 121504, 10146, 58508, 64282	323	2090	11655	0.67333	1	1	0.99911
GOTERM_BP_DIRECT	GO:0006357~regulation of transcription from RNA polymerase II promoter	27	5.07519	0.999619	6258, 6598, 1660, 8193, 23300, 7181, 4848, 1810, 57547, 1655, 1874, 11168, 4149, 6921, 5813, 6648, 9310, 5991, 10284, 3475, 389058, 1106, 57018, 387, 26122, 80314, 8019	509	1721	19256	0.593514	1	1	0.999619

## Sheet: epidermis
Annotation Cluster 1	Enrichment Score: 53.89265044603333
Category	Term	Count	%	PValue	Genes	List Total	Pop Hits	Pop Total	Fold Enrichment	Bonferroni	Benjamini	FDR
UP_KW_CELLULAR_COMPONENT	KW-0969~Cilium	97	13.6428	1.51522e-66	7840, 9742, 23322, 10809, 22873, 23568, 27241, 55567, 80127, 388389, 55329, 79659, 158297, 79819, 122481, 27019, 64446, 23059, 25876, 95681, 51098, 28981, 255101, 79925, 54806, 26160, 55582, 220136, 84229, 146754, 150737, 83659, 159686, 51668, 118491, 91147, 219670, 220004, 79781, 55112, 56683, 80776, 26146, 5566, 92749, 57539, 1769, 1768, 129880, 55081, 56171, 64518, 27285, 57545, 2622, 29105, 5…	620	295	17543	9.30383	6.97003e-65	6.97003e-65	5.90938e-65
GOTERM_BP_DIRECT	GO:0060271~cilium assembly	72	10.1266	7.42707e-50	129880, 8655, 9742, 55081, 22873, 64518, 27285, 123811, 57545, 27241, 10733, 29105, 2302, 55764, 755, 81492, 79659, 10013, 8100, 26005, 64446, 23059, 8382, 95681, 51098, 79600, 28981, 403, 55779, 54806, 11158, 150483, 26160, 286464, 4750, 154865, 57560, 25886, 80217, 55582, 220136, 22897, 150737, 83659, 85478, 84100, 140735, 159686, 56912, 51668, 255758, 10677, 118491, 11127, 90410, 9657, 91147, …	648	222	19256	9.63764	2.32913e-46	2.32839e-46	2.29199e-46
UP_KW_BIOLOGICAL_PROCESS	KW-0970~Cilium biogenesis/degradation	68	9.56399	1.86532e-47	129880, 9742, 22873, 27285, 123811, 57545, 27241, 2302, 55764, 388389, 755, 79659, 158297, 115948, 54919, 8100, 26005, 27019, 64446, 122481, 23059, 257177, 25876, 55130, 375307, 95681, 51098, 51174, 79600, 28981, 200162, 255101, 10101, 54806, 11158, 150483, 4750, 154865, 25886, 80217, 221421, 55582, 374407, 22897, 54970, 150737, 84100, 55704, 159686, 84260, 51626, 11127, 9696, 9576, 90410, 9657, …	416	195	11187	9.37766	1.9959e-45	1.9959e-45	1.93994e-45
Annotation Cluster 2	Enrichment Score: 15.738664038916491
Category	Term	Count	%	PValue	Genes	List Total	Pop Hits	Pop Total	Fold Enrichment	Bonferroni	Benjamini	FDR
GOTERM_CC_DIRECT	GO:0097542~ciliary tip	27	3.79747	2.68584e-26	8655, 9742, 57560, 55081, 83657, 150737, 55764, 79659, 140735, 56912, 51668, 51626, 11127, 115948, 8100, 90410, 23059, 25876, 55112, 80210, 51098, 26146, 28981, 1540, 79989, 57539, 26160	678	48	20472	16.9845	1.42887e-23	2.04124e-24	1.7573e-24
GOTERM_BP_DIRECT	GO:0042073~intraciliary transport	18	2.53165	4.94649e-17	8100, 90410, 9742, 55081, 55112, 150737, 51098, 26146, 55764, 28981, 403, 79989, 8636, 57539, 56912, 51668, 11158, 26160	648	33	19256	16.2088	1.55122e-13	5.16908e-14	5.08829e-14
GOTERM_CC_DIRECT	GO:0030992~intraciliary transport particle B	13	1.82841	8.2722e-15	8100, 90410, 57560, 55081, 23059, 150737, 51098, 26146, 28981, 79989, 56912, 51668, 26160	678	17	20472	23.0901	4.42979e-12	3.38524e-13	2.91436e-13
GOTERM_BP_DIRECT	GO:0035720~intraciliary anterograde transport	13	1.82841	9.92085e-15	8100, 90410, 57560, 55081, 23059, 150737, 51098, 26146, 28981, 79989, 56912, 51668, 26160	648	17	19256	22.724	3.09868e-11	6.22037e-12	6.12315e-12
GOTERM_BP_DIRECT	GO:0007224~smoothened signaling pathway	18	2.53165	1.85837e-09	90410, 154865, 8445, 57560, 55081, 23059, 22873, 79583, 57545, 84976, 51098, 403, 755, 23770, 79989, 51668, 26160, 4825	648	83	19256	6.44444	5.82784e-06	3.64125e-07	3.58434e-07
Annotation Cluster 3	Enrichment Score: 12.989782630412662
Category	Term	Count	%	PValue	Genes	List Total	Pop Hits	Pop Total	Fold Enrichment	Bonferroni	Benjamini	FDR
GOTERM_CC_DIRECT	GO:0005874~microtubule	46	6.46976	4.39957e-16	4130, 8655, 25809, 25941, 55582, 23303, 56171, 146754, 83657, 27285, 83659, 2622, 29105, 55567, 122664, 79659, 10013, 11104, 140735, 158135, 51626, 11127, 9576, 140609, 10383, 64147, 27019, 64446, 25876, 10844, 51174, 23095, 51473, 80258, 200162, 57576, 1540, 83544, 84276, 4599, 7846, 10300, 11337, 1769, 4957, 1768	678	326	20472	4.2606	2.36255e-13	1.95047e-14	1.67917e-14
UP_KW_CELLULAR_COMPONENT	KW-0493~Microtubule	41	5.76653	1.39444e-13	4130, 8655, 25809, 25941, 55582, 23303, 56171, 146754, 83657, 27285, 83659, 2622, 29105, 55567, 79659, 11104, 140735, 158135, 51626, 11127, 9576, 140609, 10383, 64147, 27019, 64446, 25876, 10844, 51174, 23095, 200162, 57576, 1540, 83544, 84276, 7846, 10300, 11337, 1769, 4957, 1768	620	290	17543	4.00035	6.41442e-12	1.06907e-12	9.06385e-13
UP_KW_MOLECULAR_FUNCTION	KW-0505~Motor protein	25	3.51617	1.74921e-11	8655, 55582, 23303, 56171, 146754, 83657, 55567, 4642, 79659, 4646, 140735, 4647, 51626, 11127, 22989, 64147, 27019, 64446, 23095, 57576, 83544, 4632, 7802, 1769, 1768	387	137	11655	5.49567	1.29442e-09	4.37303e-10	3.84827e-10
Annotation Cluster 4	Enrichment Score: 8.884789121048888
Category	Term	Count	%	PValue	Genes	List Total	Pop Hits	Pop Total	Fold Enrichment	Bonferroni	Benjamini	FDR
GOTERM_BP_DIRECT	GO:0060285~cilium-dependent cell motility	12	1.68776	2.12477e-13	146754, 55567, 339829, 80258, 85478, 92749, 55779, 114327, 1769, 56171, 55172, 1768	648	16	19256	22.287	6.6639e-10	6.66116e-11	6.55705e-11
UP_KW_MOLECULAR_FUNCTION	KW-0505~Motor protein	25	3.51617	1.74921e-11	8655, 55582, 23303, 56171, 146754, 83657, 55567, 4642, 79659, 4646, 140735, 4647, 51626, 11127, 22989, 64147, 27019, 64446, 23095, 57576, 83544, 4632, 7802, 1769, 1768	387	137	11655	5.49567	1.29442e-09	4.37303e-10	3.84827e-10
UP_KW_CELLULAR_COMPONENT	KW-0243~Dynein	14	1.96906	5.44264e-11	8655, 27019, 64446, 56171, 146754, 83657, 55567, 83544, 79659, 7802, 140735, 1769, 1768, 51626	620	34	17543	11.6509	2.50361e-09	3.57659e-10	3.03233e-10
GOTERM_BP_DIRECT	GO:0007018~microtubule-based movement	20	2.81294	9.68423e-11	64147, 27019, 64446, 55582, 144132, 23303, 56171, 146754, 83657, 55112, 200132, 23095, 55567, 57576, 79659, 1769, 255758, 1768, 79819, 11127	648	89	19256	6.67776	3.03697e-07	2.024e-08	1.99237e-08
GOTERM_MF_DIRECT	GO:0045505~dynein intermediate chain binding	13	1.82841	1.64302e-09	54919, 8655, 144132, 56171, 146754, 83657, 200132, 55567, 79659, 140735, 1769, 255758, 1768	655	36	18811	10.3708	1.40971e-06	3.52428e-07	3.40516e-07
GOTERM_CC_DIRECT	GO:0005858~axonemal dynein complex	9	1.26582	7.19418e-09	146754, 55567, 85478, 92749, 64446, 1769, 56171, 1768, 79819	678	15	20472	18.1168	3.8273e-06	1.91365e-07	1.64747e-07
GOTERM_MF_DIRECT	GO:0051959~dynein light intermediate chain binding	11	1.54712	1.19039e-08	146754, 440193, 8655, 55567, 55704, 79659, 140735, 144132, 1769, 56171, 1768	655	27	18811	11.7004	1.02135e-05	1.70226e-06	1.64472e-06
GOTERM_CC_DIRECT	GO:0030286~dynein complex	10	1.40647	1.76301e-07	146754, 8655, 55567, 79659, 7802, 140735, 144132, 1769, 56171, 1768	678	28	20472	10.7838	9.37877e-05	4.07792e-06	3.51069e-06
GOTERM_MF_DIRECT	GO:0008569~ATP-dependent microtubule motor activity, minus-end-directed	7	0.984529	2.24027e-05	146754, 55567, 79659, 144132, 1769, 56171, 1768	655	18	18811	11.1685	0.0190381	0.00137296	0.00132656
Annotation Cluster 5	Enrichment Score: 8.72823399705769
Category	Term	Count	%	PValue	Genes	List Total	Pop Hits	Pop Total	Fold Enrichment	Bonferroni	Benjamini	FDR
GOTERM_MF_DIRECT	GO:0005524~ATP binding	112	15.7525	9.53075e-14	65125, 80122, 114, 55567, 115, 1453, 1452, 79659, 8803, 10494, 7317, 11104, 9619, 3093, 19, 3376, 122481, 3099, 57194, 26289, 415116, 4215, 54805, 65264, 4593, 4750, 29922, 27347, 55582, 23303, 146754, 5315, 814, 3932, 22989, 344387, 5058, 8445, 2066, 5290, 22983, 5292, 81616, 79781, 5608, 2058, 10000, 283455, 5566, 10120, 136332, 7867, 5604, 1769, 4638, 158067, 1768, 5584, 225689, 254173, 374868…	655	1544	18811	2.08325	8.17306e-11	8.17739e-11	7.90099e-11
UP_KW_MOLECULAR_FUNCTION	KW-0418~Kinase	66	9.2827	3.83722e-13	5584, 65125, 225689, 29904, 9262, 10733, 80122, 1453, 1452, 6788, 5214, 79858, 6787, 10494, 140609, 5594, 5598, 65975, 122481, 3099, 3055, 57551, 26289, 29993, 85443, 5588, 415116, 5105, 208, 4215, 805, 808, 4593, 4750, 2011, 29922, 27347, 1432, 5315, 51347, 814, 3932, 344387, 5058, 5575, 8445, 2066, 5290, 22983, 5292, 5608, 2534, 2059, 221264, 389840, 10000, 283455, 5566, 136332, 8999, 7867, 549…	387	747	11655	2.66088	2.83933e-11	2.87792e-11	2.53257e-11
UP_KW_MOLECULAR_FUNCTION	KW-0723~Serine/threonine-protein kinase	45	6.32911	1.0309e-12	5584, 65125, 4750, 225689, 2011, 27347, 29904, 9262, 10733, 80122, 1432, 1453, 1452, 6788, 79858, 6787, 10494, 51347, 814, 140609, 344387, 5594, 5058, 5598, 8445, 65975, 57551, 22983, 5290, 5292, 5608, 389840, 85443, 10000, 5588, 283455, 5566, 415116, 208, 4215, 54986, 8999, 7867, 5604, 4638	387	394	11655	3.43968	7.62905e-11	3.86588e-11	3.40197e-11
GOTERM_MF_DIRECT	GO:0004674~protein serine/threonine kinase activity	41	5.76653	1.18189e-09	5584, 65125, 4750, 225689, 2011, 27347, 29904, 9262, 10733, 80122, 1432, 1453, 1452, 6788, 79858, 6787, 10494, 51347, 140609, 5594, 5058, 5598, 8445, 65975, 57551, 22983, 5290, 5292, 5608, 85443, 10000, 5588, 283455, 5566, 415116, 208, 4215, 54986, 8999, 7867, 5604	655	392	18811	3.00378	1.01406e-06	3.38019e-07	3.26595e-07
UP_KW_MOLECULAR_FUNCTION	KW-0808~Transferase	114	16.0338	4.99625e-09	11060, 9189, 65125, 9588, 2033, 80122, 1453, 1452, 8924, 10494, 639, 253558, 10135, 3093, 122481, 3099, 26289, 79888, 415116, 4215, 8658, 2959, 805, 7187, 808, 65264, 7186, 7189, 4593, 4750, 29922, 27347, 2686, 9517, 5315, 814, 3932, 344387, 38, 5058, 5575, 8445, 2066, 1890, 10919, 5290, 22983, 5292, 57534, 23390, 5608, 254359, 2059, 152006, 10000, 283455, 283576, 5566, 136332, 7867, 5604, 9926, …	387	2041	11655	1.68214	3.69723e-07	9.36798e-08	8.24382e-08
GOTERM_MF_DIRECT	GO:0004672~protein kinase activity	38	5.34459	1.63511e-08	5584, 65125, 4750, 225689, 2011, 27347, 29904, 9262, 80122, 1432, 1453, 1452, 6788, 79858, 6787, 10494, 51347, 814, 140609, 344387, 5058, 5598, 65975, 57551, 5608, 389840, 85443, 10000, 5588, 283455, 5566, 415116, 208, 4215, 54986, 8999, 5604, 4638	655	379	18811	2.87949	1.40291e-05	2.00417e-06	1.93643e-06
GOTERM_BP_DIRECT	GO:0006468~protein phosphorylation	41	5.76653	4.11878e-07	5584, 65125, 4750, 2011, 27347, 351, 9262, 10733, 80122, 1453, 1452, 6788, 998, 79858, 6787, 51400, 10494, 51347, 814, 3932, 140609, 344387, 5594, 5058, 5575, 8445, 3055, 57551, 22983, 5292, 2534, 389840, 10000, 5588, 283455, 5566, 415116, 54986, 8999, 5604, 4638	648	501	19256	2.43185	0.00129081	5.38015e-05	5.29606e-05
GOTERM_BP_DIRECT	GO:0018105~peptidyl-serine phosphorylation	21	2.95359	3.14761e-06	140609, 5594, 65125, 5584, 8445, 5598, 2011, 27347, 22983, 1432, 1453, 1452, 85443, 10000, 5588, 5566, 5105, 208, 814, 8658, 7867	648	181	19256	3.44772	0.00982237	0.000328925	0.000323784
GOTERM_BP_DIRECT	GO:0035556~intracellular signal transduction	33	4.64135	5.91585e-05	5584, 65125, 225689, 2011, 27347, 64759, 9262, 114, 1432, 115, 6788, 79858, 51347, 814, 3932, 5594, 7531, 5058, 8125, 5598, 57551, 22983, 2534, 51473, 23770, 85443, 10000, 5588, 283455, 208, 868, 4215, 7867	648	450	19256	2.17918	0.169333	0.00545476	0.0053695
Annotation Cluster 6	Enrichment Score: 3.5942825175948525
Category	Term	Count	%	PValue	Genes	List Total	Pop Hits	Pop Total	Fold Enrichment	Bonferroni	Benjamini	FDR
GOTERM_BP_DIRECT	GO:0007283~spermatogenesis	35	4.92264	1.23079e-05	9940, 729967, 23345, 22873, 55064, 84229, 57446, 53340, 2302, 2686, 54851, 122664, 89876, 5017, 8924, 54558, 3633, 51668, 26292, 1636, 115948, 113746, 90410, 26206, 81616, 22887, 8382, 54585, 200162, 28981, 148327, 136332, 51314, 79925, 55815	648	454	19256	2.29088	0.0378623	0.00124468	0.00122523
UP_KW_BIOLOGICAL_PROCESS	KW-0744~Spermatogenesis	24	3.37553	8.99656e-05	113746, 644890, 90410, 9940, 729967, 23345, 22873, 26206, 81616, 22887, 8382, 84229, 200162, 54851, 122664, 28981, 89876, 54558, 136332, 51314, 79925, 51668, 55815, 4957	416	258	11187	2.50157	0.00958056	0.00320733	0.0031174
UP_KW_BIOLOGICAL_PROCESS	KW-0221~Differentiation	41	5.76653	0.0148899	9444, 644890, 4593, 9940, 2011, 729967, 23345, 22873, 6272, 274, 84229, 54851, 122664, 998, 89876, 54558, 54437, 51668, 56913, 113746, 90410, 5598, 1890, 26206, 81616, 23513, 22887, 8382, 388, 25791, 200162, 28981, 375790, 4853, 136332, 51314, 79925, 54806, 55815, 1746, 4957	416	759	11187	1.45265	0.799151	0.159322	0.154855
Annotation Cluster 7	Enrichment Score: 2.306736426212447
Category	Term	Count	%	PValue	Genes	List Total	Pop Hits	Pop Total	Fold Enrichment	Bonferroni	Benjamini	FDR
GOTERM_BP_DIRECT	GO:0050680~negative regulation of epithelial cell proliferation	9	1.26582	0.00194734	4163, 51098, 201163, 153090, 6788, 57560, 55081, 6657, 26160	648	68	19256	3.93301	0.997786	0.0911182	0.0896941
GOTERM_BP_DIRECT	GO:0043616~keratinocyte proliferation	5	0.703235	0.0078555	51098, 57560, 5017, 55081, 26160	648	24	19256	6.19084	1	0.259232	0.25518
GOTERM_BP_DIRECT	GO:0010839~negative regulation of keratinocyte proliferation	5	0.703235	0.0078555	51098, 57560, 5017, 55081, 26160	648	24	19256	6.19084	1	0.259232	0.25518
Annotation Cluster 8	Enrichment Score: 2.2709732310550974
Category	Term	Count	%	PValue	Genes	List Total	Pop Hits	Pop Total	Fold Enrichment	Bonferroni	Benjamini	FDR
GOTERM_MF_DIRECT	GO:0004550~nucleoside diphosphate kinase activity	6	0.843882	0.00050219	26289, 221264, 122481, 29922, 158067, 8382	655	20	18811	8.61573	0.350133	0.0215439	0.0208158
GOTERM_BP_DIRECT	GO:0006165~nucleoside diphosphate phosphorylation	5	0.703235	0.00166443	26289, 122481, 29922, 158067, 8382	648	16	19256	9.28627	0.994614	0.0869667	0.0856074
GOTERM_MF_DIRECT	GO:0004017~adenylate kinase activity	4	0.562588	0.00300342	26289, 221264, 122481, 158067	655	9	18811	12.764	0.924288	0.0805293	0.0778074
GOTERM_BP_DIRECT	GO:0009142~nucleoside triphosphate biosynthetic process	3	0.421941	0.0346943	26289, 122481, 158067	648	9	19256	9.90535	1	0.679791	0.669166
GOTERM_BP_DIRECT	GO:0046940~nucleoside monophosphate phosphorylation	3	0.421941	0.0507137	26289, 122481, 158067	648	11	19256	8.10438	1	0.828177	0.815233
Annotation Cluster 9	Enrichment Score: 2.126013536171735
Category	Term	Count	%	PValue	Genes	List Total	Pop Hits	Pop Total	Fold Enrichment	Bonferroni	Benjamini	FDR
GOTERM_BP_DIRECT	GO:0006006~glucose metabolic process	9	1.26582	0.00176924	5162, 55276, 1432, 5105, 208, 3099, 5290, 5160, 2539	648	67	19256	3.99171	0.996125	0.0894605	0.0880623
UP_KW_BIOLOGICAL_PROCESS	KW-0313~Glucose metabolism	5	0.703235	0.00377583	5162, 55276, 208, 5160, 2539	416	18	11187	7.46995	0.332875	0.0577162	0.056098
UP_KW_BIOLOGICAL_PROCESS	KW-0119~Carbohydrate metabolism	8	1.12518	0.0626847	5162, 55276, 5499, 5500, 51005, 208, 5160, 2539	416	95	11187	2.26457	0.999019	0.598338	0.581562
Annotation Cluster 10	Enrichment Score: 2.0777002115333625
Category	Term	Count	%	PValue	Genes	List Total	Pop Hits	Pop Total	Fold Enrichment	Bonferroni	Benjamini	FDR
GOTERM_BP_DIRECT	GO:0046330~positive regulation of JNK cascade	13	1.82841	0.00010852	7187, 7186, 7098, 7189, 7188, 9258, 57551, 351, 331, 153090, 6788, 998, 51347	648	98	19256	3.94192	0.288469	0.00919486	0.00905115
GOTERM_MF_DIRECT	GO:0031996~thioesterase binding	5	0.703235	0.000392992	7187, 7186, 7189, 7188, 998	655	11	18811	13.0541	0.286272	0.0187326	0.0180995
GOTERM_CC_DIRECT	GO:0098802~plasma membrane receptor complex	4	0.562588	0.000668231	7187, 7186, 7189, 7188	678	6	20472	20.1298	0.29926	0.00793473	0.00683103
GOTERM_MF_DIRECT	GO:0031435~mitogen-activated protein kinase kinase kinase binding	5	0.703235	0.00449794	7186, 7189, 5594, 153090, 998	655	20	18811	7.17977	0.979099	0.110264	0.106537
GOTERM_CC_DIRECT	GO:0035631~CD40 receptor complex	4	0.562588	0.00487013	7187, 7186, 7189, 7188	678	11	20472	10.9799	0.925521	0.0424739	0.0365659
GOTERM_BP_DIRECT	GO:0043122~regulation of I-kappaB kinase/NF-kappaB signaling	6	0.843882	0.00754999	7187, 7186, 7189, 7188, 153090, 825	648	37	19256	4.81882	1	0.257274	0.253253
GOTERM_CC_DIRECT	GO:0009898~cytoplasmic side of plasma membrane	7	0.984529	0.0152221	7187, 286, 7186, 7189, 7188, 161, 2539	678	61	20472	3.46496	0.999714	0.100563	0.0865751
GOTERM_BP_DIRECT	GO:0070534~protein K63-linked ubiquitination	6	0.843882	0.0170082	7187, 7186, 7189, 7188, 11060, 25831	648	45	19256	3.96214	1	0.444339	0.437394
GOTERM_BP_DIRECT	GO:0097400~interleukin-17-mediated signaling pathway	3	0.421941	0.0346943	7186, 7189, 7188	648	9	19256	9.90535	1	0.679791	0.669166
GOTERM_BP_DIRECT	GO:0033209~tumor necrosis factor-mediated signaling pathway	6	0.843882	0.0369471	7187, 7186, 7189, 7188, 81, 3987	648	55	19256	3.24175	1	0.706276	0.695237
GOTERM_BP_DIRECT	GO:0043507~positive regulation of JUN kinase activity	5	0.703235	0.0595378	7186, 7189, 5058, 153090, 51347	648	44	19256	3.37682	1	0.924014	0.909572
GOTERM_MF_DIRECT	GO:0005164~tumor necrosis factor receptor binding	4	0.562588	0.0987156	7187, 7186, 7189, 7188	655	32	18811	3.58989	1	0.909676	0.878929
GOTERM_BP_DIRECT	GO:0051091~positive regulation of sequence-specific DNA binding transcription factor activity	8	1.12518	0.106274	7186, 7189, 7188, 6788, 2033, 3297, 4825, 351	648	119	19256	1.99772	1	1	0.984684
Annotation Cluster 11	Enrichment Score: 1.9786975905137187
Category	Term	Count	%	PValue	Genes	List Total	Pop Hits	Pop Total	Fold Enrichment	Bonferroni	Benjamini	FDR
GOTERM_BP_DIRECT	GO:0021762~substantia nigra development	7	0.984529	0.00519686	808, 8655, 7531, 998, 60, 805, 2539	648	48	19256	4.33359	1	0.193954	0.190923
GOTERM_BP_DIRECT	GO:1905913~negative regulation of calcium ion export from cell	3	0.421941	0.0105362	808, 7531, 805	648	5	19256	17.8296	1	0.305842	0.301062
GOTERM_BP_DIRECT	GO:1901020~negative regulation of calcium ion transmembrane transporter activity	3	0.421941	0.0211584	808, 7531, 805	648	7	19256	12.7354	1	0.510242	0.502267
Annotation Cluster 12	Enrichment Score: 1.9439823651852421
Category	Term	Count	%	PValue	Genes	List Total	Pop Hits	Pop Total	Fold Enrichment	Bonferroni	Benjamini	FDR
GOTERM_BP_DIRECT	GO:1904355~positive regulation of telomere capping	5	0.703235	0.00211921	140609, 5594, 5588, 225689, 8658	648	17	19256	8.74001	0.99871	0.0977016	0.0961746
GOTERM_BP_DIRECT	GO:0032212~positive regulation of telomere maintenance via telomerase	5	0.703235	0.0263597	140609, 5594, 5588, 225689, 8658	648	34	19256	4.37001	1	0.586082	0.576921
GOTERM_BP_DIRECT	GO:0051973~positive regulation of telomerase activity	5	0.703235	0.0263597	140609, 5594, 5588, 225689, 8658	648	34	19256	4.37001	1	0.586082	0.576921
Annotation Cluster 13	Enrichment Score: 1.8881805501534341
Category	Term	Count	%	PValue	Genes	List Total	Pop Hits	Pop Total	Fold Enrichment	Bonferroni	Benjamini	FDR
GOTERM_MF_DIRECT	GO:0030507~spectrin binding	6	0.843882	0.00213856	286, 287, 288, 5798, 4647, 11127	655	27	18811	6.38202	0.840681	0.0611627	0.0590954
GOTERM_MF_DIRECT	GO:0008093~cytoskeletal adaptor activity	5	0.703235	0.00369879	286, 287, 288, 4130, 2620	655	19	18811	7.55765	0.958391	0.0961685	0.0929181
GOTERM_CC_DIRECT	GO:0042383~sarcolemma	6	0.843882	0.273702	286, 287, 288, 8291, 5534, 859	678	106	20472	1.70913	1	0.770421	0.663257
Annotation Cluster 14	Enrichment Score: 1.6954540169737058
Category	Term	Count	%	PValue	Genes	List Total	Pop Hits	Pop Total	Fold Enrichment	Bonferroni	Benjamini	FDR
UP_KW_CELLULAR_COMPONENT	KW-0965~Cell junction	50	7.03235	0.000810998	9267, 225689, 23322, 64759, 9341, 1139, 57669, 1136, 114, 143425, 4647, 50636, 5594, 5795, 28988, 3055, 23136, 287, 55530, 288, 23095, 963, 29993, 375790, 54806, 64084, 6570, 4593, 6455, 57120, 57282, 55740, 57449, 23384, 4301, 5798, 84260, 10677, 5058, 25932, 23513, 23390, 421, 2897, 84978, 440193, 2059, 81, 3987, 87	620	868	17543	1.62991	0.0366332	0.00339144	0.00287536
GOTERM_CC_DIRECT	GO:0070161~anchoring junction	23	3.23488	0.079371	6570, 4593, 6455, 57120, 28988, 9341, 57282, 55530, 1139, 23390, 2897, 23095, 440193, 1136, 114, 143425, 2059, 29993, 5798, 375790, 4647, 50636, 64084	678	481	20472	1.44382	1	0.357842	0.308067
UP_KW_CELLULAR_COMPONENT	KW-0770~Synapse	24	3.37553	0.127338	6570, 4593, 57120, 28988, 9341, 57282, 23513, 55740, 55530, 1139, 23390, 287, 288, 2897, 23095, 1136, 114, 143425, 2059, 29993, 5798, 375790, 4647, 64084	620	504	17543	1.34739	0.998099	0.450579	0.382013
Annotation Cluster 15	Enrichment Score: 1.5986529698403904
Category	Term	Count	%	PValue	Genes	List Total	Pop Hits	Pop Total	Fold Enrichment	Bonferroni	Benjamini	FDR
GOTERM_MF_DIRECT	GO:0090554~phosphatidylcholine-translocating ATPase activity	4	0.562588	0.00205517	5243, 19, 57194, 9619	655	8	18811	14.3595	0.828838	0.0608046	0.0587494
GOTERM_BP_DIRECT	GO:0045332~phospholipid translocation	5	0.703235	0.0104832	5243, 23120, 19, 374868, 57194	648	26	19256	5.71462	1	0.305842	0.301062
UP_KW_MOLECULAR_FUNCTION	KW-1278~Translocase	8	1.12518	0.0570693	5243, 23120, 19, 9429, 23530, 374868, 57194, 9619	387	104	11655	2.31664	0.987073	0.267512	0.235411
GOTERM_MF_DIRECT	GO:0042626~ATPase activity, coupled to transmembrane movement of substances	4	0.562588	0.327828	5243, 19, 9429, 9619	655	58	18811	1.98063	1	1	0.967328
Annotation Cluster 16	Enrichment Score: 1.54458779187902
Category	Term	Count	%	PValue	Genes	List Total	Pop Hits	Pop Total	Fold Enrichment	Bonferroni	Benjamini	FDR
UP_KW_BIOLOGICAL_PROCESS	KW-0221~Differentiation	41	5.76653	0.0148899	9444, 644890, 4593, 9940, 2011, 729967, 23345, 22873, 6272, 274, 84229, 54851, 122664, 998, 89876, 54558, 54437, 51668, 56913, 113746, 90410, 5598, 1890, 26206, 81616, 23513, 22887, 8382, 388, 25791, 200162, 28981, 375790, 4853, 136332, 51314, 79925, 54806, 55815, 1746, 4957	416	759	11187	1.45265	0.799151	0.159322	0.154855
UP_KW_MOLECULAR_FUNCTION	KW-0217~Developmental protein	44	6.18847	0.0395068	9444, 4593, 4212, 2011, 22873, 220136, 6272, 274, 54897, 6909, 55764, 79659, 54558, 54437, 253558, 6926, 56913, 4825, 51626, 113746, 25836, 7874, 2066, 1890, 81616, 23513, 8382, 84976, 388, 2534, 51174, 79600, 25791, 153090, 208, 375790, 4853, 6657, 51314, 54806, 26160, 55815, 1746, 4957	387	990	11655	1.3385	0.94935	0.197534	0.17383
UP_KW_MOLECULAR_FUNCTION	KW-9996~Developmental protein	44	6.18847	0.0395068	9444, 4593, 4212, 2011, 22873, 220136, 6272, 274, 54897, 6909, 55764, 79659, 54558, 54437, 253558, 6926, 56913, 4825, 51626, 113746, 25836, 7874, 2066, 1890, 81616, 23513, 8382, 84976, 388, 2534, 51174, 79600, 25791, 153090, 208, 375790, 4853, 6657, 51314, 54806, 26160, 55815, 1746, 4957	387	990	11655	1.3385	0.94935	0.197534	0.17383
Annotation Cluster 17	Enrichment Score: 1.5409280315452394
Category	Term	Count	%	PValue	Genes	List Total	Pop Hits	Pop Total	Fold Enrichment	Bonferroni	Benjamini	FDR
GOTERM_MF_DIRECT	GO:0004708~MAP kinase kinase activity	5	0.703235	0.00300171	5608, 5594, 1432, 7867, 5604	655	18	18811	7.97752	0.924176	0.0805293	0.0778074
GOTERM_BP_DIRECT	GO:0090398~cellular senescence	6	0.843882	0.0345051	5608, 4000, 1432, 6909, 5604, 6926	648	54	19256	3.30178	1	0.679791	0.669166
GOTERM_BP_DIRECT	GO:0000187~activation of MAPK activity	5	0.703235	0.230125	5608, 1432, 27347, 57551, 5604	648	73	19256	2.03535	1	1	0.984684
Annotation Cluster 18	Enrichment Score: 1.4170364954590295
Category	Term	Count	%	PValue	Genes	List Total	Pop Hits	Pop Total	Fold Enrichment	Bonferroni	Benjamini	FDR
GOTERM_BP_DIRECT	GO:0055117~regulation of cardiac muscle contraction	5	0.703235	0.00570203	808, 287, 5566, 859, 805	648	22	19256	6.75365	1	0.207859	0.20461
GOTERM_MF_DIRECT	GO:0050998~nitric-oxide synthase binding	4	0.562588	0.0167056	808, 60, 859, 805	655	16	18811	7.17977	0.999999	0.285356	0.275711
GOTERM_BP_DIRECT	GO:0002027~regulation of heart rate	5	0.703235	0.0289944	808, 287, 5566, 859, 805	648	35	19256	4.24515	1	0.613691	0.604099
GOTERM_BP_DIRECT	GO:0010881~regulation of cardiac muscle contraction by regulation of the release of sequestered calcium ion	4	0.562588	0.0405773	808, 287, 5566, 805	648	23	19256	5.16801	1	0.743918	0.73229
GOTERM_BP_DIRECT	GO:0060314~regulation of ryanodine-sensitive calcium-release channel activity	3	0.421941	0.132481	808, 5566, 805	648	19	19256	4.69201	1	1	0.984684
GOTERM_CC_DIRECT	GO:0034704~calcium channel complex	3	0.421941	0.211903	808, 5566, 805	678	26	20472	3.484	1	0.659253	0.567553
Annotation Cluster 19	Enrichment Score: 1.3604066916732545
Category	Term	Count	%	PValue	Genes	List Total	Pop Hits	Pop Total	Fold Enrichment	Bonferroni	Benjamini	FDR
GOTERM_BP_DIRECT	GO:0007611~learning or memory	8	1.12518	0.00655149	1139, 5594, 114, 5575, 2033, 836, 161582, 351	648	66	19256	3.60195	1	0.231573	0.227953
GOTERM_BP_DIRECT	GO:1900273~positive regulation of long-term synaptic potentiation	4	0.562588	0.0452519	1139, 114, 5575, 351	648	24	19256	4.95267	1	0.775217	0.7631
GOTERM_BP_DIRECT	GO:2000463~positive regulation of excitatory postsynaptic potential	3	0.421941	0.279771	1139, 5575, 351	648	31	19256	2.87575	1	1	0.984684
Annotation Cluster 20	Enrichment Score: 1.3181527464489655
Category	Term	Count	%	PValue	Genes	List Total	Pop Hits	Pop Total	Fold Enrichment	Bonferroni	Benjamini	FDR
GOTERM_CC_DIRECT	GO:0005871~kinesin complex	7	0.984529	0.00715284	23095, 7531, 57576, 64147, 55582, 23303, 11127	678	52	20472	4.06467	0.97805	0.0576562	0.0496363
GOTERM_MF_DIRECT	GO:1990939~ATP-dependent microtubule motor activity	6	0.843882	0.0147118	23095, 57576, 64147, 55582, 23303, 11127	655	42	18811	4.10273	0.999997	0.274406	0.265131
GOTERM_MF_DIRECT	GO:0008574~ATP-dependent microtubule motor activity, plus-end-directed	3	0.421941	0.116447	23095, 57576, 11127	655	17	18811	5.06807	1	0.989222	0.955787
GOTERM_MF_DIRECT	GO:0016887~ATPase activity	14	1.96906	0.43563	64147, 374868, 55582, 23303, 57194, 79781, 23095, 10845, 57576, 23120, 11104, 1659, 1768, 11127	655	351	18811	1.14549	1	1	0.967328
Annotation Cluster 21	Enrichment Score: 1.2984876853961815
Category	Term	Count	%	PValue	Genes	List Total	Pop Hits	Pop Total	Fold Enrichment	Bonferroni	Benjamini	FDR
GOTERM_CC_DIRECT	GO:0030121~AP-1 adaptor complex	4	0.562588	0.00803558	8907, 161, 8905, 162	678	13	20472	9.29067	0.986325	0.0628666	0.054122
GOTERM_BP_DIRECT	GO:0060155~platelet dense granule organization	4	0.562588	0.0452519	8907, 19, 8905, 162	648	24	19256	4.95267	1	0.775217	0.7631
GOTERM_CC_DIRECT	GO:0032588~trans-Golgi network membrane	7	0.984529	0.122124	8907, 400, 666, 8905, 162, 9341, 351	678	102	20472	2.07218	1	0.481258	0.414316
GOTERM_BP_DIRECT	GO:1903232~melanosome assembly	3	0.421941	0.144077	8907, 8905, 162	648	20	19256	4.45741	1	1	0.984684
Annotation Cluster 22	Enrichment Score: 1.247069951618171
Category	Term	Count	%	PValue	Genes	List Total	Pop Hits	Pop Total	Fold Enrichment	Bonferroni	Benjamini	FDR
GOTERM_MF_DIRECT	GO:0070006~metalloaminopeptidase activity	5	0.703235	0.0134507	9520, 10988, 10072, 7511, 4048	655	27	18811	5.31835	0.999991	0.268388	0.259316
UP_KW_MOLECULAR_FUNCTION	KW-0031~Aminopeptidase	5	0.703235	0.0183849	9520, 23549, 10988, 10072, 7511	387	31	11655	4.85746	0.746692	0.114906	0.101117
GOTERM_MF_DIRECT	GO:0004177~aminopeptidase activity	5	0.703235	0.0193578	9520, 23549, 10988, 7511, 4048	655	30	18811	4.78651	1	0.307575	0.297179
GOTERM_BP_DIRECT	GO:0043171~peptide catabolic process	3	0.421941	0.0991906	9520, 4048, 1636	648	16	19256	5.57176	1	1	0.984684
UP_KW_MOLECULAR_FUNCTION	KW-0482~Metalloprotease	9	1.26582	0.153968	9520, 23549, 1369, 10072, 7511, 4048, 79956, 170691, 1636	387	158	11655	1.71548	0.999996	0.512629	0.451113
GOTERM_MF_DIRECT	GO:0008237~metallopeptidase activity	4	0.562588	0.450418	9520, 23549, 4048, 1636	655	71	18811	1.61798	1	1	0.967328
Annotation Cluster 23	Enrichment Score: 1.1989975801762693
Category	Term	Count	%	PValue	Genes	List Total	Pop Hits	Pop Total	Fold Enrichment	Bonferroni	Benjamini	FDR
UP_KW_MOLECULAR_FUNCTION	KW-0788~Thiol protease	14	1.96906	0.00134238	9960, 9101, 7375, 7874, 9099, 1514, 57602, 55793, 54764, 1540, 836, 726, 825, 10753	387	149	11655	2.82972	0.0946219	0.0201356	0.0177194
GOTERM_MF_DIRECT	GO:0004843~thiol-dependent ubiquitin-specific protease activity	9	1.26582	0.0558264	9960, 55793, 57602, 9101, 7375, 54764, 7874, 1540, 9099	655	119	18811	2.17203	1	0.622066	0.601041
GOTERM_BP_DIRECT	GO:0070536~protein K63-linked deubiquitination	4	0.562588	0.0913187	9101, 54764, 7874, 1540	648	32	19256	3.71451	1	1	0.984684
GOTERM_BP_DIRECT	GO:0016579~protein deubiquitination	7	0.984529	0.156018	9960, 57602, 9101, 7375, 7874, 1540, 9099	648	108	19256	1.92604	1	1	0.984684
GOTERM_BP_DIRECT	GO:0006511~ubiquitin-dependent protein catabolic process	13	1.82841	0.241331	9960, 65264, 3093, 9101, 7375, 11060, 7874, 9099, 57534, 57602, 23194, 1540, 7317	648	282	19256	1.36989	1	1	0.984684
GOTERM_MF_DIRECT	GO:0004197~cysteine-type endopeptidase activity	6	0.843882	0.248286	1514, 57602, 9101, 7874, 836, 9099	655	97	18811	1.77644	1	1	0.967328
Annotation Cluster 24	Enrichment Score: 1.1615019125165178
Category	Term	Count	%	PValue	Genes	List Total	Pop Hits	Pop Total	Fold Enrichment	Bonferroni	Benjamini	FDR
GOTERM_BP_DIRECT	GO:0010800~positive regulation of peptidyl-threonine phosphorylation	5	0.703235	0.0172965	3093, 808, 5594, 805, 351	648	30	19256	4.95267	1	0.448135	0.441131
GOTERM_BP_DIRECT	GO:0000086~G2/M transition of mitotic cell cycle	6	0.843882	0.0507209	808, 23194, 5243, 51400, 805, 351	648	60	19256	2.9716	1	0.828177	0.815233
GOTERM_BP_DIRECT	GO:0019722~calcium-mediated signaling	5	0.703235	0.373551	808, 83988, 283455, 805, 351	648	92	19256	1.615	1	1	0.984684
Annotation Cluster 25	Enrichment Score: 1.1581621316172663
Category	Term	Count	%	PValue	Genes	List Total	Pop Hits	Pop Total	Fold Enrichment	Bonferroni	Benjamini	FDR
GOTERM_BP_DIRECT	GO:0030050~vesicle transport along actin filament	4	0.562588	0.0244992	4642, 81, 4646, 4647	648	19	19256	6.25601	1	0.560619	0.551857
GOTERM_MF_DIRECT	GO:0003774~motor activity	6	0.843882	0.0250155	22989, 4642, 79659, 27019, 4646, 4647	655	48	18811	3.58989	1	0.357722	0.345632
UP_KW_MOLECULAR_FUNCTION	KW-0518~Myosin	5	0.703235	0.0878227	22989, 4642, 4632, 4646, 4647	387	51	11655	2.95258	0.998889	0.346669	0.305068
GOTERM_MF_DIRECT	GO:0000146~microfilament motor activity	4	0.562588	0.136649	22989, 4642, 4646, 4647	655	37	18811	3.10477	1	1	0.967328
GOTERM_CC_DIRECT	GO:0016459~myosin complex	4	0.562588	0.220097	22989, 4642, 4646, 4647	678	49	20472	2.46487	1	0.67683	0.582684
Annotation Cluster 26	Enrichment Score: 1.0994441515638451
Category	Term	Count	%	PValue	Genes	List Total	Pop Hits	Pop Total	Fold Enrichment	Bonferroni	Benjamini	FDR
GOTERM_CC_DIRECT	GO:0034464~BBSome	4	0.562588	0.00260505	27241, 129880, 585, 582	678	9	20472	13.4199	0.75035	0.0261488	0.0225115
GOTERM_BP_DIRECT	GO:0032402~melanosome transport	5	0.703235	0.00570203	129880, 585, 8766, 5874, 84100	648	22	19256	6.75365	1	0.207859	0.20461
GOTERM_CC_DIRECT	GO:0060170~ciliary membrane	7	0.984529	0.0152221	27241, 129880, 585, 91147, 84100, 582, 79583	678	61	20472	3.46496	0.999714	0.100563	0.0865751
UP_KW_BIOLOGICAL_PROCESS	KW-0844~Vision	7	0.984529	0.30593	27241, 129880, 585, 84100, 7439, 4308, 582	416	123	11187	1.53043	1	1	0.981132
GOTERM_BP_DIRECT	GO:0007601~visual perception	9	1.26582	0.414885	27241, 129880, 585, 84100, 7439, 4647, 57282, 4308, 582	648	211	19256	1.26751	1	1	0.984684
GOTERM_BP_DIRECT	GO:0050896~response to stimulus	3	0.421941	0.701492	27241, 129880, 582	648	72	19256	1.23817	1	1	0.984684
UP_KW_BIOLOGICAL_PROCESS	KW-0716~Sensory transduction	7	0.984529	0.999997	27241, 129880, 585, 84100, 7439, 4308, 582	416	626	11187	0.300707	1	1	0.999997
Annotation Cluster 27	Enrichment Score: 1.0475731672032165
Category	Term	Count	%	PValue	Genes	List Total	Pop Hits	Pop Total	Fold Enrichment	Bonferroni	Benjamini	FDR
GOTERM_MF_DIRECT	GO:0004713~protein tyrosine kinase activity	10	1.40647	0.0170504	5608, 4593, 2534, 4750, 8445, 2066, 5315, 3055, 5604, 3932	655	113	18811	2.54151	1	0.285356	0.275711
UP_KW_MOLECULAR_FUNCTION	KW-0829~Tyrosine-protein kinase	9	1.26582	0.0338924	5608, 4593, 2534, 4750, 8445, 2066, 3055, 5604, 3932	387	113	11655	2.39864	0.922038	0.195533	0.172069
GOTERM_BP_DIRECT	GO:0018108~peptidyl-tyrosine phosphorylation	10	1.40647	0.0450939	5608, 4593, 2534, 4750, 8445, 2066, 5315, 3055, 5604, 3932	648	139	19256	2.13785	1	0.775217	0.7631
GOTERM_CC_DIRECT	GO:0031234~extrinsic component of cytoplasmic side of plasma membrane	6	0.843882	0.0742177	9267, 2534, 57488, 1540, 3055, 3932	678	68	20472	2.66424	1	0.349414	0.300812
GOTERM_MF_DIRECT	GO:0004714~transmembrane receptor protein tyrosine kinase activity	8	1.12518	0.109777	5608, 4593, 2534, 8445, 2066, 3055, 5604, 3932	655	116	18811	1.98063	1	0.961112	0.928627
GOTERM_BP_DIRECT	GO:0007169~transmembrane receptor protein tyrosine kinase signaling pathway	6	0.843882	0.457236	4593, 2534, 2066, 3055, 54806, 3932	648	132	19256	1.35073	1	1	0.984684
GOTERM_MF_DIRECT	GO:0004715~non-membrane spanning protein tyrosine kinase activity	3	0.421941	0.478488	2534, 3055, 3932	655	46	18811	1.87298	1	1	0.967328
Annotation Cluster 28	Enrichment Score: 0.9860197824830937
Category	Term	Count	%	PValue	Genes	List Total	Pop Hits	Pop Total	Fold Enrichment	Bonferroni	Benjamini	FDR
GOTERM_MF_DIRECT	GO:0072542~protein phosphatase activator activity	3	0.421941	0.0833473	808, 805, 5528	655	14	18811	6.15409	1	0.86159	0.832468
GOTERM_BP_DIRECT	GO:0035307~positive regulation of protein dephosphorylation	4	0.562588	0.0847766	808, 286187, 805, 5528	648	31	19256	3.83433	1	1	0.984684
GOTERM_BP_DIRECT	GO:0010801~negative regulation of peptidyl-threonine phosphorylation	3	0.421941	0.155874	808, 805, 5528	648	21	19256	4.24515	1	1	0.984684
Annotation Cluster 29	Enrichment Score: 0.9715542415159859
Category	Term	Count	%	PValue	Genes	List Total	Pop Hits	Pop Total	Fold Enrichment	Bonferroni	Benjamini	FDR
UP_KW_MOLECULAR_FUNCTION	KW-0021~Allosteric enzyme	5	0.703235	0.0829901	5058, 5214, 5315, 3099, 4524	387	50	11655	3.01163	0.998357	0.345792	0.304297
GOTERM_BP_DIRECT	GO:0061621~canonical glycolysis	3	0.421941	0.0991906	5214, 5315, 3099	648	16	19256	5.57176	1	1	0.984684
UP_KW_BIOLOGICAL_PROCESS	KW-0324~Glycolysis	4	0.562588	0.147857	387712, 5214, 5315, 3099	416	36	11187	2.98798	1	1	0.981132
Annotation Cluster 30	Enrichment Score: 0.9251579143221986
Category	Term	Count	%	PValue	Genes	List Total	Pop Hits	Pop Total	Fold Enrichment	Bonferroni	Benjamini	FDR
GOTERM_MF_DIRECT	GO:0016791~phosphatase activity	9	1.26582	0.00118499	152926, 27124, 5795, 5499, 5500, 22908, 64759, 53, 192111	655	61	18811	4.23724	0.638438	0.0399692	0.0386183
GOTERM_MF_DIRECT	GO:0004722~protein serine/threonine phosphatase activity	5	0.703235	0.155349	152926, 5499, 5500, 3932, 192111	655	60	18811	2.39326	1	1	0.967328
GOTERM_BP_DIRECT	GO:0035970~peptidyl-threonine dephosphorylation	3	0.421941	0.204563	152926, 5499, 192111	648	25	19256	3.56593	1	1	0.984684
GOTERM_MF_DIRECT	GO:0017018~myosin phosphatase activity	5	0.703235	0.271626	152926, 11072, 5499, 5500, 192111	655	76	18811	1.88941	1	1	0.967328
GOTERM_BP_DIRECT	GO:0006470~protein dephosphorylation	7	0.984529	0.421217	11072, 8898, 5795, 5499, 5500, 5534, 5528	648	155	19256	1.34202	1	1	0.984684
UP_KW_MOLECULAR_FUNCTION	KW-0904~Protein phosphatase	5	0.703235	0.652716	152926, 11072, 5795, 5499, 5500	387	134	11655	1.12374	1	1	0.891892
Annotation Cluster 31	Enrichment Score: 0.8207816765535144
Category	Term	Count	%	PValue	Genes	List Total	Pop Hits	Pop Total	Fold Enrichment	Bonferroni	Benjamini	FDR
GOTERM_MF_DIRECT	GO:0003841~1-acylglycerol-3-phosphate O-acyltransferase activity	4	0.562588	0.0349125	137964, 79888, 253558, 9926	655	21	18811	5.4703	1	0.460845	0.445269
UP_KW_BIOLOGICAL_PROCESS	KW-0594~Phospholipid biosynthesis	5	0.703235	0.0900338	57515, 137964, 79888, 253558, 9926	416	46	11187	2.92302	0.999959	0.688115	0.668822
GOTERM_BP_DIRECT	GO:0006654~phosphatidic acid biosynthetic process	4	0.562588	0.0980632	137964, 79888, 376497, 253558	648	33	19256	3.60195	1	1	0.984684
UP_KW_BIOLOGICAL_PROCESS	KW-1208~Phospholipid metabolism	5	0.703235	0.21299	57515, 137964, 79888, 253558, 9926	416	64	11187	2.10092	1	1	0.981132
GOTERM_MF_DIRECT	GO:0016746~transferase activity, transferring acyl groups	4	0.562588	0.279963	79888, 2033, 253558, 9926	655	53	18811	2.16748	1	1	0.967328
UP_KW_BIOLOGICAL_PROCESS	KW-0444~Lipid biosynthesis	9	1.26582	0.296434	23417, 57515, 137964, 79888, 123099, 11343, 8560, 253558, 9926	416	170	11187	1.42368	1	1	0.981132
GOTERM_BP_DIRECT	GO:0008654~phospholipid biosynthetic process	3	0.421941	0.329798	57515, 79888, 9926	648	35	19256	2.54709	1	1	0.984684
Annotation Cluster 32	Enrichment Score: 0.6537387712347454
Category	Term	Count	%	PValue	Genes	List Total	Pop Hits	Pop Total	Fold Enrichment	Bonferroni	Benjamini	FDR
GOTERM_BP_DIRECT	GO:0032922~circadian regulation of gene expression	6	0.843882	0.0902475	1453, 5499, 5500, 1958, 10135, 9099	648	71	19256	2.51122	1	1	0.984684
UP_KW_BIOLOGICAL_PROCESS	KW-0090~Biological rhythms	8	1.12518	0.316282	1453, 7874, 5500, 2033, 3131, 1958, 10135, 9099	416	149	11187	1.44386	1	1	0.981132
GOTERM_BP_DIRECT	GO:0042752~regulation of circadian rhythm	4	0.562588	0.383066	1453, 7874, 5499, 5500	648	66	19256	1.80097	1	1	0.984684
Annotation Cluster 33	Enrichment Score: 0.5725088277532678
Category	Term	Count	%	PValue	Genes	List Total	Pop Hits	Pop Total	Fold Enrichment	Bonferroni	Benjamini	FDR
UP_KW_BIOLOGICAL_PROCESS	KW-0131~Cell cycle	34	4.782	0.0671033	9960, 9101, 4750, 2033, 22897, 2620, 23384, 1452, 998, 79858, 6787, 11104, 9696, 23637, 25836, 9793, 5594, 8766, 5598, 7159, 5499, 9099, 26206, 5292, 1070, 23194, 1540, 403, 153090, 5500, 85444, 415116, 8658, 10300	416	679	11187	1.34657	0.999408	0.598338	0.581562
GOTERM_BP_DIRECT	GO:0051301~cell division	17	2.391	0.217943	9793, 4750, 5499, 22897, 1070, 23194, 23384, 1452, 998, 5500, 6787, 85444, 7846, 8658, 8636, 11104, 10300	648	382	19256	1.32244	1	1	0.984684
UP_KW_BIOLOGICAL_PROCESS	KW-0132~Cell division	16	2.25035	0.564103	9793, 4750, 5499, 22897, 1070, 23194, 23384, 1452, 403, 998, 5500, 6787, 85444, 8658, 11104, 10300	416	411	11187	1.04688	1	1	0.981132
UP_KW_BIOLOGICAL_PROCESS	KW-0498~Mitosis	11	1.54712	0.621612	9793, 23194, 4750, 1452, 6787, 85444, 8658, 11104, 10300, 22897, 1070	416	286	11187	1.0343	1	1	0.981132
Annotation Cluster 34	Enrichment Score: 0.544463241210268
Category	Term	Count	%	PValue	Genes	List Total	Pop Hits	Pop Total	Fold Enrichment	Bonferroni	Benjamini	FDR
UP_KW_MOLECULAR_FUNCTION	KW-0030~Aminoacyl-tRNA synthetase	4	0.562588	0.137893	2058, 3376, 833, 7407	387	39	11655	3.08885	0.999983	0.492476	0.433379
GOTERM_BP_DIRECT	GO:0006418~tRNA aminoacylation for protein translation	3	0.421941	0.204563	2058, 3376, 7407	648	25	19256	3.56593	1	1	0.984684
UP_KW_BIOLOGICAL_PROCESS	KW-0648~Protein biosynthesis	5	0.703235	0.824593	8672, 2058, 3376, 833, 7407	416	153	11187	0.878818	1	1	0.981132
Annotation Cluster 35	Enrichment Score: 0.4947763654823214
Category	Term	Count	%	PValue	Genes	List Total	Pop Hits	Pop Total	Fold Enrichment	Bonferroni	Benjamini	FDR
GOTERM_BP_DIRECT	GO:0042632~cholesterol homeostasis	7	0.984529	0.137672	3638, 19, 6721, 9969, 859, 706, 9619	648	104	19256	2.00012	1	1	0.984684
GOTERM_BP_DIRECT	GO:0008203~cholesterol metabolic process	6	0.843882	0.141711	3638, 19, 6721, 7436, 9619, 351	648	82	19256	2.17435	1	1	0.984684
UP_KW_BIOLOGICAL_PROCESS	KW-0153~Cholesterol metabolism	4	0.562588	0.445388	3638, 19, 6721, 7436	416	66	11187	1.62981	1	1	0.981132
UP_KW_BIOLOGICAL_PROCESS	KW-1207~Sterol metabolism	4	0.562588	0.521362	3638, 19, 6721, 7436	416	74	11187	1.45361	1	1	0.981132
UP_KW_BIOLOGICAL_PROCESS	KW-0753~Steroid metabolism	4	0.562588	0.741297	3638, 19, 6721, 7436	416	103	11187	1.04434	1	1	0.981132
Annotation Cluster 36	Enrichment Score: 0.47383437806663237
Category	Term	Count	%	PValue	Genes	List Total	Pop Hits	Pop Total	Fold Enrichment	Bonferroni	Benjamini	FDR
GOTERM_BP_DIRECT	GO:0006821~chloride transport	6	0.843882	0.0944551	144453, 7439, 25932, 706, 57282, 50636	648	72	19256	2.47634	1	1	0.984684
GOTERM_MF_DIRECT	GO:0005254~chloride channel activity	4	0.562588	0.42274	144453, 7439, 25932, 50636	655	68	18811	1.68936	1	1	0.967328
GOTERM_BP_DIRECT	GO:1902476~chloride transmembrane transport	5	0.703235	0.434409	6560, 144453, 7439, 25932, 50636	648	100	19256	1.4858	1	1	0.984684
GOTERM_CC_DIRECT	GO:0034707~chloride channel complex	3	0.421941	0.495891	144453, 7439, 25932	678	50	20472	1.81168	1	1	0.862524
UP_KW_MOLECULAR_FUNCTION	KW-0869~Chloride channel	3	0.421941	0.496872	144453, 7439, 25932	387	50	11655	1.80698	1	1	0.891892
Annotation Cluster 37	Enrichment Score: 0.375311023053495
Category	Term	Count	%	PValue	Genes	List Total	Pop Hits	Pop Total	Fold Enrichment	Bonferroni	Benjamini	FDR
GOTERM_BP_DIRECT	GO:0034220~ion transmembrane transport	8	1.12518	0.174046	1139, 6581, 2897, 1136, 83862, 7439, 57194, 50636	648	136	19256	1.748	1	1	0.984684
UP_KW_MOLECULAR_FUNCTION	KW-1071~Ligand-gated ion channel	4	0.562588	0.488777	1139, 2897, 1136, 4308	387	79	11655	1.52487	1	1	0.891892
GOTERM_MF_DIRECT	GO:1904315~transmitter-gated ion channel activity involved in regulation of postsynaptic membrane potential	3	0.421941	0.603678	1139, 2897, 1136	655	58	18811	1.48547	1	1	0.967328
UP_KW_CELLULAR_COMPONENT	KW-0628~Postsynaptic cell membrane	6	0.843882	0.614012	1139, 287, 288, 4593, 2897, 1136	620	150	17543	1.13181	1	1	0.866667
Annotation Cluster 38	Enrichment Score: 0.25082193352830684
Category	Term	Count	%	PValue	Genes	List Total	Pop Hits	Pop Total	Fold Enrichment	Bonferroni	Benjamini	FDR
GOTERM_BP_DIRECT	GO:0051028~mRNA transport	5	0.703235	0.350533	9444, 9961, 3297, 8658, 1070	648	89	19256	1.66944	1	1	0.984684
UP_KW_CELLULAR_COMPONENT	KW-0906~Nuclear pore complex	3	0.421941	0.530909	9961, 8658, 1070	620	50	17543	1.69771	1	1	0.866667
UP_KW_BIOLOGICAL_PROCESS	KW-0509~mRNA transport	5	0.703235	0.635792	9444, 9961, 3297, 8658, 1070	416	117	11187	1.14922	1	1	0.981132
UP_KW_BIOLOGICAL_PROCESS	KW-0811~Translocation	3	0.421941	0.83878	9961, 8658, 1070	416	87	11187	0.927304	1	1	0.981132
Annotation Cluster 39	Enrichment Score: 0.13467693679207002
Category	Term	Count	%	PValue	Genes	List Total	Pop Hits	Pop Total	Fold Enrichment	Bonferroni	Benjamini	FDR
GOTERM_BP_DIRECT	GO:0045071~negative regulation of viral genome replication	3	0.421941	0.460593	57169, 4599, 5359	648	46	19256	1.938	1	1	0.984684
GOTERM_BP_DIRECT	GO:0051607~defense response to virus	6	0.843882	0.891415	7187, 7098, 57169, 4599, 5359, 55054	648	231	19256	0.771845	1	1	0.984684
UP_KW_BIOLOGICAL_PROCESS	KW-0051~Antiviral defense	3	0.421941	0.960665	57169, 4599, 5359	416	133	11187	0.606583	1	1	0.981132
Annotation Cluster 40	Enrichment Score: 0.06995876303817361
Category	Term	Count	%	PValue	Genes	List Total	Pop Hits	Pop Total	Fold Enrichment	Bonferroni	Benjamini	FDR
GOTERM_BP_DIRECT	GO:0045944~positive regulation of transcription from RNA polymerase II promoter	43	6.04782	0.425051	7189, 9189, 11060, 91875, 4212, 2033, 30061, 351, 2625, 5916, 54897, 2302, 1432, 6909, 201163, 6721, 5534, 5798, 6548, 5359, 4646, 1958, 4801, 10135, 27161, 6926, 4825, 25836, 7098, 5598, 2000, 3297, 3131, 26206, 22887, 148327, 153090, 9969, 375790, 6657, 8658, 54806, 1746	648	1201	19256	1.06394	1	1	0.984684
GOTERM_MF_DIRECT	GO:0043565~sequence-specific DNA binding	12	1.68776	0.59156	5916, 9189, 6909, 4212, 2001, 3297, 6657, 3131, 1958, 4801, 6926, 22887	655	328	18811	1.0507	1	1	0.967328
GOTERM_MF_DIRECT	GO:0000976~transcription regulatory region sequence-specific DNA binding	8	1.12518	0.725209	2625, 2302, 6721, 2066, 3297, 6657, 1958, 4801	655	238	18811	0.965347	1	1	0.967328
GOTERM_MF_DIRECT	GO:1990837~sequence-specific double-stranded DNA binding	18	2.53165	0.740788	9189, 10150, 4212, 2001, 2000, 3297, 3131, 22887, 2625, 5916, 6909, 148327, 6721, 5017, 1958, 639, 6926, 1746	655	556	18811	0.929755	1	1	0.967328
GOTERM_MF_DIRECT	GO:0001228~transcriptional activator activity, RNA polymerase II transcription regulatory region sequence-specific binding	15	2.1097	0.767969	9189, 4212, 2000, 3131, 22887, 2625, 54897, 2302, 148327, 5359, 6657, 1958, 4801, 6926, 1746	655	473	18811	0.910753	1	1	0.967328
GOTERM_BP_DIRECT	GO:0000122~negative regulation of transcription from RNA polymerase II promoter	28	3.93812	0.86517	9960, 7189, 11060, 4212, 2033, 274, 351, 2625, 5916, 2302, 6909, 201163, 6721, 5017, 10013, 1958, 639, 10157, 6926, 4825, 25836, 3297, 10919, 9099, 153090, 4853, 6657, 1746	648	967	19256	0.860444	1	1	0.984684
GOTERM_MF_DIRECT	GO:0003700~transcription factor activity, sequence-specific DNA binding	16	2.25035	0.871332	3297, 3131, 22887, 2625, 5916, 2302, 6909, 148327, 6721, 6657, 1958, 639, 4801, 6926, 1746, 4825	655	554	18811	0.829432	1	1	0.967328
GOTERM_MF_DIRECT	GO:0001227~transcriptional repressor activity, RNA polymerase II transcription regulatory region sequence-specific binding	9	1.26582	0.89299	2625, 6909, 54862, 6721, 5017, 3297, 639, 6926, 4825	655	331	18811	0.780881	1	1	0.967328
UP_KW_MOLECULAR_FUNCTION	KW-0010~Activator	18	2.53165	0.93792	25836, 8655, 4212, 2001, 2000, 2066, 3297, 2625, 2302, 148327, 6721, 9969, 4853, 6657, 1958, 4801, 1746, 4825	387	706	11655	0.767837	1	1	0.93792
GOTERM_CC_DIRECT	GO:0000785~chromatin	24	3.37553	0.989694	9960, 25836, 9189, 4212, 2001, 2000, 3297, 10919, 3131, 22887, 2625, 5916, 54897, 2302, 6909, 148327, 6721, 60, 6657, 1958, 4801, 6926, 1746, 4825	678	1057	20472	0.685594	1	1	0.989694
GOTERM_MF_DIRECT	GO:0003677~DNA binding	29	4.07876	0.998009	9189, 91875, 10250, 4212, 9204, 115677, 2033, 200765, 55081, 220359, 351, 2625, 5916, 2302, 6909, 5359, 1958, 4801, 6926, 4825, 8366, 5594, 10260, 3297, 3131, 81789, 389524, 6657, 6419	655	1286	18811	0.647631	1	1	0.998009
GOTERM_MF_DIRECT	GO:0000978~RNA polymerase II core promoter proximal region sequence-specific DNA binding	24	3.37553	0.999682	9960, 9189, 4212, 2000, 3297, 3131, 22887, 351, 2625, 5916, 2302, 6909, 54862, 148327, 6721, 5017, 10013, 6657, 1958, 639, 4801, 6926, 1746, 4825	655	1207	18811	0.571051	1	1	0.999682
GOTERM_MF_DIRECT	GO:0000981~RNA polymerase II transcription factor activity, sequence-specific DNA binding	24	3.37553	0.999922	9189, 22869, 4212, 2001, 2000, 3297, 3131, 22887, 2625, 5916, 389524, 54897, 2302, 6909, 54862, 148327, 6721, 5017, 6657, 1958, 4801, 6926, 1746, 4825	655	1279	18811	0.538904	1	1	0.999922
UP_KW_MOLECULAR_FUNCTION	KW-0238~DNA-binding	36	5.06329	1	9189, 10250, 4212, 200765, 55081, 220359, 2625, 5916, 54897, 2302, 6909, 6721, 5017, 5359, 1958, 639, 4801, 6926, 4825, 8366, 22869, 5594, 10260, 2001, 2000, 3297, 3131, 22887, 81789, 389524, 54862, 148327, 6657, 2959, 1746, 6419	387	2090	11655	0.518749	1	1	1
GOTERM_BP_DIRECT	GO:0006357~regulation of transcription from RNA polymerase II promoter	26	3.65682	1	9189, 4212, 351, 2625, 2302, 1432, 6909, 6721, 5017, 1958, 639, 4801, 6926, 4825, 22869, 2001, 2000, 3297, 3131, 22887, 389524, 54862, 148327, 9969, 60, 1746	648	1721	19256	0.448935	1	1	1
UP_KW_BIOLOGICAL_PROCESS	KW-0805~Transcription regulation	44	6.18847	1	9189, 8655, 4212, 2033, 55081, 2625, 5916, 54897, 2302, 1432, 6909, 6721, 5017, 5798, 10013, 1958, 639, 4801, 27161, 6926, 26292, 4825, 25836, 22869, 5594, 10260, 8125, 2001, 2000, 2066, 3297, 64800, 3131, 22887, 5608, 79885, 389524, 54862, 148327, 9969, 4853, 6657, 2959, 1746	416	2374	11187	0.498416	1	1	1
UP_KW_BIOLOGICAL_PROCESS	KW-0804~Transcription	44	6.18847	1	9189, 8655, 4212, 2033, 55081, 2625, 5916, 54897, 2302, 1432, 6909, 6721, 5017, 5798, 10013, 1958, 639, 4801, 27161, 6926, 26292, 4825, 25836, 22869, 5594, 10260, 8125, 2001, 2000, 2066, 3297, 64800, 3131, 22887, 5608, 79885, 389524, 54862, 148327, 9969, 4853, 6657, 2959, 1746	416	2444	11187	0.484141	1	1	1
Annotation Cluster 41	Enrichment Score: 0.06110683944134232
Category	Term	Count	%	PValue	Genes	List Total	Pop Hits	Pop Total	Fold Enrichment	Bonferroni	Benjamini	FDR
GOTERM_CC_DIRECT	GO:0000776~kinetochore	5	0.703235	0.766746	9793, 8655, 1452, 3297, 60	678	157	20472	0.961614	1	1	0.862524
UP_KW_CELLULAR_COMPONENT	KW-0995~Kinetochore	3	0.421941	0.886151	9793, 1452, 3297	620	104	17543	0.816207	1	1	0.886151
UP_KW_CELLULAR_COMPONENT	KW-0137~Centromere	3	0.421941	0.964985	9793, 1452, 3297	620	144	17543	0.589483	1	1	0.964985
Annotation Cluster 42	Enrichment Score: 0.044347607956551856
Category	Term	Count	%	PValue	Genes	List Total	Pop Hits	Pop Total	Fold Enrichment	Bonferroni	Benjamini	FDR
GOTERM_BP_DIRECT	GO:0008380~RNA splicing	7	0.984529	0.667398	9444, 421, 10150, 10250, 54845, 4857, 1659	648	200	19256	1.04006	1	1	0.984684
GOTERM_CC_DIRECT	GO:0071013~catalytic step 2 spliceosome	3	0.421941	0.797894	55596, 10250, 1659	678	89	20472	1.0178	1	1	0.862524
GOTERM_BP_DIRECT	GO:0006397~mRNA processing	6	0.843882	0.865746	9444, 10150, 10250, 5566, 54845, 3297	648	220	19256	0.810438	1	1	0.984684
UP_KW_CELLULAR_COMPONENT	KW-0747~Spliceosome	3	0.421941	0.963908	55596, 10250, 1659	620	143	17543	0.593605	1	1	0.963908
UP_KW_BIOLOGICAL_PROCESS	KW-0508~mRNA splicing	7	0.984529	0.965467	9444, 55596, 10150, 10250, 54845, 4857, 1659	416	295	11187	0.638111	1	1	0.981132
GOTERM_BP_DIRECT	GO:0000398~mRNA splicing, via spliceosome	4	0.562588	0.967937	55596, 10250, 4857, 1659	648	202	19256	0.588437	1	1	0.984684
GOTERM_MF_DIRECT	GO:0003729~mRNA binding	5	0.703235	0.972247	9444, 8672, 54845, 5315, 4857	655	244	18811	0.588506	1	1	0.972247
UP_KW_BIOLOGICAL_PROCESS	KW-0507~mRNA processing	8	1.12518	0.988575	9444, 55596, 10150, 10250, 54845, 3297, 4857, 1659	416	379	11187	0.567638	1	1	0.988575
UP_KW_MOLECULAR_FUNCTION	KW-0694~RNA-binding	12	1.68776	0.999413	7011, 9444, 7098, 8672, 10150, 57169, 2058, 10250, 54845, 27161, 85451, 4857	387	733	11655	0.493036	1	1	0.999413
Annotation Cluster 43	Enrichment Score: 0.04189681374425985
Category	Term	Count	%	PValue	Genes	List Total	Pop Hits	Pop Total	Fold Enrichment	Bonferroni	Benjamini	FDR
GOTERM_BP_DIRECT	GO:0006281~DNA repair	8	1.12518	0.868304	9960, 91875, 221120, 8924, 3297, 51347, 57551, 22897	648	294	19256	0.8086	1	1	0.984684
UP_KW_BIOLOGICAL_PROCESS	KW-0227~DNA damage	12	1.68776	0.906465	9960, 7189, 91875, 7874, 755, 221120, 8924, 3297, 51347, 57551, 22897, 6419	416	414	11187	0.779473	1	1	0.981132
UP_KW_BIOLOGICAL_PROCESS	KW-0234~DNA repair	9	1.26582	0.951233	91875, 7874, 221120, 8924, 3297, 51347, 57551, 22897, 6419	416	350	11187	0.691504	1	1	0.981132
Annotation Cluster 44	Enrichment Score: 0.023255304030697085
Category	Term	Count	%	PValue	Genes	List Total	Pop Hits	Pop Total	Fold Enrichment	Bonferroni	Benjamini	FDR
UP_KW_BIOLOGICAL_PROCESS	KW-0395~Inflammatory response	6	0.843882	0.821617	7098, 9258, 153090, 5588, 3055, 814	416	185	11187	0.872167	1	1	0.981132
GOTERM_BP_DIRECT	GO:0045087~innate immune response	14	1.96906	0.966405	7187, 7098, 9258, 2000, 3055, 351, 2625, 2534, 57169, 1540, 153090, 4599, 639, 3932	648	597	19256	0.696859	1	1	0.984684
UP_KW_BIOLOGICAL_PROCESS	KW-0399~Innate immunity	9	1.26582	0.977265	2625, 7098, 57169, 9258, 1540, 153090, 4599, 3055, 639	416	386	11187	0.627012	1	1	0.981132
GOTERM_BP_DIRECT	GO:0006954~inflammatory response	8	1.12518	0.986034	7098, 9258, 153090, 5588, 3055, 27347, 814, 11343	648	411	19256	0.578415	1	1	0.986034
UP_KW_BIOLOGICAL_PROCESS	KW-0391~Immunity	15	2.1097	0.999978	7187, 7098, 7189, 9258, 28988, 3055, 2625, 2534, 57169, 1540, 153090, 5588, 4599, 814, 639	416	901	11187	0.4477	1	1	0.999978

## Sheet: intestine
Annotation Cluster 1	Enrichment Score: 15.736000181674852
Category	Term	Count	%	PValue	Genes	List Total	Pop Hits	Pop Total	Fold Enrichment	Bonferroni	Benjamini	FDR
UP_KW_CELLULAR_COMPONENT	KW-0967~Endosome	66	11.9782	2.55169e-19	9146, 81926, 57020, 81609, 23325, 23646, 117584, 23161, 23043, 10938, 27243, 10890, 11267, 55207, 7879, 10211, 57826, 55529, 23339, 6643, 19, 255231, 9230, 7251, 287, 79643, 84313, 55016, 55697, 54520, 55737, 11311, 967, 51699, 80230, 5867, 51019, 4218, 20, 5869, 7187, 23307, 9522, 113235, 121260, 28952, 28956, 100287171, 221472, 29082, 4864, 5878, 5119, 10159, 23317, 153201, 100533105, 9897, 112…	503	639	17543	3.60229	1.14826e-17	5.74131e-18	4.72063e-18
UP_KW_BIOLOGICAL_PROCESS	KW-0653~Protein transport	67	12.1597	4.97768e-17	9146, 11261, 57020, 81609, 23325, 23161, 10938, 27243, 10890, 11267, 10134, 55207, 7879, 4600, 11345, 51209, 23339, 7494, 113402, 6643, 6565, 255231, 9230, 7251, 164, 5194, 287, 79643, 10427, 84313, 54520, 55737, 11311, 967, 51699, 80230, 5867, 51019, 4218, 5869, 53917, 9522, 121260, 28952, 10239, 375, 81876, 100287171, 29082, 54536, 8943, 5878, 5119, 23317, 64422, 9897, 112574, 146691, 29934, 11…	375	637	11187	3.13775	5.62478e-15	1.87493e-15	1.60945e-15
GOTERM_BP_DIRECT	GO:0015031~protein transport	44	7.98548	4.8769e-13	9146, 9522, 57020, 121260, 28952, 23325, 10239, 23161, 2665, 27243, 100287171, 10938, 7879, 55207, 4600, 5119, 11345, 5538, 51209, 23317, 7494, 113402, 6565, 9897, 112574, 146691, 29934, 255231, 28966, 79065, 7251, 25978, 287, 79643, 84313, 54520, 10484, 51510, 967, 11311, 51699, 80230, 5867, 51019	529	439	19256	3.64837	1.44122e-09	4.80212e-10	4.72734e-10
Annotation Cluster 2	Enrichment Score: 9.277816155983249
Category	Term	Count	%	PValue	Genes	List Total	Pop Hits	Pop Total	Fold Enrichment	Bonferroni	Benjamini	FDR
GOTERM_CC_DIRECT	GO:0030665~clathrin-coated vesicle membrane	17	3.0853	1.06288e-16	92840, 51606, 9114, 440400, 9296, 8120, 164, 51382, 533, 523, 535, 526, 537, 527, 529, 155066, 10159	540	35	20472	18.414	5.65104e-14	6.76256e-15	5.81925e-15
GOTERM_BP_DIRECT	GO:0007042~lysosomal lumen acidification	14	2.54083	7.01854e-16	51606, 440400, 9296, 51382, 1203, 2896, 533, 54664, 523, 535, 537, 527, 5538, 10159	529	21	19256	24.2672	1.96843e-12	2.07328e-12	2.04099e-12
GOTERM_BP_DIRECT	GO:0007035~vacuolar acidification	14	2.54083	3.84852e-15	51606, 9114, 440400, 25932, 9296, 51382, 533, 523, 535, 526, 537, 527, 155066, 10159	529	23	19256	22.157	1.14825e-11	5.68427e-12	5.59575e-12
GOTERM_CC_DIRECT	GO:0033176~proton-transporting V-type ATPase complex	10	1.81488	3.70516e-12	51382, 51606, 533, 523, 535, 537, 527, 440400, 9296, 10159	540	13	20472	29.1624	1.88592e-09	1.88593e-10	1.62286e-10
GOTERM_BP_DIRECT	GO:0061795~Golgi lumen acidification	9	1.63339	1.30057e-11	51382, 51606, 533, 523, 537, 527, 440400, 9296, 10159	529	10	19256	32.7607	3.84319e-08	8.57491e-09	8.44138e-09
GOTERM_BP_DIRECT	GO:0048388~endosomal lumen acidification	10	1.81488	1.45141e-11	51382, 51606, 533, 523, 535, 537, 527, 440400, 9296, 10159	529	14	19256	26.0005	4.2889e-08	8.57491e-09	8.44138e-09
GOTERM_MF_DIRECT	GO:0046961~proton-transporting ATPase activity, rotational mechanism	12	2.17786	1.72087e-11	51382, 51606, 9114, 533, 523, 535, 526, 527, 9296, 529, 9550, 155066	540	24	18811	17.4176	1.49027e-08	1.49027e-08	1.44725e-08
GOTERM_BP_DIRECT	GO:1902600~hydrogen ion transmembrane transport	22	3.99274	6.77776e-11	51606, 9114, 153201, 113235, 6565, 121260, 440400, 9296, 26503, 9550, 51382, 476, 533, 523, 535, 526, 537, 527, 529, 6549, 155066, 10159	529	131	19256	6.1131	2.00283e-07	3.33692e-08	3.28495e-08
GOTERM_BP_DIRECT	GO:0051452~intracellular pH reduction	9	1.63339	7.87576e-10	51382, 51606, 533, 523, 537, 527, 440400, 9296, 10159	529	14	19256	23.4005	2.32729e-06	3.32357e-07	3.27182e-07
GOTERM_BP_DIRECT	GO:0016241~regulation of macroautophagy	13	2.35935	2.39264e-08	51606, 9114, 112936, 9550, 51382, 533, 523, 535, 55737, 526, 527, 529, 155066	529	55	19256	8.60382	7.07001e-05	7.06787e-06	6.95781e-06
UP_KW_BIOLOGICAL_PROCESS	KW-0375~Hydrogen ion transport	14	2.54083	4.26998e-08	51606, 9114, 440400, 9296, 9550, 51382, 533, 523, 535, 526, 537, 527, 529, 155066	375	58	11187	7.20083	4.82507e-06	1.20627e-06	1.03547e-06
GOTERM_CC_DIRECT	GO:0000220~vacuolar proton-transporting V-type ATPase, V0 domain	7	1.27042	6.21998e-08	9114, 533, 535, 527, 440400, 155066, 10159	540	10	20472	26.5378	3.16592e-05	1.6663e-06	1.43387e-06
GOTERM_CC_DIRECT	GO:0000221~vacuolar proton-transporting V-type ATPase, V1 domain	7	1.27042	1.3379e-07	51382, 51606, 523, 526, 9296, 529, 9550	540	11	20472	24.1253	6.80969e-05	3.24282e-06	2.79048e-06
GOTERM_MF_DIRECT	GO:0015078~hydrogen ion transmembrane transporter activity	8	1.45191	3.4092e-05	9114, 533, 113235, 535, 526, 527, 9296, 155066	540	33	18811	8.44489	0.0290926	0.00228151	0.00221565
GOTERM_CC_DIRECT	GO:0033179~proton-transporting V-type ATPase, V0 domain	5	0.907441	8.79566e-05	9114, 533, 535, 527, 155066	540	10	20472	18.9556	0.0437844	0.00114795	0.00098782
UP_KW_BIOLOGICAL_PROCESS	KW-0406~Ion transport	35	6.35209	0.0076317	6555, 1186, 51382, 80024, 476, 533, 28234, 535, 6546, 537, 7439, 83892, 6549, 155066, 4308, 1317, 51606, 9114, 255231, 440400, 25932, 9296, 9550, 64849, 482, 80036, 27173, 55238, 523, 283652, 526, 527, 9725, 529, 54805	375	659	11187	1.5844	0.579239	0.0538989	0.0462672
Annotation Cluster 3	Enrichment Score: 8.13348665270529
Category	Term	Count	%	PValue	Genes	List Total	Pop Hits	Pop Total	Fold Enrichment	Bonferroni	Benjamini	FDR
GOTERM_MF_DIRECT	GO:0005525~GTP binding	37	6.71506	1.33734e-09	23647, 53917, 50808, 339122, 2770, 51062, 375, 81876, 58477, 10938, 998, 10890, 5413, 10670, 7879, 5898, 55207, 55669, 4600, 10059, 5878, 5879, 51209, 57826, 131870, 10383, 56681, 9230, 387, 5908, 10981, 7846, 5867, 4218, 4735, 5869, 9927	540	399	18811	3.23033	1.15814e-06	5.79069e-07	5.62352e-07
GOTERM_MF_DIRECT	GO:0003924~GTPase activity	33	5.98911	8.73614e-09	53917, 339122, 2770, 51062, 375, 81876, 57465, 998, 10890, 5413, 10670, 7879, 5898, 55207, 55669, 4600, 5998, 10059, 5878, 5879, 51209, 57826, 56681, 9230, 387, 5908, 10981, 7846, 5867, 4218, 4735, 5869, 9927	540	351	18811	3.2751	7.56546e-06	2.52183e-06	2.44903e-06
GOTERM_MF_DIRECT	GO:0019003~GDP binding	15	2.72232	3.40391e-08	2770, 9230, 375, 387, 5908, 10890, 7879, 55207, 5898, 5867, 5878, 4218, 57826, 51209, 5869	540	77	18811	6.78608	2.94774e-05	7.36947e-06	7.15673e-06
Annotation Cluster 4	Enrichment Score: 3.9104124523767947
Category	Term	Count	%	PValue	Genes	List Total	Pop Hits	Pop Total	Fold Enrichment	Bonferroni	Benjamini	FDR
GOTERM_CC_DIRECT	GO:0030672~synaptic vesicle membrane	14	2.54083	5.71558e-07	9144, 132204, 9522, 9230, 9296, 26503, 535, 526, 537, 527, 10059, 529, 155066, 10159	540	89	20472	5.96355	0.000290881	1.11894e-05	9.62856e-06
UP_KW_CELLULAR_COMPONENT	KW-0770~Synapse	31	5.62613	0.000134696	9144, 81926, 27445, 55740, 57502, 375, 1499, 10858, 57465, 535, 537, 55207, 10059, 5879, 155066, 6529, 10159, 132204, 94030, 9230, 9296, 26503, 22941, 287, 288, 10109, 30011, 526, 527, 529, 10006	503	504	17543	2.1452	0.00604342	0.000865906	0.000711967
UP_KW_CELLULAR_COMPONENT	KW-0965~Cell junction	43	7.80399	0.000642975	9144, 81926, 27445, 55740, 57502, 375, 1499, 10858, 57465, 535, 537, 4643, 9218, 55207, 10059, 5879, 155066, 6529, 10159, 5097, 6386, 132204, 5058, 94030, 25932, 9230, 9296, 25778, 26503, 22941, 287, 100, 288, 10109, 2314, 51474, 5908, 84612, 30011, 526, 527, 529, 10006	503	868	17543	1.72776	0.0285283	0.00321488	0.00264334
GOTERM_CC_DIRECT	GO:0070161~anchoring junction	24	4.35572	0.0046104	9144, 132204, 81926, 94030, 27445, 9230, 9296, 25778, 26503, 22941, 100, 57502, 10858, 57465, 535, 526, 537, 55207, 10059, 529, 10006, 155066, 6529, 10159	540	481	20472	1.89161	0.904833	0.0340101	0.029266
Annotation Cluster 5	Enrichment Score: 3.8084724216416723
Category	Term	Count	%	PValue	Genes	List Total	Pop Hits	Pop Total	Fold Enrichment	Bonferroni	Benjamini	FDR
GOTERM_CC_DIRECT	GO:0005885~Arp2/3 protein complex	6	1.08893	5.03179e-06	10093, 10109, 10097, 10096, 81873, 10552	540	11	20472	20.6788	0.00255791	8.53727e-05	7.34642e-05
GOTERM_BP_DIRECT	GO:0034314~Arp2/3 complex-mediated actin nucleation	7	1.27042	4.69187e-05	10093, 10109, 10097, 100287171, 10096, 81873, 10552	529	25	19256	10.1922	0.129466	0.00433118	0.00426374
GOTERM_CC_DIRECT	GO:0035861~site of double-strand break	7	1.27042	0.0159043	10093, 10109, 4000, 7454, 10097, 10096, 10552	540	77	20472	3.44646	0.999714	0.0889591	0.0765502
Annotation Cluster 6	Enrichment Score: 3.7713160854937375
Category	Term	Count	%	PValue	Genes	List Total	Pop Hits	Pop Total	Fold Enrichment	Bonferroni	Benjamini	FDR
GOTERM_BP_DIRECT	GO:0090148~membrane fission	11	1.99637	8.92741e-08	9146, 79643, 84313, 27243, 29082, 51510, 11267, 54536, 5119, 7251, 25978	529	40	19256	10.0102	0.00026377	2.37227e-05	2.33533e-05
GOTERM_BP_DIRECT	GO:0036258~multivesicular body assembly	10	1.81488	9.63684e-08	9146, 79643, 84313, 27243, 29082, 51510, 11267, 5119, 7251, 25978	529	31	19256	11.7422	0.000284728	2.37227e-05	2.33533e-05
GOTERM_BP_DIRECT	GO:1902774~late endosome to lysosome transport	8	1.45191	2.74194e-07	23339, 79643, 27243, 29082, 51510, 55207, 5119, 25978	529	18	19256	16.1781	0.000809914	5.78549e-05	5.6954e-05
GOTERM_BP_DIRECT	GO:0071985~multivesicular body sorting pathway	8	1.45191	1.87474e-06	79643, 84313, 27243, 29082, 51510, 11267, 5119, 25978	529	23	19256	12.6611	0.00552454	0.000307665	0.000302874
GOTERM_BP_DIRECT	GO:0006914~autophagy	17	3.0853	4.1276e-06	23339, 23647, 7494, 22933, 53917, 79065, 25978, 79643, 1213, 27243, 7107, 29082, 51510, 4864, 5119, 11345, 4218	529	151	19256	4.0981	0.012123	0.000580616	0.000571575
GOTERM_BP_DIRECT	GO:0051469~vesicle fusion with vacuole	6	1.08893	6.12887e-06	79643, 27243, 29082, 51510, 5119, 25978	529	11	19256	19.855	0.0179479	0.00078716	0.000774902
GOTERM_BP_DIRECT	GO:0061763~multivesicular body-lysosome fusion	6	1.08893	6.12887e-06	79643, 27243, 29082, 51510, 5119, 25978	529	11	19256	19.855	0.0179479	0.00078716	0.000774902
GOTERM_CC_DIRECT	GO:0032585~multivesicular body membrane	8	1.45191	6.17577e-06	9146, 79643, 27243, 29082, 51510, 967, 5119, 25978	540	28	20472	10.8317	0.00313854	9.82334e-05	8.45309e-05
GOTERM_CC_DIRECT	GO:0000421~autophagosome membrane	10	1.81488	6.46113e-06	79643, 27243, 29082, 51510, 7879, 79065, 5119, 11345, 25978, 10159	540	51	20472	7.43355	0.00328332	9.9658e-05	8.57568e-05
GOTERM_CC_DIRECT	GO:1904930~amphisome membrane	6	1.08893	8.43906e-06	79643, 27243, 29082, 51510, 5119, 25978	540	12	20472	18.9556	0.00428629	0.000126338	0.000108715
GOTERM_BP_DIRECT	GO:0016236~macroautophagy	11	1.99637	1.53877e-05	9146, 79643, 84313, 27243, 29082, 4864, 11267, 11345, 7251, 9140, 25978	529	68	19256	5.88836	0.0444528	0.00179313	0.0017652
GOTERM_CC_DIRECT	GO:0005771~multivesicular body	9	1.63339	1.68569e-05	1514, 79643, 27243, 29082, 51510, 967, 5119, 7251, 25978	540	44	20472	7.75455	0.00854352	0.000238338	0.000205092
GOTERM_BP_DIRECT	GO:0039702~viral budding via host ESCRT complex	7	1.27042	2.12e-05	79643, 27243, 29082, 51510, 5119, 7251, 25978	529	22	19256	11.5821	0.0607246	0.00231943	0.00228332
GOTERM_BP_DIRECT	GO:0007034~vacuolar transport	6	1.08893	2.48027e-05	9114, 79643, 27243, 29082, 5119, 25978	529	14	19256	15.6003	0.0706715	0.00252646	0.00248711
GOTERM_BP_DIRECT	GO:0046761~viral budding from plasma membrane	6	1.08893	2.48027e-05	79643, 27243, 29082, 51510, 5119, 25978	529	14	19256	15.6003	0.0706715	0.00252646	0.00248711
GOTERM_BP_DIRECT	GO:0001778~plasma membrane repair	7	1.27042	7.48509e-05	79643, 27243, 29082, 51510, 55207, 5119, 25978	529	27	19256	9.43723	0.198438	0.00670029	0.00659596
GOTERM_BP_DIRECT	GO:0031468~nuclear envelope reassembly	6	1.08893	9.69173e-05	79643, 27243, 29082, 51510, 5119, 25978	529	18	19256	12.1336	0.249041	0.00817982	0.00805244
GOTERM_CC_DIRECT	GO:0000815~ESCRT III complex	5	0.907441	0.000135342	79643, 27243, 29082, 5119, 25978	540	11	20472	17.2323	0.0665742	0.00160207	0.0013786
GOTERM_CC_DIRECT	GO:0005828~kinetochore microtubule	6	1.08893	0.000138718	79643, 27243, 29082, 51510, 5119, 25978	540	20	20472	11.3733	0.0681768	0.00160471	0.00138087
GOTERM_BP_DIRECT	GO:0043162~ubiquitin-dependent protein catabolic process via the multivesicular body sorting pathway	7	1.27042	0.000169638	79643, 27243, 29082, 51510, 5119, 7251, 25978	529	31	19256	8.21953	0.394271	0.0122222	0.0120319
GOTERM_CC_DIRECT	GO:0030496~midbody	15	2.72232	0.000405241	22933, 2770, 25932, 25978, 387, 79643, 51097, 27243, 998, 29082, 51510, 55207, 5119, 4218, 4735	540	185	20472	3.07387	0.186419	0.00396669	0.00341338
GOTERM_BP_DIRECT	GO:1901673~regulation of mitotic spindle assembly	6	1.08893	0.000419643	79643, 27243, 29082, 51510, 5119, 25978	529	24	19256	9.10019	0.710704	0.026375	0.0259643
GOTERM_BP_DIRECT	GO:0006997~nucleus organization	6	1.08893	0.000886483	79643, 27243, 29082, 51510, 5119, 25978	529	28	19256	7.80016	0.92725	0.0523734	0.0515579
GOTERM_BP_DIRECT	GO:0097352~autophagosome maturation	7	1.27042	0.000936693	79643, 27243, 29082, 51510, 5119, 7251, 25978	529	42	19256	6.06679	0.937289	0.0542547	0.0534099
GOTERM_BP_DIRECT	GO:1904903~ESCRT III complex disassembly	4	0.725953	0.00213021	27243, 51510, 5119, 25978	529	10	19256	14.5603	0.998166	0.0983225	0.0967914
GOTERM_BP_DIRECT	GO:0060548~negative regulation of cell death	8	1.45191	0.00552638	79643, 27243, 55737, 29082, 51510, 4864, 5119, 25978	529	78	19256	3.73341	1	0.204061	0.200884
GOTERM_BP_DIRECT	GO:0007080~mitotic metaphase plate congression	6	1.08893	0.005604	79643, 27243, 29082, 51510, 5119, 25978	529	42	19256	5.20011	1	0.204373	0.20119
GOTERM_BP_DIRECT	GO:0043328~protein targeting to vacuole involved in ubiquitin-dependent protein catabolic process via the multivesicular body sorting pathway	4	0.725953	0.00729365	9146, 84313, 11267, 7251	529	15	19256	9.70687	1	0.242083	0.238314
GOTERM_BP_DIRECT	GO:0006900~membrane budding	4	0.725953	0.00879626	79643, 8301, 29082, 51510	529	16	19256	9.10019	1	0.276427	0.272123
GOTERM_BP_DIRECT	GO:1902188~positive regulation of viral release from host cell	3	0.544465	0.0143822	27243, 7251, 25978	529	7	19256	15.6003	1	0.375974	0.370119
GOTERM_BP_DIRECT	GO:0010824~regulation of centrosome duplication	4	0.725953	0.0188818	27243, 51510, 5119, 25978	529	21	19256	6.93348	1	0.429051	0.42237
GOTERM_BP_DIRECT	GO:0045324~late endosome to vacuole transport	3	0.544465	0.0237765	27243, 5119, 25978	529	9	19256	12.1336	1	0.502407	0.494584
GOTERM_BP_DIRECT	GO:0032509~endosome transport via multivesicular body sorting pathway	3	0.544465	0.0291881	27243, 5119, 25978	529	10	19256	10.9202	1	0.563539	0.554764
GOTERM_CC_DIRECT	GO:0005643~nuclear pore	7	1.27042	0.0361694	79643, 27243, 29082, 51510, 4600, 5119, 25978	540	93	20472	2.85352	1	0.179491	0.154454
GOTERM_BP_DIRECT	GO:0032511~late endosome to vacuole transport via multivesicular body sorting pathway	3	0.544465	0.0412941	79643, 29082, 51510	529	12	19256	9.10019	1	0.709202	0.698159
GOTERM_CC_DIRECT	GO:0000776~kinetochore	9	1.63339	0.0562759	79643, 54820, 27243, 6249, 29082, 51510, 5119, 4735, 25978	540	157	20472	2.17325	1	0.255754	0.220079
Annotation Cluster 7	Enrichment Score: 3.081914520335634
Category	Term	Count	%	PValue	Genes	List Total	Pop Hits	Pop Total	Fold Enrichment	Bonferroni	Benjamini	FDR
GOTERM_MF_DIRECT	GO:0008395~steroid hydroxylase activity	10	1.81488	2.54292e-07	1558, 1555, 1577, 113612, 1576, 1553, 10858, 1573, 1572, 1548	540	33	18811	10.5561	0.000220193	4.40434e-05	4.2772e-05
GOTERM_MF_DIRECT	GO:0016712~oxidoreductase activity, acting on paired donors, with incorporation or reduction of molecular oxygen, reduced flavin or flavoprotein as one donor, and incorporation of one atom of oxygen	9	1.63339	4.27462e-07	1558, 1555, 1577, 113612, 1576, 1553, 1573, 1572, 1548	540	26	18811	12.0583	0.000370113	5.28831e-05	5.13565e-05
GOTERM_BP_DIRECT	GO:0006805~xenobiotic metabolic process	15	2.72232	4.51816e-07	113612, 4363, 1572, 1558, 1577, 442038, 1555, 1576, 10858, 1553, 27233, 54498, 1573, 5447, 1548	529	98	19256	5.57154	0.00133423	8.65285e-05	8.51811e-05
GOTERM_BP_DIRECT	GO:0042738~exogenous drug catabolic process	8	1.45191	2.58436e-06	1558, 1555, 113612, 1576, 1553, 1573, 1572, 1548	529	24	19256	12.1336	0.00760771	0.0004018	0.000395543
GOTERM_BP_DIRECT	GO:0006082~organic acid metabolic process	7	1.27042	1.57824e-05	1558, 1555, 113612, 1553, 1573, 1572, 1548	529	21	19256	12.1336	0.0455666	0.00179313	0.0017652
GOTERM_MF_DIRECT	GO:0008392~arachidonic acid epoxygenase activity	6	1.08893	8.8154e-05	1558, 1555, 1553, 1573, 1572, 1548	540	17	18811	12.2948	0.0735033	0.00477134	0.0046336
GOTERM_BP_DIRECT	GO:0019373~epoxygenase P450 pathway	6	1.08893	0.00016759	1558, 1555, 1553, 1573, 1572, 1548	529	20	19256	10.9202	0.390594	0.0122222	0.0120319
UP_KW_CELLULAR_COMPONENT	KW-0492~Microsome	13	2.35935	0.000169295	113612, 1572, 1558, 1577, 1555, 1576, 2752, 10858, 1553, 1573, 55697, 4259, 1548	503	120	17543	3.77831	0.00758995	0.000952282	0.000782988
GOTERM_MF_DIRECT	GO:0005506~iron ion binding	14	2.54083	0.000227447	113612, 1572, 2495, 23498, 392636, 1558, 1577, 1555, 1576, 10858, 1553, 1573, 84890, 1548	540	142	18811	3.43445	0.178803	0.0103668	0.0100675
GOTERM_MF_DIRECT	GO:0004497~monooxygenase activity	10	1.81488	0.000314954	1558, 1555, 1577, 113612, 1576, 1553, 1573, 1572, 392636, 1548	540	76	18811	4.58358	0.23875	0.0136375	0.0132438
UP_KW_MOLECULAR_FUNCTION	KW-0503~Monooxygenase	11	1.99637	0.000406294	1558, 1555, 1577, 113612, 1576, 1553, 10858, 1573, 1572, 392636, 1548	353	91	11655	3.99107	0.0312003	0.00802431	0.0073133
GOTERM_MF_DIRECT	GO:0070330~aromatase activity	6	1.08893	0.00127362	1558, 1555, 1577, 1576, 1553, 1572	540	29	18811	7.20728	0.668345	0.0424214	0.0411968
GOTERM_BP_DIRECT	GO:0042572~retinol metabolic process	7	1.27042	0.00318192	112724, 1558, 8694, 1577, 1576, 57104, 151056	529	53	19256	4.80765	0.999919	0.137486	0.135345
GOTERM_BP_DIRECT	GO:0042178~xenobiotic catabolic process	5	0.907441	0.00326961	1558, 1555, 1577, 1576, 1548	529	23	19256	7.91321	0.999937	0.137978	0.135829
GOTERM_MF_DIRECT	GO:0020037~heme binding	12	2.17786	0.00400697	1558, 1555, 1577, 113612, 1576, 1553, 10858, 875, 1573, 1572, 124936, 1548	540	150	18811	2.78681	0.9691	0.111937	0.108705
GOTERM_BP_DIRECT	GO:0017144~drug metabolic process	5	0.907441	0.00447328	1558, 1555, 1576, 2356, 1548	529	25	19256	7.28015	0.999998	0.178568	0.175788
GOTERM_MF_DIRECT	GO:0016705~oxidoreductase activity, acting on paired donors, with incorporation or reduction of molecular oxygen	7	1.27042	0.0067089	1558, 1555, 1577, 1576, 1573, 1572, 1548	540	59	18811	4.13299	0.99706	0.153302	0.148877
GOTERM_BP_DIRECT	GO:0046222~aflatoxin metabolic process	3	0.544465	0.00710301	1577, 1576, 1553	529	5	19256	21.8405	1	0.241176	0.23742
GOTERM_BP_DIRECT	GO:0002933~lipid hydroxylation	3	0.544465	0.0143822	1558, 1577, 1576	529	7	19256	15.6003	1	0.375974	0.370119
GOTERM_BP_DIRECT	GO:0008202~steroid metabolic process	6	1.08893	0.0148036	1558, 1555, 1577, 1576, 706, 1548	529	53	19256	4.12084	1	0.377115	0.371242
GOTERM_MF_DIRECT	GO:0101020~estrogen 16-alpha-hydroxylase activity	3	0.544465	0.0204624	1558, 1577, 1576	540	8	18811	13.0632	1	0.407893	0.396118
GOTERM_BP_DIRECT	GO:0042573~retinoic acid metabolic process	4	0.725953	0.0301315	1558, 1577, 1576, 64577	529	25	19256	5.82412	1	0.566933	0.558105
GOTERM_MF_DIRECT	GO:0008401~retinoic acid 4-hydroxylase activity	3	0.544465	0.0316653	1558, 1577, 1576	540	10	18811	10.4506	1	0.498585	0.484192
GOTERM_BP_DIRECT	GO:0070989~oxidative demethylation	3	0.544465	0.0622592	1558, 1577, 1576	529	15	19256	7.28015	1	0.875779	0.862141
GOTERM_MF_DIRECT	GO:0019825~oxygen binding	4	0.725953	0.083308	1577, 1576, 875, 1572	540	36	18811	3.87058	1	0.855397	0.830703
GOTERM_BP_DIRECT	GO:0008210~estrogen metabolic process	3	0.544465	0.208447	1558, 1577, 1576	529	31	19256	3.52265	1	1	0.984761
Annotation Cluster 8	Enrichment Score: 2.934557828536241
Category	Term	Count	%	PValue	Genes	List Total	Pop Hits	Pop Total	Fold Enrichment	Bonferroni	Benjamini	FDR
GOTERM_CC_DIRECT	GO:0030904~retromer complex	5	0.907441	0.000198794	6643, 55737, 29934, 51699, 112936	540	12	20472	15.7963	0.0962442	0.00206502	0.00177697
GOTERM_BP_DIRECT	GO:0042147~retrograde transport, endosome to Golgi	9	1.63339	0.00197246	1203, 1213, 6643, 100287171, 55737, 7879, 51699, 112936, 51209	529	83	19256	3.94707	0.997075	0.0955361	0.0940484
GOTERM_CC_DIRECT	GO:0030906~retromer, cargo-selective complex	3	0.544465	0.00400788	55737, 51699, 112936	540	4	20472	28.4333	0.870505	0.0300002	0.0258155
Annotation Cluster 9	Enrichment Score: 2.811268989894071
Category	Term	Count	%	PValue	Genes	List Total	Pop Hits	Pop Total	Fold Enrichment	Bonferroni	Benjamini	FDR
GOTERM_MF_DIRECT	GO:0051015~actin filament binding	17	3.0853	0.000802717	23406, 10093, 10097, 10096, 57175, 10634, 10109, 2314, 51474, 830, 832, 81873, 5357, 4643, 10552, 5756, 4624	540	225	18811	2.63199	0.501141	0.0289647	0.0281285
UP_KW_MOLECULAR_FUNCTION	KW-0009~Actin-binding	20	3.62976	0.00114674	23307, 23406, 10093, 10097, 10096, 57175, 55740, 10109, 2314, 51474, 830, 100287171, 832, 81873, 5357, 4643, 51466, 10552, 5756, 4624	353	287	11655	2.30084	0.0856091	0.0165919	0.0151217
GOTERM_CC_DIRECT	GO:0015629~actin cytoskeleton	17	3.0853	0.00142334	23307, 4482, 7454, 10097, 10096, 25932, 54492, 10109, 2314, 51474, 830, 832, 4643, 10552, 4854, 5756, 4735	540	258	20472	2.49802	0.515675	0.0122794	0.0105665
GOTERM_MF_DIRECT	GO:0003779~actin binding	20	3.62976	0.00434097	23307, 23406, 10093, 7454, 10097, 10096, 2275, 55740, 10109, 2314, 2764, 830, 100287171, 832, 11155, 4643, 51466, 4478, 10552, 5756	540	339	18811	2.05517	0.976889	0.113918	0.110629
Annotation Cluster 10	Enrichment Score: 2.7027389863604125
Category	Term	Count	%	PValue	Genes	List Total	Pop Hits	Pop Total	Fold Enrichment	Bonferroni	Benjamini	FDR
GOTERM_BP_DIRECT	GO:0015918~sterol transport	6	1.08893	0.000128578	4864, 9218, 114876, 4547, 706, 10577	529	19	19256	11.495	0.316119	0.0102654	0.0101055
UP_KW_BIOLOGICAL_PROCESS	KW-0753~Steroid metabolism	13	2.35935	0.000160916	19, 51171, 79154, 1558, 1577, 1576, 51474, 10858, 3422, 3069, 4864, 6646, 10577	375	103	11187	3.7652	0.0180206	0.00303058	0.00260147
GOTERM_BP_DIRECT	GO:0008203~cholesterol metabolic process	10	1.81488	0.000405707	442038, 51474, 1576, 3069, 19, 2055, 4864, 6646, 114876, 10577	529	82	19256	4.43912	0.698537	0.0260535	0.0256478
GOTERM_MF_DIRECT	GO:0015485~cholesterol binding	8	1.45191	0.000667478	6342, 950, 19, 4864, 6646, 114876, 706, 10577	540	52	18811	5.35926	0.439109	0.0256425	0.0249022
GOTERM_BP_DIRECT	GO:0042632~cholesterol homeostasis	10	1.81488	0.00224096	7494, 51474, 10938, 19, 4864, 6646, 4547, 706, 20, 10577	529	104	19256	3.50007	0.998679	0.101843	0.100257
UP_KW_BIOLOGICAL_PROCESS	KW-1207~Sterol metabolism	9	1.63339	0.00318204	51474, 1576, 10858, 3422, 3069, 19, 4864, 6646, 10577	375	74	11187	3.62822	0.302424	0.0276593	0.0237429
GOTERM_BP_DIRECT	GO:0032367~intracellular cholesterol transport	4	0.725953	0.00477512	6342, 19, 4864, 10577	529	13	19256	11.2002	0.999999	0.188076	0.185147
UP_KW_BIOLOGICAL_PROCESS	KW-0153~Cholesterol metabolism	8	1.45191	0.00630639	51474, 10858, 3422, 3069, 19, 4864, 6646, 10577	375	66	11187	3.616	0.510749	0.0475082	0.0407813
GOTERM_MF_DIRECT	GO:0032934~sterol binding	4	0.725953	0.0211954	6342, 4864, 114876, 10577	540	21	18811	6.63527	1	0.407893	0.396118
GOTERM_BP_DIRECT	GO:0033344~cholesterol efflux	4	0.725953	0.0368173	19, 4864, 6646, 10577	529	27	19256	5.3927	1	0.659141	0.648876
Annotation Cluster 11	Enrichment Score: 2.0335364661316846
Category	Term	Count	%	PValue	Genes	List Total	Pop Hits	Pop Total	Fold Enrichment	Bonferroni	Benjamini	FDR
GOTERM_MF_DIRECT	GO:0008234~cysteine-type peptidase activity	7	1.27042	0.000681035	1514, 840, 1520, 8722, 1075, 1508, 1515	540	38	18811	6.41701	0.44566	0.0256425	0.0249022
GOTERM_BP_DIRECT	GO:0019886~antigen processing and presentation of exogenous peptide antigen via MHC class II	6	1.08893	0.00122873	1514, 7189, 1520, 8722, 1509, 1515	529	30	19256	7.28015	0.973567	0.0648157	0.0638064
GOTERM_BP_DIRECT	GO:0030574~collagen catabolic process	6	1.08893	0.00504836	5184, 1514, 1520, 1508, 4316, 4319	529	41	19256	5.32694	1	0.191191	0.188213
GOTERM_CC_DIRECT	GO:0036021~endolysosome lumen	3	0.544465	0.00656349	1514, 1520, 1508	540	5	20472	22.7467	0.96498	0.0445442	0.0383308
GOTERM_MF_DIRECT	GO:0004197~cysteine-type endopeptidase activity	9	1.63339	0.00670873	1514, 840, 1520, 8722, 1075, 1509, 1508, 55031, 1515	540	97	18811	3.23213	0.99706	0.153302	0.148877
GOTERM_BP_DIRECT	GO:0097067~cellular response to thyroid hormone stimulus	4	0.725953	0.0104667	1514, 10634, 1520, 1508	529	17	19256	8.56488	1	0.312309	0.307446
GOTERM_BP_DIRECT	GO:0051603~proteolysis involved in cellular protein catabolic process	6	1.08893	0.010749	1514, 1520, 8722, 1075, 1508, 1515	529	49	19256	4.45724	1	0.317526	0.312582
GOTERM_MF_DIRECT	GO:0005518~collagen binding	6	1.08893	0.0452602	1514, 7045, 51144, 1520, 5058, 1508	540	68	18811	3.07369	1	0.612427	0.594747
GOTERM_MF_DIRECT	GO:0043394~proteoglycan binding	3	0.544465	0.0594027	1514, 1520, 1508	540	14	18811	7.46468	1	0.668088	0.648801
UP_KW_MOLECULAR_FUNCTION	KW-0788~Thiol protease	9	1.63339	0.0821072	1514, 7375, 840, 1520, 8722, 1075, 1508, 55031, 1515	353	149	11655	1.99432	0.998748	0.463319	0.422266
Annotation Cluster 12	Enrichment Score: 1.9569705946093783
Category	Term	Count	%	PValue	Genes	List Total	Pop Hits	Pop Total	Fold Enrichment	Bonferroni	Benjamini	FDR
GOTERM_MF_DIRECT	GO:0031996~thioesterase binding	6	1.08893	7.59241e-06	7187, 7186, 7189, 7188, 998, 5879	540	11	18811	19.001	0.00655348	0.000657503	0.000638522
GOTERM_CC_DIRECT	GO:0035631~CD40 receptor complex	5	0.907441	0.000135342	7187, 7186, 7189, 7188, 55072	540	11	20472	17.2323	0.0665742	0.00160207	0.0013786
GOTERM_CC_DIRECT	GO:0009898~cytoplasmic side of plasma membrane	9	1.63339	0.000189298	7187, 286, 7186, 7189, 7188, 55072, 2760, 29082, 1175	540	61	20472	5.59344	0.0918646	0.00200735	0.00172734
GOTERM_CC_DIRECT	GO:0098802~plasma membrane receptor complex	4	0.725953	0.000342097	7187, 7186, 7189, 7188	540	6	20472	25.2741	0.159835	0.00341426	0.00293801
GOTERM_BP_DIRECT	GO:0097400~interleukin-17-mediated signaling pathway	4	0.725953	0.00152202	9641, 7186, 7189, 7188	529	9	19256	16.1781	0.988902	0.0788779	0.0776496
GOTERM_BP_DIRECT	GO:0048255~mRNA stabilization	5	0.907441	0.0121833	9641, 7186, 7188, 55603, 23367	529	33	19256	5.51527	1	0.339797	0.334506
GOTERM_BP_DIRECT	GO:0033209~tumor necrosis factor-mediated signaling pathway	6	1.08893	0.0171691	7187, 7186, 7189, 7188, 10670, 149951	529	55	19256	3.97099	1	0.409328	0.402953
GOTERM_BP_DIRECT	GO:0046330~positive regulation of JNK cascade	8	1.45191	0.0182111	7187, 7186, 6386, 7189, 7188, 23043, 6788, 998	529	98	19256	2.97149	1	0.426949	0.420301
GOTERM_BP_DIRECT	GO:0070534~protein K63-linked ubiquitination	5	0.907441	0.0343659	7187, 7186, 7189, 51619, 7188	529	45	19256	4.04453	1	0.626647	0.616888
GOTERM_MF_DIRECT	GO:0005164~tumor necrosis factor receptor binding	4	0.725953	0.0628411	7187, 7186, 7189, 7188	540	32	18811	4.3544	1	0.688865	0.668979
GOTERM_BP_DIRECT	GO:0043122~regulation of I-kappaB kinase/NF-kappaB signaling	4	0.725953	0.0802296	7187, 7186, 7189, 7188	529	37	19256	3.93522	1	0.975302	0.960114
GOTERM_MF_DIRECT	GO:0031435~mitogen-activated protein kinase kinase kinase binding	3	0.544465	0.110979	7186, 7189, 998	540	20	18811	5.22528	1	0.990798	0.962196
GOTERM_MF_DIRECT	GO:0004842~ubiquitin-protein transferase activity	11	1.99637	0.19106	7187, 7186, 7332, 7189, 51619, 7188, 55072, 867, 25820, 83892, 11059	540	253	18811	1.51457	1	1	0.972254
GOTERM_BP_DIRECT	GO:0051091~positive regulation of sequence-specific DNA binding transcription factor activity	6	1.08893	0.228379	9641, 7186, 7189, 7188, 1499, 6788	529	119	19256	1.83533	1	1	0.984761
GOTERM_BP_DIRECT	GO:0042981~regulation of apoptotic process	9	1.63339	0.336787	7187, 7186, 7189, 7188, 79626, 6446, 1508, 51765, 1958	529	240	19256	1.36503	1	1	0.984761
GOTERM_BP_DIRECT	GO:0051092~positive regulation of NF-kappaB transcription factor activity	6	1.08893	0.447682	7186, 7189, 7188, 55072, 5478, 10211	529	160	19256	1.36503	1	1	0.984761
Annotation Cluster 13	Enrichment Score: 1.779651720666941
Category	Term	Count	%	PValue	Genes	List Total	Pop Hits	Pop Total	Fold Enrichment	Bonferroni	Benjamini	FDR
GOTERM_BP_DIRECT	GO:0035646~endosome to melanosome transport	4	0.725953	0.00213021	10981, 967, 8943, 164	529	10	19256	14.5603	0.998166	0.0983225	0.0967914
GOTERM_BP_DIRECT	GO:1903232~melanosome assembly	4	0.725953	0.016514	10239, 10981, 8943, 164	529	20	19256	7.28015	1	0.409328	0.402953
GOTERM_BP_DIRECT	GO:0032438~melanosome organization	3	0.544465	0.130248	10981, 8943, 164	529	23	19256	4.74792	1	1	0.984761
Annotation Cluster 14	Enrichment Score: 1.7577391482684295
Category	Term	Count	%	PValue	Genes	List Total	Pop Hits	Pop Total	Fold Enrichment	Bonferroni	Benjamini	FDR
GOTERM_BP_DIRECT	GO:0008654~phospholipid biosynthetic process	5	0.907441	0.0149365	5130, 129642, 23761, 5833, 3074	529	35	19256	5.20011	1	0.377115	0.371242
UP_KW_BIOLOGICAL_PROCESS	KW-0594~Phospholipid biosynthesis	6	1.08893	0.018113	5130, 8760, 129642, 9489, 23761, 5833	375	46	11187	3.89113	0.87325	0.11371	0.0976091
UP_KW_BIOLOGICAL_PROCESS	KW-1208~Phospholipid metabolism	7	1.27042	0.0197035	5130, 8760, 129642, 9489, 23761, 151056, 5833	375	64	11187	3.26288	0.894466	0.117184	0.100591
Annotation Cluster 15	Enrichment Score: 1.5780168882316987
Category	Term	Count	%	PValue	Genes	List Total	Pop Hits	Pop Total	Fold Enrichment	Bonferroni	Benjamini	FDR
GOTERM_BP_DIRECT	GO:1903232~melanosome assembly	4	0.725953	0.016514	10239, 10981, 8943, 164	529	20	19256	7.28015	1	0.409328	0.402953
GOTERM_BP_DIRECT	GO:0060155~platelet dense granule organization	4	0.725953	0.0270525	10239, 19, 8943, 164	529	24	19256	6.06679	1	0.551126	0.542543
GOTERM_BP_DIRECT	GO:0006896~Golgi to vacuole transport	3	0.544465	0.0412941	10239, 8943, 164	529	12	19256	9.10019	1	0.709202	0.698159
Annotation Cluster 16	Enrichment Score: 1.5685331032033976
Category	Term	Count	%	PValue	Genes	List Total	Pop Hits	Pop Total	Fold Enrichment	Bonferroni	Benjamini	FDR
UP_KW_MOLECULAR_FUNCTION	KW-0723~Serine/threonine-protein kinase	24	4.35572	0.00197174	9641, 9475, 9448, 5058, 100533105, 9263, 25778, 5292, 10733, 80122, 51265, 23043, 6788, 8428, 6787, 6446, 10494, 5567, 4215, 6789, 5613, 51765, 30811, 818	353	394	11655	2.01119	0.142683	0.0222525	0.0202808
GOTERM_MF_DIRECT	GO:0004674~protein serine/threonine kinase activity	22	3.99274	0.0047094	9641, 9475, 9448, 5058, 100533105, 9263, 25778, 5292, 10733, 80122, 23043, 6788, 8428, 6787, 6446, 10494, 5567, 4215, 6789, 5613, 51765, 30811	540	392	18811	1.95504	0.983227	0.116524	0.11316
GOTERM_BP_DIRECT	GO:0006468~protein phosphorylation	24	4.35572	0.0116894	9641, 9475, 9448, 5058, 100533105, 9263, 5292, 10733, 80122, 51265, 2764, 53632, 23043, 6788, 998, 8428, 6787, 6446, 10494, 5567, 6789, 51765, 30811, 818	529	501	19256	1.74375	1	0.338534	0.333262
GOTERM_MF_DIRECT	GO:0005524~ATP binding	58	10.5263	0.0285687	9146, 10097, 10096, 1186, 9060, 9263, 10733, 80122, 476, 79611, 23043, 10938, 6788, 6787, 4643, 10494, 6789, 51765, 5613, 7011, 7332, 9475, 4144, 19, 53632, 2356, 2752, 523, 1981, 9429, 526, 4215, 5702, 54805, 20, 30811, 10588, 9641, 65264, 51619, 50808, 9448, 9489, 51265, 8428, 537, 6446, 55229, 5756, 4624, 818, 51703, 4363, 100533105, 5058, 25778, 5292, 5567	540	1544	18811	1.30858	1	0.49481	0.480526
UP_KW_MOLECULAR_FUNCTION	KW-0418~Kinase	32	5.80762	0.0443126	9641, 9146, 50808, 9448, 9060, 9263, 10733, 80122, 51265, 23043, 6788, 8428, 6787, 6446, 10494, 55229, 6789, 5613, 51765, 818, 22845, 9475, 5058, 100533105, 5576, 25778, 5292, 53632, 30011, 5567, 4215, 30811	353	747	11655	1.41438	0.97085	0.291724	0.265875
GOTERM_MF_DIRECT	GO:0004672~protein kinase activity	18	3.26679	0.0465782	9641, 9475, 9448, 5058, 100533105, 9263, 80122, 51265, 23043, 6788, 8428, 6787, 10494, 4215, 6789, 51765, 30811, 818	540	379	18811	1.65444	1	0.620565	0.60265
GOTERM_BP_DIRECT	GO:0046777~protein autophosphorylation	9	1.63339	0.125609	5058, 23043, 8428, 10494, 4215, 51765, 6789, 5613, 5292	529	181	19256	1.80998	1	1	0.984761
GOTERM_BP_DIRECT	GO:0035556~intracellular signal transduction	15	2.72232	0.351972	6386, 9448, 5058, 100533105, 5576, 9263, 53632, 1123, 23043, 6788, 6446, 4215, 6789, 5879, 30811	529	450	19256	1.21336	1	1	0.984761
Annotation Cluster 17	Enrichment Score: 1.509599830989791
Category	Term	Count	%	PValue	Genes	List Total	Pop Hits	Pop Total	Fold Enrichment	Bonferroni	Benjamini	FDR
GOTERM_CC_DIRECT	GO:0030136~clathrin-coated vesicle	8	1.45191	0.00222208	9685, 1213, 9522, 8301, 112574, 4643, 10134, 164	540	69	20472	4.39549	0.677709	0.017953	0.0154488
GOTERM_BP_DIRECT	GO:0048268~clathrin coat assembly	4	0.725953	0.0143233	9685, 1213, 8301, 1175	529	19	19256	7.66332	1	0.375974	0.370119
GOTERM_CC_DIRECT	GO:0045334~clathrin-coated endocytic vesicle	4	0.725953	0.0301109	1213, 8301, 4643, 1175	540	26	20472	5.83248	1	0.154093	0.132599
GOTERM_BP_DIRECT	GO:0072583~clathrin-dependent endocytosis	3	0.544465	0.158797	1213, 8301, 1175	529	26	19256	4.20009	1	1	0.984761
UP_KW_CELLULAR_COMPONENT	KW-0168~Coated pit	4	0.725953	0.18605	1213, 8301, 1175, 10059	503	52	17543	2.68283	0.999905	0.523267	0.430242
Annotation Cluster 18	Enrichment Score: 1.4771165898080945
Category	Term	Count	%	PValue	Genes	List Total	Pop Hits	Pop Total	Fold Enrichment	Bonferroni	Benjamini	FDR
GOTERM_BP_DIRECT	GO:0051492~regulation of stress fiber assembly	4	0.725953	0.0123082	9475, 7454, 998, 5879	529	18	19256	8.08906	1	0.339797	0.334506
GOTERM_BP_DIRECT	GO:0051496~positive regulation of stress fiber assembly	6	1.08893	0.0171691	387, 9475, 5058, 998, 51466, 5879	529	55	19256	3.97099	1	0.409328	0.402953
GOTERM_CC_DIRECT	GO:0036464~cytoplasmic ribonucleoprotein granule	5	0.907441	0.175271	9475, 998, 7846, 5879, 1977	540	83	20472	2.2838	1	0.615261	0.529439
Annotation Cluster 19	Enrichment Score: 1.471202867951464
Category	Term	Count	%	PValue	Genes	List Total	Pop Hits	Pop Total	Fold Enrichment	Bonferroni	Benjamini	FDR
GOTERM_CC_DIRECT	GO:0030123~AP-3 adaptor complex	4	0.725953	0.00334375	23339, 10239, 8943, 8120	540	12	20472	12.637	0.818195	0.0257874	0.0221903
GOTERM_BP_DIRECT	GO:0016183~synaptic vesicle coating	3	0.544465	0.00710301	10239, 8943, 8120	529	5	19256	21.8405	1	0.241176	0.23742
GOTERM_BP_DIRECT	GO:0035654~cargo loading into clathrin-coated vesicle, AP-3-mediated	3	0.544465	0.0143822	10239, 8943, 8120	529	7	19256	15.6003	1	0.375974	0.370119
GOTERM_BP_DIRECT	GO:0008089~anterograde axonal transport	4	0.725953	0.0481396	10239, 55207, 8943, 8120	529	30	19256	4.85343	1	0.807979	0.795397
GOTERM_BP_DIRECT	GO:0036465~synaptic vesicle recycling	3	0.544465	0.0549304	10239, 8943, 8120	529	14	19256	7.80016	1	0.836415	0.82339
GOTERM_BP_DIRECT	GO:0048490~anterograde synaptic vesicle transport	3	0.544465	0.0698967	10239, 8943, 8120	529	16	19256	6.82514	1	0.960349	0.945394
GOTERM_BP_DIRECT	GO:0046907~intracellular transport	4	0.725953	0.113328	10239, 7879, 8943, 8120	529	43	19256	3.38612	1	1	0.984761
GOTERM_CC_DIRECT	GO:1904115~axon cytoplasm	4	0.725953	0.237557	10239, 55207, 8943, 8120	540	64	20472	2.36944	1	0.743043	0.639397
Annotation Cluster 20	Enrichment Score: 1.4151491265231182
Category	Term	Count	%	PValue	Genes	List Total	Pop Hits	Pop Total	Fold Enrichment	Bonferroni	Benjamini	FDR
GOTERM_BP_DIRECT	GO:0010592~positive regulation of lamellipodium assembly	6	1.08893	0.00122873	10109, 10097, 10096, 998, 5879, 10787	529	30	19256	7.28015	0.973567	0.0648157	0.0638064
GOTERM_BP_DIRECT	GO:0007163~establishment or maintenance of cell polarity	7	1.27042	0.00420089	387, 10097, 84612, 10096, 998, 10494, 5879	529	56	19256	4.55009	0.999996	0.172353	0.169669
GOTERM_CC_DIRECT	GO:0042995~cell projection	8	1.45191	0.208732	55740, 387, 10093, 10109, 57465, 10096, 998, 5879	540	183	20472	1.65732	1	0.689901	0.593667
GOTERM_BP_DIRECT	GO:0060071~Wnt signaling pathway, planar cell polarity pathway	3	0.544465	0.228744	387, 998, 5879	529	33	19256	3.30916	1	1	0.984761
GOTERM_BP_DIRECT	GO:1900026~positive regulation of substrate adhesion-dependent cell spreading	3	0.544465	0.340813	10109, 998, 5879	529	44	19256	2.48187	1	1	0.984761
Annotation Cluster 21	Enrichment Score: 1.370606947382446
Category	Term	Count	%	PValue	Genes	List Total	Pop Hits	Pop Total	Fold Enrichment	Bonferroni	Benjamini	FDR
GOTERM_BP_DIRECT	GO:0006782~protoporphyrinogen IX biosynthetic process	3	0.544465	0.0291881	212, 3145, 1371	529	10	19256	10.9202	1	0.563539	0.554764
GOTERM_BP_DIRECT	GO:0006783~heme biosynthetic process	4	0.725953	0.0301315	212, 3145, 1371, 706	529	25	19256	5.82412	1	0.566933	0.558105
UP_KW_BIOLOGICAL_PROCESS	KW-0350~Heme biosynthesis	3	0.544465	0.0878927	212, 3145, 1371	375	15	11187	5.9664	0.999969	0.431821	0.370678
Annotation Cluster 22	Enrichment Score: 1.281148641008309
Category	Term	Count	%	PValue	Genes	List Total	Pop Hits	Pop Total	Fold Enrichment	Bonferroni	Benjamini	FDR
GOTERM_BP_DIRECT	GO:0051496~positive regulation of stress fiber assembly	6	1.08893	0.0171691	387, 9475, 5058, 998, 51466, 5879	529	55	19256	3.97099	1	0.409328	0.402953
GOTERM_BP_DIRECT	GO:0007015~actin filament organization	9	1.63339	0.0365138	375, 387, 7454, 30011, 998, 4643, 57175, 51466, 5879	529	138	19256	2.37396	1	0.657694	0.647453
GOTERM_BP_DIRECT	GO:0060071~Wnt signaling pathway, planar cell polarity pathway	3	0.544465	0.228744	387, 998, 5879	529	33	19256	3.30916	1	1	0.984761
Annotation Cluster 23	Enrichment Score: 1.2794001583437156
Category	Term	Count	%	PValue	Genes	List Total	Pop Hits	Pop Total	Fold Enrichment	Bonferroni	Benjamini	FDR
GOTERM_CC_DIRECT	GO:0014704~intercalated disc	6	1.08893	0.00912747	287, 288, 476, 5058, 6546, 1317	540	49	20472	4.64218	0.990602	0.0603361	0.0519199
GOTERM_CC_DIRECT	GO:0042383~sarcolemma	7	1.27042	0.0612698	286, 80024, 287, 288, 476, 6546, 10211	540	106	20472	2.50356	1	0.271186	0.233358
GOTERM_MF_DIRECT	GO:0044325~ion channel binding	8	1.45191	0.108046	286, 287, 288, 5144, 1499, 6399, 6546, 706	540	140	18811	1.99058	1	0.990393	0.961802
GOTERM_CC_DIRECT	GO:0030315~T-tubule	4	0.725953	0.12624	287, 288, 476, 6546	540	47	20472	3.22648	1	0.479522	0.412634
Annotation Cluster 24	Enrichment Score: 1.2567833372614379
Category	Term	Count	%	PValue	Genes	List Total	Pop Hits	Pop Total	Fold Enrichment	Bonferroni	Benjamini	FDR
GOTERM_BP_DIRECT	GO:0006888~ER to Golgi vesicle-mediated transport	9	1.63339	0.0269132	286, 81876, 10427, 6399, 10484, 9218, 10134, 56681, 10342	529	130	19256	2.52005	1	0.551126	0.542543
GOTERM_BP_DIRECT	GO:0090110~cargo loading into COPII-coated vesicle	3	0.544465	0.0549304	10427, 10484, 56681	529	14	19256	7.80016	1	0.836415	0.82339
GOTERM_CC_DIRECT	GO:0030127~COPII vesicle coat	3	0.544465	0.0579408	10427, 10484, 56681	540	15	20472	7.58222	1	0.26099	0.224585
GOTERM_CC_DIRECT	GO:0070971~endoplasmic reticulum exit site	4	0.725953	0.0594792	10427, 10484, 56681, 10342	540	34	20472	4.46013	1	0.265569	0.228525
UP_KW_BIOLOGICAL_PROCESS	KW-0931~ER-Golgi transport	7	1.27042	0.102084	375, 10427, 6399, 10484, 10134, 56681, 10342	375	96	11187	2.17525	0.999995	0.480644	0.412588
Annotation Cluster 25	Enrichment Score: 1.2373204591222218
Category	Term	Count	%	PValue	Genes	List Total	Pop Hits	Pop Total	Fold Enrichment	Bonferroni	Benjamini	FDR
UP_KW_MOLECULAR_FUNCTION	KW-0326~Glycosidase	8	1.45191	0.0118169	2548, 2720, 4125, 2581, 4668, 3074, 27293, 80162	353	82	11655	3.22117	0.604344	0.103726	0.0945355
GOTERM_MF_DIRECT	GO:0004553~hydrolase activity, hydrolyzing O-glycosyl compounds	4	0.725953	0.0492631	2548, 2720, 4668, 80162	540	29	18811	4.80485	1	0.646391	0.627731
GOTERM_BP_DIRECT	GO:0005975~carbohydrate metabolic process	7	1.27042	0.333436	2548, 2720, 217, 4125, 4668, 3074, 80162	529	172	19256	1.48143	1	1	0.984761
Annotation Cluster 26	Enrichment Score: 1.1487199640420194
Category	Term	Count	%	PValue	Genes	List Total	Pop Hits	Pop Total	Fold Enrichment	Bonferroni	Benjamini	FDR
UP_KW_BIOLOGICAL_PROCESS	KW-0739~Sodium transport	9	1.63339	0.0498287	80024, 476, 55238, 6555, 6546, 283652, 6549, 64849, 482	375	121	11187	2.21891	0.996898	0.255938	0.219699
GOTERM_BP_DIRECT	GO:0086064~cell communication by electrical coupling involved in cardiac conduction	3	0.544465	0.0549304	476, 6546, 482	529	14	19256	7.80016	1	0.836415	0.82339
GOTERM_BP_DIRECT	GO:0036376~sodium ion export from cell	3	0.544465	0.0622592	476, 6546, 482	529	15	19256	7.28015	1	0.875779	0.862141
GOTERM_BP_DIRECT	GO:0006883~cellular sodium ion homeostasis	3	0.544465	0.14915	476, 6546, 482	529	25	19256	4.36809	1	1	0.984761
Annotation Cluster 27	Enrichment Score: 1.1355821712749745
Category	Term	Count	%	PValue	Genes	List Total	Pop Hits	Pop Total	Fold Enrichment	Bonferroni	Benjamini	FDR
GOTERM_CC_DIRECT	GO:0005777~peroxisome	8	1.45191	0.0286783	8310, 3417, 6342, 3422, 8528, 4358, 10059, 5194	540	112	20472	2.70794	1	0.148952	0.128175
UP_KW_CELLULAR_COMPONENT	KW-0576~Peroxisome	7	1.27042	0.0837384	8310, 3417, 6342, 3422, 8528, 10059, 5194	503	106	17543	2.30318	0.980462	0.251215	0.206555
GOTERM_CC_DIRECT	GO:0005782~peroxisomal matrix	4	0.725953	0.16322	8310, 3417, 6342, 8528	540	53	20472	2.86122	1	0.576939	0.496462
Annotation Cluster 28	Enrichment Score: 0.9919868857257297
Category	Term	Count	%	PValue	Genes	List Total	Pop Hits	Pop Total	Fold Enrichment	Bonferroni	Benjamini	FDR
GOTERM_MF_DIRECT	GO:0030507~spectrin binding	4	0.725953	0.0411101	286, 287, 288, 375611	540	27	18811	5.16077	1	0.583628	0.56678
GOTERM_MF_DIRECT	GO:0044325~ion channel binding	8	1.45191	0.108046	286, 287, 288, 5144, 1499, 6399, 6546, 706	540	140	18811	1.99058	1	0.990393	0.961802
GOTERM_CC_DIRECT	GO:0045211~postsynaptic membrane	7	1.27042	0.237949	286, 287, 288, 1499, 8301, 22941, 10159	540	158	20472	1.67961	1	0.743043	0.639397
Annotation Cluster 29	Enrichment Score: 0.9170350949857002
Category	Term	Count	%	PValue	Genes	List Total	Pop Hits	Pop Total	Fold Enrichment	Bonferroni	Benjamini	FDR
GOTERM_BP_DIRECT	GO:0051496~positive regulation of stress fiber assembly	6	1.08893	0.0171691	387, 9475, 5058, 998, 51466, 5879	529	55	19256	3.97099	1	0.409328	0.402953
GOTERM_CC_DIRECT	GO:0032587~ruffle membrane	5	0.907441	0.264031	387, 5058, 221472, 5756, 5879	540	99	20472	1.9147	1	0.790539	0.680267
GOTERM_BP_DIRECT	GO:0032956~regulation of actin cytoskeleton organization	4	0.725953	0.391285	387, 9475, 5058, 5879	529	82	19256	1.77565	1	1	0.984761
Annotation Cluster 30	Enrichment Score: 0.8018725239105544
Category	Term	Count	%	PValue	Genes	List Total	Pop Hits	Pop Total	Fold Enrichment	Bonferroni	Benjamini	FDR
UP_KW_BIOLOGICAL_PROCESS	KW-0050~Antiport	6	1.08893	0.0232445	80024, 219855, 6546, 283652, 1186, 6549	375	49	11187	3.6529	0.929887	0.131332	0.112736
GOTERM_BP_DIRECT	GO:0035725~sodium ion transmembrane transport	6	1.08893	0.170799	80024, 64078, 6546, 283652, 9152, 6529	529	107	19256	2.04116	1	1	0.984761
GOTERM_BP_DIRECT	GO:0006874~cellular calcium ion homeostasis	5	0.907441	0.356427	80024, 287, 6546, 283652, 3074	529	110	19256	1.65458	1	1	0.984761
UP_KW_BIOLOGICAL_PROCESS	KW-0109~Calcium transport	5	0.907441	0.438263	80036, 80024, 6546, 255231, 283652	375	101	11187	1.47683	1	1	0.866071
Annotation Cluster 31	Enrichment Score: 0.7102727238328849
Category	Term	Count	%	PValue	Genes	List Total	Pop Hits	Pop Total	Fold Enrichment	Bonferroni	Benjamini	FDR
GOTERM_BP_DIRECT	GO:0010466~negative regulation of peptidase activity	4	0.725953	0.00595485	1475, 6317, 1508, 6318	529	14	19256	10.4002	1	0.206948	0.203726
GOTERM_MF_DIRECT	GO:0002020~protease binding	8	1.45191	0.0372913	7494, 117584, 5660, 1475, 7316, 10211, 6317, 6318	540	109	18811	2.55671	1	0.54767	0.53186
GOTERM_BP_DIRECT	GO:0010951~negative regulation of endopeptidase activity	5	0.907441	0.57064	65264, 124857, 1475, 6317, 6318	529	146	19256	1.2466	1	1	0.984761
UP_KW_MOLECULAR_FUNCTION	KW-0646~Protease inhibitor	4	0.725953	0.733068	124857, 1475, 6317, 6318	353	125	11655	1.05654	1	1	0.923077
UP_KW_MOLECULAR_FUNCTION	KW-0722~Serine protease inhibitor	3	0.544465	0.737958	124857, 6317, 6318	353	86	11655	1.15176	1	1	0.923077
GOTERM_MF_DIRECT	GO:0004867~serine-type endopeptidase inhibitor activity	3	0.544465	0.798633	124857, 6317, 6318	540	103	18811	1.01462	1	1	0.972254
Annotation Cluster 32	Enrichment Score: 0.6585357897091998
Category	Term	Count	%	PValue	Genes	List Total	Pop Hits	Pop Total	Fold Enrichment	Bonferroni	Benjamini	FDR
GOTERM_MF_DIRECT	GO:0008499~UDP-galactose:beta-N-acetylglucosamine beta-1,3-galactosyltransferase activity	3	0.544465	0.0672752	10317, 84002, 8708	540	15	18811	6.96704	1	0.728254	0.70723
GOTERM_MF_DIRECT	GO:0008375~acetylglucosaminyltransferase activity	4	0.725953	0.0944783	10317, 84002, 3074, 8708	540	38	18811	3.66686	1	0.940439	0.91329
GOTERM_MF_DIRECT	GO:0008376~acetylgalactosaminyltransferase activity	3	0.544465	0.159941	10317, 84002, 8708	540	25	18811	4.18022	1	1	0.972254
GOTERM_MF_DIRECT	GO:0016757~transferase activity, transferring glycosyl groups	4	0.725953	0.301232	8908, 10317, 84002, 8708	540	67	18811	2.07971	1	1	0.972254
GOTERM_BP_DIRECT	GO:0006486~protein glycosylation	5	0.907441	0.50874	10317, 442117, 4864, 84002, 8708	529	135	19256	1.34818	1	1	0.984761
UP_KW_MOLECULAR_FUNCTION	KW-0328~Glycosyltransferase	7	1.27042	0.718192	10317, 442117, 4860, 7357, 84002, 3251, 8708	353	235	11655	0.983485	1	1	0.923077
Annotation Cluster 33	Enrichment Score: 0.6068306717993227
Category	Term	Count	%	PValue	Genes	List Total	Pop Hits	Pop Total	Fold Enrichment	Bonferroni	Benjamini	FDR
GOTERM_BP_DIRECT	GO:1902476~chloride transmembrane transport	6	1.08893	0.140218	56996, 375611, 1186, 7439, 25932, 6529	529	100	19256	2.18405	1	1	0.984761
GOTERM_CC_DIRECT	GO:0034707~chloride channel complex	4	0.725953	0.144335	28962, 1186, 7439, 25932	540	50	20472	3.03289	1	0.539065	0.463871
GOTERM_BP_DIRECT	GO:0006821~chloride transport	4	0.725953	0.316209	1186, 7439, 25932, 706	529	72	19256	2.02226	1	1	0.984761
GOTERM_MF_DIRECT	GO:0005254~chloride channel activity	3	0.544465	0.584155	1186, 7439, 25932	540	68	18811	1.53685	1	1	0.972254
Annotation Cluster 34	Enrichment Score: 0.4574786656962142
Category	Term	Count	%	PValue	Genes	List Total	Pop Hits	Pop Total	Fold Enrichment	Bonferroni	Benjamini	FDR
GOTERM_BP_DIRECT	GO:0006511~ubiquitin-dependent protein catabolic process	12	2.17786	0.153427	65264, 7494, 7332, 117584, 51619, 7375, 84447, 867, 25820, 83892, 80196, 55031	529	282	19256	1.54897	1	1	0.984761
GOTERM_MF_DIRECT	GO:0061630~ubiquitin protein ligase activity	12	2.17786	0.33948	7189, 117584, 9412, 55016, 84447, 55072, 998, 867, 25820, 11059, 80196, 54492	540	328	18811	1.27446	1	1	0.972254
GOTERM_BP_DIRECT	GO:0016567~protein ubiquitination	15	2.72232	0.485705	65264, 7332, 51619, 90864, 7314, 64422, 25820, 54492, 84447, 998, 7316, 867, 83892, 80196, 11059	529	496	19256	1.10083	1	1	0.984761
UP_KW_BIOLOGICAL_PROCESS	KW-0833~Ubl conjugation pathway	25	4.53721	0.584788	7187, 65264, 7186, 7189, 51619, 28952, 25820, 149951, 54492, 9140, 117584, 51122, 84447, 83892, 7332, 7375, 54939, 64422, 55072, 55031, 126119, 55016, 867, 80196, 11059	375	737	11187	1.01194	1	1	0.866071
Annotation Cluster 35	Enrichment Score: 0.4220661822448601
Category	Term	Count	%	PValue	Genes	List Total	Pop Hits	Pop Total	Fold Enrichment	Bonferroni	Benjamini	FDR
GOTERM_CC_DIRECT	GO:0005576~extracellular region	68	12.3412	0.0691621	23406, 7045, 5660, 10097, 59084, 8492, 2665, 830, 51200, 4125, 4048, 5538, 10577, 23659, 219972, 10383, 5476, 4860, 2760, 157869, 1075, 7093, 7092, 26085, 124857, 51097, 56624, 29952, 390928, 6317, 967, 1509, 1508, 4854, 5702, 27293, 4978, 124936, 8993, 8513, 2495, 26578, 9241, 83729, 175, 79154, 3417, 1514, 1358, 2720, 114770, 78989, 5478, 4225, 4864, 1515, 6386, 1295, 3074, 3624, 2896, 1520, 15…	540	2127	20472	1.21201	1	0.298335	0.25672
GOTERM_CC_DIRECT	GO:0005615~extracellular space	47	8.52995	0.791049	7045, 5660, 6652, 9241, 83729, 175, 1514, 1358, 1475, 51200, 4224, 78989, 7316, 4125, 5478, 10631, 10577, 1515, 55, 23659, 6386, 8722, 7314, 1295, 1075, 7093, 7092, 260429, 26085, 100, 124857, 3624, 2896, 53632, 1520, 152007, 4478, 967, 1509, 6317, 4017, 8635, 1508, 4316, 27293, 6318, 4319	540	1936	20472	0.920363	1	1	0.862205
UP_KW_CELLULAR_COMPONENT	KW-0964~Secreted	46	8.34846	0.990216	8993, 7045, 5660, 8513, 9241, 59084, 83729, 8492, 79154, 1514, 1358, 114770, 51200, 78989, 5478, 4225, 10631, 5538, 10577, 55, 23659, 6386, 219972, 1295, 157869, 7093, 7092, 260429, 26085, 124857, 3624, 56624, 29952, 2896, 390928, 1520, 84572, 967, 1509, 4017, 8635, 1508, 4316, 27293, 124936, 4319	503	2123	17543	0.75569	1	1	0.990216
Annotation Cluster 36	Enrichment Score: 0.4038696466011613
Category	Term	Count	%	PValue	Genes	List Total	Pop Hits	Pop Total	Fold Enrichment	Bonferroni	Benjamini	FDR
GOTERM_BP_DIRECT	GO:0061512~protein localization to cilium	3	0.544465	0.259399	51382, 10938, 4218	529	36	19256	3.0334	1	1	0.984761
GOTERM_BP_DIRECT	GO:0060271~cilium assembly	9	1.63339	0.264441	51382, 9114, 10733, 10097, 10938, 10096, 140735, 4218, 4735	529	222	19256	1.47571	1	1	0.984761
UP_KW_BIOLOGICAL_PROCESS	KW-0970~Cilium biogenesis/degradation	5	0.907441	0.89556	51382, 9114, 10938, 10096, 4218	375	195	11187	0.764923	1	1	0.89556
Annotation Cluster 37	Enrichment Score: 0.3831173640820178
Category	Term	Count	%	PValue	Genes	List Total	Pop Hits	Pop Total	Fold Enrichment	Bonferroni	Benjamini	FDR
GOTERM_MF_DIRECT	GO:0004521~endoribonuclease activity	3	0.544465	0.286677	27044, 8635, 440400	540	37	18811	2.82447	1	1	0.972254
GOTERM_BP_DIRECT	GO:0090502~RNA phosphodiester bond hydrolysis, endonucleolytic	4	0.725953	0.293622	27044, 131870, 8635, 440400	529	69	19256	2.11019	1	1	0.984761
UP_KW_MOLECULAR_FUNCTION	KW-0255~Endonuclease	4	0.725953	0.521612	1777, 27044, 8635, 440400	353	91	11655	1.4513	1	1	0.923077
UP_KW_MOLECULAR_FUNCTION	KW-0540~Nuclease	5	0.907441	0.668346	1777, 27044, 8635, 440400, 23646	353	150	11655	1.10057	1	1	0.923077
Annotation Cluster 38	Enrichment Score: 0.34568541830865795
Category	Term	Count	%	PValue	Genes	List Total	Pop Hits	Pop Total	Fold Enrichment	Bonferroni	Benjamini	FDR
GOTERM_MF_DIRECT	GO:0005262~calcium channel activity	4	0.725953	0.324869	80036, 255231, 283652, 4308	540	70	18811	1.99058	1	1	0.972254
GOTERM_MF_DIRECT	GO:0005261~cation channel activity	3	0.544465	0.339743	80036, 255231, 4308	540	42	18811	2.48823	1	1	0.972254
GOTERM_BP_DIRECT	GO:0070588~calcium ion transmembrane transport	5	0.907441	0.400051	80036, 6546, 255231, 283652, 4308	529	117	19256	1.55559	1	1	0.984761
UP_KW_BIOLOGICAL_PROCESS	KW-0109~Calcium transport	5	0.907441	0.438263	80036, 80024, 6546, 255231, 283652	375	101	11187	1.47683	1	1	0.866071
UP_KW_MOLECULAR_FUNCTION	KW-0407~Ion channel	7	1.27042	0.965747	80036, 255231, 7439, 83892, 9725, 25932, 4308	353	363	11655	0.636691	1	1	0.965747
Annotation Cluster 39	Enrichment Score: 0.3455827050229099
Category	Term	Count	%	PValue	Genes	List Total	Pop Hits	Pop Total	Fold Enrichment	Bonferroni	Benjamini	FDR
GOTERM_BP_DIRECT	GO:0050896~response to stimulus	5	0.907441	0.135339	80024, 7045, 283652, 80207, 5538	529	72	19256	2.52783	1	1	0.984761
GOTERM_BP_DIRECT	GO:0007601~visual perception	7	1.27042	0.516775	1203, 7045, 2055, 80207, 7439, 5538, 4308	529	211	19256	1.20761	1	1	0.984761
UP_KW_BIOLOGICAL_PROCESS	KW-0844~Vision	5	0.907441	0.592861	7045, 80207, 7439, 5538, 4308	375	123	11187	1.21268	1	1	0.866071
UP_KW_BIOLOGICAL_PROCESS	KW-0716~Sensory transduction	7	1.27042	0.99998	80024, 7045, 283652, 80207, 7439, 5538, 4308	375	626	11187	0.333585	1	1	0.99998
Annotation Cluster 40	Enrichment Score: 0.33054716029077175
Category	Term	Count	%	PValue	Genes	List Total	Pop Hits	Pop Total	Fold Enrichment	Bonferroni	Benjamini	FDR
GOTERM_MF_DIRECT	GO:0017018~myosin phosphatase activity	5	0.907441	0.173571	10217, 5494, 11221, 4624, 5537	540	76	18811	2.29179	1	1	0.972254
GOTERM_MF_DIRECT	GO:0004721~phosphoprotein phosphatase activity	3	0.544465	0.381311	10217, 5494, 11221	540	46	18811	2.27186	1	1	0.972254
UP_KW_MOLECULAR_FUNCTION	KW-0904~Protein phosphatase	4	0.725953	0.774863	10217, 5494, 11221, 5537	353	134	11655	0.985582	1	1	0.923077
GOTERM_BP_DIRECT	GO:0006470~protein dephosphorylation	3	0.544465	0.928602	5494, 11221, 5537	529	155	19256	0.704531	1	1	0.984761
Annotation Cluster 41	Enrichment Score: 0.19678132206547222
Category	Term	Count	%	PValue	Genes	List Total	Pop Hits	Pop Total	Fold Enrichment	Bonferroni	Benjamini	FDR
GOTERM_BP_DIRECT	GO:0051301~cell division	13	2.35935	0.356006	22933, 2770, 7251, 54820, 1213, 84612, 998, 6787, 7846, 55207, 5898, 5119, 4735	529	382	19256	1.23877	1	1	0.984761
UP_KW_BIOLOGICAL_PROCESS	KW-0132~Cell division	15	2.72232	0.524492	22933, 112574, 2770, 7251, 387, 54820, 1213, 84612, 998, 6787, 5413, 55207, 5898, 5119, 4735	375	411	11187	1.08876	1	1	0.866071
UP_KW_BIOLOGICAL_PROCESS	KW-0498~Mitosis	7	1.27042	0.920676	22933, 54820, 1213, 112574, 2770, 6787, 4735	375	286	11187	0.730154	1	1	0.920676
UP_KW_BIOLOGICAL_PROCESS	KW-0131~Cell cycle	17	3.0853	0.949668	22933, 112574, 2770, 5292, 7251, 387, 54820, 1213, 84612, 998, 6787, 5413, 55207, 5898, 5537, 5119, 4735	375	679	11187	0.746898	1	1	0.949668
Annotation Cluster 42	Enrichment Score: 0.18222171938720091
Category	Term	Count	%	PValue	Genes	List Total	Pop Hits	Pop Total	Fold Enrichment	Bonferroni	Benjamini	FDR
GOTERM_CC_DIRECT	GO:0010494~cytoplasmic stress granule	4	0.725953	0.402638	1981, 23367, 253943, 1977	540	87	20472	1.74304	1	1	0.862205
GOTERM_BP_DIRECT	GO:0006413~translational initiation	3	0.544465	0.428751	1981, 23367, 1977	529	53	19256	2.06042	1	1	0.984761
UP_KW_BIOLOGICAL_PROCESS	KW-0648~Protein biosynthesis	5	0.907441	0.757498	9146, 22936, 1981, 23367, 1977	375	153	11187	0.974902	1	1	0.866071
UP_KW_BIOLOGICAL_PROCESS	KW-0810~Translation regulation	3	0.544465	0.938503	1981, 23367, 1977	375	132	11187	0.678	1	1	0.938503
UP_KW_MOLECULAR_FUNCTION	KW-0694~RNA-binding	9	1.63339	0.999894	7011, 131870, 29974, 6310, 1981, 3069, 23367, 253943, 1977	353	733	11655	0.405393	1	1	0.999894
Annotation Cluster 43	Enrichment Score: 0.1289433194796117
Category	Term	Count	%	PValue	Genes	List Total	Pop Hits	Pop Total	Fold Enrichment	Bonferroni	Benjamini	FDR
GOTERM_BP_DIRECT	GO:0030198~extracellular matrix organization	6	1.08893	0.474291	7045, 51144, 1295, 10631, 4316, 4319	529	165	19256	1.32366	1	1	0.984761
GOTERM_MF_DIRECT	GO:0005201~extracellular matrix structural constituent	4	0.725953	0.760424	7045, 157869, 1295, 10631	540	138	18811	1.00972	1	1	0.972254
UP_KW_CELLULAR_COMPONENT	KW-0272~Extracellular matrix	7	1.27042	0.799879	7045, 4017, 157869, 1295, 10631, 4316, 4319	503	274	17543	0.891012	1	1	0.840909
GOTERM_CC_DIRECT	GO:0031012~extracellular matrix	6	1.08893	0.815303	7045, 51144, 1295, 10631, 4316, 4319	540	259	20472	0.87825	1	1	0.862205
GOTERM_MF_DIRECT	GO:0008201~heparin binding	3	0.544465	0.963472	51144, 10631, 4316	540	176	18811	0.593782	1	1	0.972254
Annotation Cluster 44	Enrichment Score: 0.057729566812160765
Category	Term	Count	%	PValue	Genes	List Total	Pop Hits	Pop Total	Fold Enrichment	Bonferroni	Benjamini	FDR
UP_KW_BIOLOGICAL_PROCESS	KW-0399~Innate immunity	12	2.17786	0.748845	8993, 22933, 219972, 6565, 78989, 255231, 79626, 121260, 4600, 8635, 5537, 27293	375	386	11187	0.92742	1	1	0.866071
GOTERM_BP_DIRECT	GO:0045087~innate immune response	13	2.35935	0.897231	7187, 8993, 22933, 219972, 6565, 255231, 121260, 114770, 79626, 4600, 8635, 5537, 27293	529	597	19256	0.792646	1	1	0.984761
UP_KW_BIOLOGICAL_PROCESS	KW-0391~Immunity	17	3.0853	0.998884	7187, 8993, 22933, 7189, 219972, 6565, 255231, 121260, 23646, 114770, 55016, 78989, 79626, 4600, 8635, 5537, 27293	375	901	11187	0.562868	1	1	0.998884
Annotation Cluster 45	Enrichment Score: 0.052689252006464245
Category	Term	Count	%	PValue	Genes	List Total	Pop Hits	Pop Total	Fold Enrichment	Bonferroni	Benjamini	FDR
GOTERM_CC_DIRECT	GO:0031514~motile cilium	3	0.544465	0.813552	6652, 10809, 4735	540	116	20472	0.98046	1	1	0.862205
UP_KW_CELLULAR_COMPONENT	KW-0282~Flagellum	3	0.544465	0.879434	6652, 10809, 4735	503	126	17543	0.830399	1	1	0.879434
UP_KW_CELLULAR_COMPONENT	KW-0969~Cilium	5	0.907441	0.971279	6652, 10938, 10809, 4218, 4735	503	295	17543	0.591131	1	1	0.971279
Annotation Cluster 46	Enrichment Score: 0.003932838983859862
Category	Term	Count	%	PValue	Genes	List Total	Pop Hits	Pop Total	Fold Enrichment	Bonferroni	Benjamini	FDR
GOTERM_BP_DIRECT	GO:0045944~positive regulation of transcription from RNA polymerase II promoter	26	4.71869	0.942832	22933, 7189, 10097, 10096, 9241, 1499, 9935, 112770, 8943, 4821, 1958, 2627, 7494, 7454, 90993, 22904, 9412, 91664, 3174, 3074, 2118, 3624, 4854, 5702, 2958, 51316	529	1201	19256	0.788026	1	1	0.984761
UP_KW_MOLECULAR_FUNCTION	KW-0010~Activator	15	2.72232	0.968443	7494, 90993, 22904, 9412, 2275, 57095, 2118, 2314, 1499, 56970, 9935, 4821, 4854, 1958, 2627	353	706	11655	0.701494	1	1	0.968443
GOTERM_MF_DIRECT	GO:0000976~transcription regulatory region sequence-specific DNA binding	4	0.725953	0.968555	7494, 90993, 1958, 2627	540	238	18811	0.585465	1	1	0.972254
GOTERM_MF_DIRECT	GO:0001228~transcriptional activator activity, RNA polymerase II transcription regulatory region sequence-specific binding	7	1.27042	0.993629	2118, 90993, 91664, 9935, 4821, 3174, 1958	540	473	18811	0.515531	1	1	0.993629
GOTERM_MF_DIRECT	GO:0043565~sequence-specific DNA binding	4	0.725953	0.996077	2118, 9935, 3174, 1958	540	328	18811	0.424819	1	1	0.996077
GOTERM_MF_DIRECT	GO:0003700~transcription factor activity, sequence-specific DNA binding	7	1.27042	0.9988	2118, 7494, 90993, 3174, 1958, 3975, 2627	540	554	18811	0.440156	1	1	0.9988
GOTERM_MF_DIRECT	GO:1990837~sequence-specific double-stranded DNA binding	7	1.27042	0.99885	2118, 7494, 90993, 4001, 1958, 3975, 2627	540	556	18811	0.438572	1	1	0.99885
GOTERM_MF_DIRECT	GO:0000977~RNA polymerase II regulatory region sequence-specific DNA binding	3	0.544465	0.999727	7494, 1958, 3975	540	364	18811	0.287103	1	1	0.999727
GOTERM_CC_DIRECT	GO:0000785~chromatin	10	1.81488	0.999994	2118, 90993, 27243, 9935, 4017, 4821, 3174, 1958, 3975, 2627	540	1057	20472	0.358667	1	1	0.999994
GOTERM_BP_DIRECT	GO:0006357~regulation of transcription from RNA polymerase II promoter	16	2.90381	1	7494, 90993, 9412, 91664, 3174, 2118, 387, 3624, 56970, 9935, 11267, 4821, 1958, 3975, 2627, 20	529	1721	19256	0.338415	1	1	1
GOTERM_MF_DIRECT	GO:0000978~RNA polymerase II core promoter proximal region sequence-specific DNA binding	8	1.45191	1	2118, 7494, 91664, 9935, 4821, 3174, 1958, 2627	540	1207	18811	0.230888	1	1	1
GOTERM_MF_DIRECT	GO:0000981~RNA polymerase II transcription factor activity, sequence-specific DNA binding	9	1.63339	1	2118, 7494, 90993, 9935, 4821, 3174, 1958, 3975, 2627	540	1279	18811	0.245126	1	1	1
UP_KW_BIOLOGICAL_PROCESS	KW-0804~Transcription	34	6.1706	1	22933, 9541, 22936, 6399, 6310, 2275, 149951, 27044, 1499, 51122, 56970, 9935, 11267, 4821, 3975, 1958, 5119, 2627, 7494, 7332, 54939, 5430, 90993, 22904, 9412, 91664, 3174, 57095, 2118, 2314, 84313, 4017, 4854, 2958	375	2444	11187	0.415011	1	1	1
UP_KW_BIOLOGICAL_PROCESS	KW-0805~Transcription regulation	32	5.80762	1	22933, 9541, 22936, 6310, 2275, 149951, 27044, 1499, 51122, 56970, 9935, 11267, 4821, 3975, 1958, 5119, 2627, 7494, 7332, 54939, 90993, 22904, 9412, 91664, 3174, 57095, 2118, 2314, 84313, 4017, 4854, 2958	375	2374	11187	0.402116	1	1	1
UP_KW_MOLECULAR_FUNCTION	KW-0238~DNA-binding	12	2.17786	1	2118, 7494, 5430, 90993, 6310, 91664, 9935, 4821, 3174, 1958, 3975, 2627	353	2090	11655	0.189571	1	1	1
Annotation Cluster 47	Enrichment Score: 0.001883756805517548
Category	Term	Count	%	PValue	Genes	List Total	Pop Hits	Pop Total	Fold Enrichment	Bonferroni	Benjamini	FDR
UP_KW_BIOLOGICAL_PROCESS	KW-0221~Differentiation	16	2.90381	0.992322	7494, 22933, 22904, 7093, 7092, 9241, 83938, 54820, 51374, 25791, 998, 5613, 4854, 3975, 4735, 818	375	759	11187	0.62887	1	1	0.992322
UP_KW_MOLECULAR_FUNCTION	KW-0217~Developmental protein	18	3.26679	0.997351	7494, 90993, 7093, 80856, 7092, 9241, 1777, 2314, 54820, 25791, 78989, 84002, 5613, 4821, 4854, 3975, 818, 2879	353	990	11655	0.600309	1	1	0.997351
UP_KW_MOLECULAR_FUNCTION	KW-9996~Developmental protein	18	3.26679	0.997351	7494, 90993, 7093, 80856, 7092, 9241, 1777, 2314, 54820, 25791, 78989, 84002, 5613, 4821, 4854, 3975, 818, 2879	353	990	11655	0.600309	1	1	0.997351

## Sheet: neoblast
Annotation Cluster 1	Enrichment Score: 59.493328485324206
Category	Term	Count	%	PValue	Genes	List Total	Pop Hits	Pop Total	Fold Enrichment	Bonferroni	Benjamini	FDR
UP_KW_BIOLOGICAL_PROCESS	KW-0507~mRNA processing	179	12.2268	3.79512e-87	9584, 53938, 9343, 9984, 22916, 6632, 10250, 9589, 81608, 57187, 58155, 84844, 10898, 10656, 56259, 56931, 51362, 25980, 4686, 11066, 10772, 6625, 84321, 11189, 6627, 6629, 5936, 6628, 54517, 22803, 10262, 23210, 24148, 27257, 10946, 84950, 23450, 23451, 6634, 56949, 6633, 6636, 6635, 64282, 9128, 9129, 140890, 1479, 1478, 1477, 23020, 10594, 10992, 9879, 51428, 8563, 9410, 11171, 11052, 11051, 9…	1019	379	11187	5.18505	4.63004e-85	4.63004e-85	3.83307e-85
UP_KW_BIOLOGICAL_PROCESS	KW-0508~mRNA splicing	144	9.83607	8.15993e-72	9584, 53938, 9343, 9984, 22916, 6632, 10250, 9589, 57187, 58155, 84844, 56259, 51362, 25980, 4686, 11066, 10772, 84321, 11189, 6627, 6629, 5936, 6628, 54517, 10262, 23210, 24148, 27257, 10946, 84950, 23450, 23451, 6634, 56949, 6633, 6636, 6635, 9128, 9129, 140890, 23020, 10594, 10992, 9879, 51428, 8563, 9410, 11171, 9775, 23398, 9092, 23435, 7072, 22985, 10921, 55234, 11218, 11338, 55110, 29890, …	1019	295	11187	5.35895	9.95512e-70	4.97756e-70	4.12077e-70
GOTERM_BP_DIRECT	GO:0000398~mRNA splicing, via spliceosome	111	7.58197	9.43874e-71	53938, 9343, 22916, 6632, 10250, 84844, 56259, 51362, 4686, 11066, 10772, 6625, 6627, 6629, 5936, 6628, 10262, 24148, 10946, 84950, 23450, 23451, 6634, 56949, 6633, 6636, 6635, 9904, 9128, 9129, 23020, 143884, 10594, 10992, 9879, 51428, 9410, 9775, 23398, 9092, 10921, 55234, 11338, 55110, 29890, 29896, 4236, 55119, 57819, 58509, 9785, 10291, 6431, 6434, 79171, 59286, 8175, 1655, 51163, 7919, 4809…	1418	202	19256	7.46211	3.30356e-67	3.30261e-67	3.10818e-67
UP_KW_CELLULAR_COMPONENT	KW-0747~Spliceosome	87	5.94262	3.69235e-60	9785, 53938, 10291, 9343, 6632, 10250, 8175, 56259, 84844, 51362, 1655, 7919, 4809, 3312, 25980, 11066, 10450, 9416, 8449, 6426, 9939, 6627, 57703, 6629, 1659, 6628, 23658, 8227, 10262, 5356, 2483, 24148, 27339, 51690, 51691, 26121, 10946, 84950, 23450, 23451, 6634, 84991, 6633, 56949, 11157, 10189, 6636, 6635, 3181, 4670, 9128, 9129, 22938, 3185, 79753, 51340, 140890, 10713, 23020, 5511, 10594, …	1305	143	17543	8.17855	1.80925e-58	9.04626e-59	7.3847e-59
GOTERM_CC_DIRECT	GO:0005681~spliceosomal complex	75	5.12295	2.12515e-53	9785, 53938, 10291, 4691, 9343, 6434, 6632, 10250, 58155, 8175, 56259, 84844, 1655, 7919, 3312, 51322, 25980, 6427, 6625, 8449, 9939, 6627, 57703, 6629, 1659, 6628, 23658, 51729, 8227, 10262, 5356, 27336, 24148, 27339, 1665, 51691, 26121, 10946, 23450, 23451, 6634, 84991, 8539, 6633, 6636, 6635, 3181, 4670, 9128, 9129, 22938, 79753, 51340, 140890, 10713, 23020, 5511, 10594, 7536, 9716, 10992, 987…	1429	124	20472	8.66498	1.57261e-50	3.14523e-51	2.38867e-51
GOTERM_BP_DIRECT	GO:0006397~mRNA processing	95	6.48907	1.68712e-48	10291, 9584, 9343, 9984, 6830, 6632, 10250, 9589, 57187, 58155, 26995, 8570, 8175, 10656, 56259, 56931, 1653, 676, 80324, 3312, 54439, 51202, 5930, 6427, 6426, 11189, 84321, 56339, 6429, 9939, 58517, 6827, 5936, 54517, 23658, 8189, 22803, 8227, 8106, 10262, 23210, 55094, 3297, 79042, 51692, 1665, 10946, 27257, 51574, 6633, 3181, 9129, 64895, 1479, 140890, 10713, 151987, 10915, 5511, 10594, 10992,…	1418	220	19256	5.86396	5.90491e-45	1.18065e-45	1.11114e-45
GOTERM_CC_DIRECT	GO:0071013~catalytic step 2 spliceosome	59	4.03005	2.80511e-45	9785, 53938, 10291, 9343, 6632, 10250, 8175, 51362, 1655, 10450, 9416, 6426, 9939, 6627, 57703, 6629, 1659, 6628, 5356, 55094, 2483, 24148, 27339, 51690, 10946, 23450, 23451, 6634, 6633, 56949, 10189, 6636, 6635, 3181, 4670, 22938, 3185, 51340, 23020, 10594, 9716, 10992, 51503, 51428, 9410, 23759, 23517, 3190, 9775, 5411, 23398, 26986, 9092, 55110, 10286, 988, 7307, 57819, 58509	1429	89	20472	9.49708	2.07578e-42	2.9654e-43	2.2521e-43
GOTERM_BP_DIRECT	GO:0008380~RNA splicing	87	5.94262	1.04174e-44	53938, 10291, 9584, 9343, 9984, 22916, 6830, 6632, 10250, 9589, 57187, 58155, 8570, 8175, 56259, 7919, 676, 80324, 3312, 4686, 51202, 11066, 6427, 9416, 8449, 11189, 84321, 6429, 9939, 6627, 58517, 1659, 5936, 6628, 54517, 23658, 8227, 10262, 23210, 24148, 1665, 27257, 23450, 23451, 51574, 6634, 6633, 11157, 6636, 9128, 9129, 140890, 10713, 151987, 10915, 5511, 10594, 10992, 10199, 51747, 8882, 9…	1418	200	19256	5.90717	3.64608e-41	6.07506e-42	5.7174e-42
Annotation Cluster 2	Enrichment Score: 47.18695170191132
Category	Term	Count	%	PValue	Genes	List Total	Pop Hits	Pop Total	Fold Enrichment	Bonferroni	Benjamini	FDR
UP_KW_MOLECULAR_FUNCTION	KW-0687~Ribonucleoprotein	150	10.2459	8.35923e-76	6230, 6232, 9343, 6234, 64432, 6233, 9349, 6632, 6191, 6193, 51081, 6192, 6194, 65080, 6227, 11100, 6229, 92856, 6625, 6228, 11222, 6627, 11103, 11224, 1736, 6629, 10412, 6628, 6122, 6124, 5036, 6125, 63875, 64965, 64968, 55052, 25879, 64969, 27257, 6634, 6633, 84311, 6636, 219927, 6635, 3921, 56945, 4736, 6130, 6133, 6132, 6135, 6134, 6137, 6136, 64978, 28957, 57129, 51021, 29088, 149986, 10594,…	1054	305	11655	5.4383	6.35302e-74	3.21831e-74	2.42418e-74
GOTERM_BP_DIRECT	GO:0006412~translation	110	7.51366	1.20636e-63	6230, 6232, 6234, 6233, 9349, 6191, 6193, 51081, 6192, 6194, 6227, 6229, 6228, 11222, 11224, 1615, 6122, 6124, 6125, 63875, 92170, 64965, 64968, 55052, 64969, 219927, 3921, 4736, 23, 6130, 6133, 6132, 6135, 6134, 6137, 6136, 51021, 29088, 6128, 1915, 6129, 6142, 6141, 6144, 9255, 6143, 6146, 6147, 6301, 3035, 63931, 64745, 10767, 6139, 6138, 54948, 6152, 6155, 6154, 6157, 6156, 6158, 2197, 23521,…	1418	223	19256	6.6985	4.22227e-60	1.40702e-60	1.32418e-60
GOTERM_BP_DIRECT	GO:0002181~cytoplasmic translation	69	4.71311	2.06238e-58	6230, 6152, 6155, 6232, 6154, 6157, 6234, 9349, 6156, 6233, 6158, 2197, 6191, 23521, 6193, 6194, 6227, 6229, 6228, 11224, 6122, 6165, 6124, 6203, 6202, 6125, 6160, 6161, 24140, 4733, 3921, 4736, 6175, 6130, 6210, 9045, 6133, 6132, 6135, 6134, 6137, 6136, 6173, 6205, 6128, 6204, 51389, 6207, 6206, 6129, 6209, 10399, 6208, 6142, 6141, 6144, 6188, 6187, 6143, 6146, 6223, 7311, 6189, 6222, 6147, 6181…	1418	90	19256	10.4111	7.21832e-55	1.80406e-55	1.69785e-55
GOTERM_CC_DIRECT	GO:0022626~cytosolic ribosome	63	4.30328	7.1435e-58	6230, 6152, 6155, 6232, 6154, 6157, 9349, 6156, 6233, 6158, 2197, 6191, 23521, 6193, 6194, 6227, 6229, 6228, 11224, 6122, 6165, 6124, 6203, 6202, 6125, 6160, 6161, 3921, 4736, 6175, 6130, 6210, 9045, 6133, 6132, 6135, 6134, 6137, 6136, 6173, 6205, 6128, 6204, 6207, 6206, 6129, 6209, 6208, 6142, 6141, 6144, 6188, 6187, 6143, 6146, 6223, 7311, 6189, 6222, 6147, 6139, 6138, 6217	1429	77	20472	11.7214	5.28619e-55	1.76206e-55	1.33822e-55
GOTERM_MF_DIRECT	GO:0003735~structural constituent of ribosome	97	6.62568	1.4462e-56	6230, 6232, 6234, 64432, 6233, 9349, 6191, 6193, 51081, 6192, 6194, 65080, 6227, 6229, 6228, 11222, 11224, 6122, 6124, 6125, 63875, 64965, 64968, 55052, 64969, 219927, 3921, 56945, 4736, 6130, 6133, 6132, 6135, 6134, 6137, 6136, 57129, 51021, 29088, 6128, 6129, 6142, 6141, 6144, 6143, 6146, 10240, 6147, 63931, 6139, 6138, 54948, 6152, 6155, 6154, 6157, 6156, 6158, 2197, 23521, 10573, 6165, 6203, …	1440	189	18811	6.70439	1.57925e-53	5.26418e-54	4.76283e-54
UP_KW_MOLECULAR_FUNCTION	KW-0689~Ribosomal protein	102	6.96721	7.9545e-55	6230, 6232, 6234, 64432, 6233, 9349, 6191, 6193, 51081, 6192, 6194, 65080, 6227, 6229, 6228, 11222, 11224, 6122, 6124, 6125, 63875, 64965, 64968, 55052, 64969, 84311, 219927, 3921, 56945, 4736, 6130, 6133, 6132, 6135, 6134, 6137, 6136, 64978, 28957, 57129, 51021, 29088, 6128, 6129, 6142, 6141, 6144, 6143, 6146, 10240, 6147, 63931, 54148, 6139, 6138, 54948, 6152, 6155, 6154, 6157, 6156, 6158, 2197…	1054	193	11655	5.84406	6.04542e-53	2.04166e-53	1.53787e-53
GOTERM_CC_DIRECT	GO:0005840~ribosome	88	6.01093	1.44837e-53	6230, 6152, 6155, 6232, 6157, 64432, 6234, 9349, 6233, 6158, 2197, 6191, 23521, 51081, 6193, 6192, 6194, 65080, 6227, 6229, 10573, 6228, 11222, 11224, 6122, 6165, 6124, 6203, 6202, 6125, 63875, 64965, 6160, 55052, 6161, 328, 84311, 219927, 29074, 56945, 4736, 10985, 6175, 23, 6210, 9045, 6133, 134218, 6132, 6135, 6134, 6137, 79590, 64978, 6173, 28957, 64928, 7818, 51021, 51069, 84545, 6205, 7536,…	1429	175	20472	7.20398	1.07179e-50	2.67949e-51	2.03496e-51
GOTERM_CC_DIRECT	GO:0022625~cytosolic large ribosomal subunit	39	2.66393	2.14902e-29	6175, 6152, 6130, 6155, 9045, 6133, 6154, 6132, 6157, 6135, 9349, 6156, 6134, 6137, 6158, 6136, 23521, 6173, 6128, 6129, 11224, 6142, 6141, 6144, 6122, 6165, 6143, 6146, 9513, 6124, 7311, 6147, 6125, 6160, 6181, 6161, 6139, 6138, 4736	1429	60	20472	9.31197	1.59027e-26	1.13591e-27	8.62678e-28
GOTERM_CC_DIRECT	GO:0022627~cytosolic small ribosomal subunit	31	2.11749	4.86311e-24	6230, 6210, 6232, 6234, 6233, 2197, 6191, 6193, 6192, 6194, 6227, 6205, 6204, 6229, 6207, 6228, 6206, 6209, 6208, 10399, 6188, 6187, 6223, 6222, 7311, 6189, 6203, 6202, 83939, 6217, 3921	1429	46	20472	9.65455	3.5987e-21	1.99928e-22	1.51837e-22
GOTERM_CC_DIRECT	GO:0005925~focal adhesion	53	3.62022	5.22015e-05	6155, 9349, 6156, 6191, 2274, 23521, 6193, 3313, 84964, 3312, 6122, 6124, 6203, 6202, 6125, 6160, 51056, 51495, 5500, 7529, 4736, 928, 6175, 6130, 6133, 6132, 8675, 6136, 6205, 5478, 6128, 6204, 977, 6207, 71, 6129, 6209, 6208, 6141, 6188, 3190, 6187, 6143, 6146, 9656, 6223, 6189, 6222, 26986, 6181, 5094, 9493, 6217	1429	424	20472	1.79076	0.0378935	0.000438968	0.000333378
Annotation Cluster 3	Enrichment Score: 30.912163061230107
Category	Term	Count	%	PValue	Genes	List Total	Pop Hits	Pop Total	Fold Enrichment	Bonferroni	Benjamini	FDR
GOTERM_BP_DIRECT	GO:0006281~DNA repair	96	6.55738	7.42038e-37	65123, 5981, 4331, 5982, 5422, 5983, 1022, 80119, 23049, 2074, 23126, 8295, 2072, 2071, 375757, 1454, 8208, 83990, 11143, 22909, 5932, 7319, 8607, 6749, 7374, 6240, 55929, 11073, 8467, 3297, 27339, 55135, 57634, 641, 2237, 80198, 50484, 1025, 55611, 79008, 5984, 6117, 5424, 11198, 328, 5985, 51455, 5425, 5426, 5427, 11315, 5429, 2956, 10269, 93973, 9400, 259282, 64210, 9126, 9401, 5884, 2177, 258…	1418	294	19256	4.43418	2.59713e-33	3.70913e-34	3.49076e-34
UP_KW_BIOLOGICAL_PROCESS	KW-0227~DNA damage	116	7.9235	2.0145e-29	65123, 80119, 23049, 375757, 2547, 10933, 83990, 5930, 22909, 5932, 5536, 7319, 6749, 11073, 9874, 28985, 80198, 641, 55611, 79008, 6117, 5424, 56949, 11198, 5425, 55218, 5426, 6118, 10785, 5429, 2956, 93973, 9400, 7189, 64210, 4350, 9126, 2177, 2966, 83932, 2965, 1111, 10111, 11200, 51149, 2968, 2967, 4361, 9656, 7874, 2067, 142, 10524, 1642, 546, 3146, 8438, 7507, 4913, 9025, 10293, 92667, 7520…	1019	414	11187	3.07608	2.45768e-27	3.51098e-28	2.90663e-28
UP_KW_BIOLOGICAL_PROCESS	KW-0234~DNA repair	104	7.10383	1.22721e-28	65123, 80119, 23049, 375757, 2547, 10933, 83990, 22909, 5932, 5536, 7319, 6749, 11073, 80198, 641, 55611, 79008, 6117, 5424, 56949, 11198, 5425, 55218, 5426, 6118, 5429, 2956, 93973, 9400, 64210, 4350, 9126, 2177, 2966, 83932, 2965, 1111, 10111, 11200, 51149, 2968, 2967, 4361, 9656, 7874, 2067, 142, 10524, 1642, 546, 3146, 8438, 7507, 4913, 9025, 10293, 92667, 7520, 1022, 2074, 23126, 25788, 2072…	1019	350	11187	3.26216	1.49719e-26	1.87149e-27	1.54935e-27
Annotation Cluster 4	Enrichment Score: 20.987746269125775
Category	Term	Count	%	PValue	Genes	List Total	Pop Hits	Pop Total	Fold Enrichment	Bonferroni	Benjamini	FDR
GOTERM_MF_DIRECT	GO:0016887~ATPase activity	99	6.7623	9.13499e-31	4172, 4173, 4174, 6595, 4175, 9585, 4176, 64794, 29789, 80119, 57062, 122402, 29028, 83990, 10131, 81570, 54514, 55729, 22880, 10939, 5706, 55210, 641, 5700, 5704, 1108, 9400, 10592, 9126, 9401, 63922, 9361, 57647, 79039, 23020, 10111, 9879, 11325, 51428, 9775, 22985, 9493, 11218, 3306, 546, 55510, 11056, 54821, 8438, 10521, 4998, 9785, 10051, 5981, 5982, 1660, 2074, 2071, 1655, 1654, 7919, 1653,…	1440	351	18811	3.68449	9.97541e-28	1.99508e-28	1.80507e-28
UP_KW_MOLECULAR_FUNCTION	KW-0347~Helicase	66	4.5082	6.24537e-30	4172, 9785, 4173, 6595, 4174, 6594, 4175, 4176, 64794, 7520, 1660, 80119, 2074, 25788, 57062, 2071, 4171, 122402, 2547, 1655, 7919, 1654, 1653, 54555, 2068, 83990, 51202, 9416, 54514, 8449, 1659, 8607, 8467, 57634, 641, 1665, 54606, 1108, 9400, 9401, 254394, 9044, 55661, 57647, 54456, 79039, 23020, 56916, 9716, 9879, 11325, 51428, 23517, 8886, 317781, 9775, 11218, 55794, 57696, 57697, 546, 55510,…	1054	147	11655	4.96476	4.74648e-28	1.20223e-28	9.05579e-29
UP_SEQ_FEATURE	DOMAIN:Helicase C-terminal	52	3.55191	1.16246e-29	9785, 6595, 6594, 64794, 1660, 2074, 25788, 57062, 2071, 122402, 1655, 7919, 1654, 1653, 54555, 51202, 9416, 54514, 8449, 1659, 8467, 57634, 641, 1665, 54606, 1108, 9400, 9401, 9044, 55661, 57647, 79039, 23020, 56916, 9879, 54617, 11325, 51428, 23517, 8886, 317781, 9775, 11218, 55794, 57696, 57697, 546, 55510, 11056, 54821, 8438, 10521	1421	112	20495	6.69637	6.962e-26	1.7405e-26	1.71899e-26
UP_SEQ_FEATURE	DOMAIN:Helicase ATP-binding	54	3.68852	1.61843e-29	9785, 6595, 6594, 64794, 1660, 2074, 25788, 57062, 2071, 122402, 1655, 7919, 1654, 1653, 54555, 2068, 83990, 51202, 9416, 54514, 8449, 1659, 8467, 57634, 641, 1665, 54606, 1108, 9400, 9401, 9044, 55661, 57647, 79039, 23020, 56916, 9879, 54617, 11325, 51428, 23517, 8886, 317781, 9775, 11218, 55794, 57696, 57697, 546, 55510, 11056, 54821, 8438, 10521	1421	122	20495	6.38392	9.69278e-26	1.93856e-26	1.9146e-26
UP_SEQ_FEATURE	NP_BIND:ATP	176	12.0219	1.34689e-25	4172, 4173, 4174, 6595, 4175, 9585, 6594, 4176, 7443, 64794, 29789, 80119, 1062, 83903, 57062, 4171, 122402, 990, 29028, 1454, 494551, 55324, 1453, 1452, 83990, 81570, 54514, 7317, 1615, 16, 9874, 6885, 22880, 10939, 1196, 5706, 57634, 55210, 641, 2710, 5700, 5704, 55739, 1108, 2956, 93973, 23, 9400, 10592, 9126, 9401, 63922, 9361, 57647, 55226, 79039, 23020, 1111, 10111, 9879, 11200, 51701, 1132…	1421	1116	20495	2.27459	8.06655e-22	1.15236e-22	1.13813e-22
GOTERM_MF_DIRECT	GO:0003724~RNA helicase activity	38	2.59563	1.04428e-21	9785, 64794, 1660, 25788, 57062, 122402, 55661, 1655, 57647, 7919, 1654, 1653, 54555, 23020, 54456, 79039, 83990, 51202, 9416, 54514, 8449, 9879, 1659, 51428, 11325, 23517, 317781, 8886, 9775, 11218, 55794, 1665, 57696, 57697, 55510, 11056, 10521, 54606	1440	76	18811	6.5316	1.14036e-18	1.42545e-19	1.28969e-19
GOTERM_MF_DIRECT	GO:0005524~ATP binding	223	15.2322	1.31524e-21	4172, 4173, 4174, 6595, 4175, 6594, 4176, 7443, 23049, 83903, 57062, 4171, 2547, 29028, 1454, 55324, 51520, 1453, 1452, 7317, 7319, 3093, 6240, 16, 9874, 22880, 5706, 57634, 55210, 54802, 7326, 5700, 7329, 5704, 1108, 65264, 93973, 23, 9400, 9401, 57647, 55226, 23020, 1111, 9879, 51428, 9775, 9093, 3306, 11056, 54821, 8317, 8438, 10521, 4998, 3308, 9785, 10051, 5981, 10295, 5982, 1022, 25788, 101…	1440	1544	18811	1.88672	1.43624e-18	1.59582e-19	1.44384e-19
UP_SEQ_FEATURE	MOTIF:Q motif	25	1.70765	2.53326e-18	64794, 57062, 55661, 1655, 7919, 1654, 1653, 54555, 79039, 51202, 9416, 54514, 9879, 51428, 11325, 317781, 8886, 9775, 11218, 55794, 57696, 55510, 11056, 10521, 54606	1421	40	20495	9.01434	1.51717e-14	1.16706e-15	1.15263e-15
UP_SEQ_FEATURE	MOTIF:DEAD box	23	1.57104	6.28539e-18	317781, 8886, 64794, 9775, 57062, 11218, 55661, 1655, 1654, 1653, 57696, 54555, 79039, 55510, 11056, 51202, 9416, 54514, 9879, 10521, 54606, 51428, 11325	1421	34	20495	9.7567	3.76432e-14	2.6888e-15	2.65558e-15
UP_SEQ_FEATURE	DOMAIN:Q_MOTIF	18	1.22951	8.97573e-13	9775, 57062, 11218, 55661, 1655, 7919, 1654, 1653, 57696, 54555, 79039, 51202, 9416, 54514, 9879, 10521, 54606, 51428	1421	30	20495	8.65376	5.37582e-09	2.3372e-10	2.30832e-10
GOTERM_MF_DIRECT	GO:0016787~hydrolase activity	58	3.96175	1.97643e-12	4173, 6595, 6594, 7520, 1660, 29789, 25788, 57062, 2071, 4171, 2547, 1655, 51163, 7919, 1654, 1653, 54555, 51202, 9416, 54514, 8449, 957, 84681, 8467, 57634, 5500, 7920, 54606, 1108, 9400, 254394, 9044, 51184, 55661, 23382, 23020, 83732, 55869, 9879, 10111, 8509, 51428, 4361, 8886, 317781, 11051, 9775, 9692, 112858, 11218, 55278, 3029, 254552, 57696, 28960, 546, 10521, 54707	1440	272	18811	2.78553	2.15825e-09	1.07913e-10	9.76357e-11
GOTERM_MF_DIRECT	GO:0004386~helicase activity	24	1.63934	2.50141e-10	9400, 6595, 6594, 317781, 8886, 9401, 8467, 1660, 2074, 9044, 57062, 122402, 57634, 641, 57647, 7919, 1653, 23020, 54456, 2068, 83990, 9716, 8449, 1108	1440	66	18811	4.75025	2.73154e-07	1.24161e-08	1.12336e-08
Annotation Cluster 5	Enrichment Score: 20.98342479983165
Category	Term	Count	%	PValue	Genes	List Total	Pop Hits	Pop Total	Fold Enrichment	Bonferroni	Benjamini	FDR
GOTERM_CC_DIRECT	GO:0005739~mitochondrion	212	14.4809	1.37379e-26	28976, 2671, 23600, 201164, 5018, 7317, 91647, 150274, 10531, 84681, 192111, 51409, 6240, 16, 9512, 63875, 92170, 64965, 64968, 64969, 55210, 55572, 150962, 51651, 54802, 51654, 84311, 55218, 9868, 219927, 92609, 4191, 64978, 28957, 5830, 54931, 65260, 154791, 64172, 134145, 38, 201626, 64745, 9093, 142, 54148, 28960, 60386, 4513, 54949, 54948, 3308, 26519, 91574, 374986, 92667, 10295, 2232, 1232…	1429	1437	20472	2.11352	1.0166e-23	6.35378e-25	4.82544e-25
UP_KW_CELLULAR_COMPONENT	KW-0496~Mitochondrion	201	13.7295	1.2949e-24	28976, 2671, 51081, 23600, 201164, 7316, 5018, 7317, 91647, 150274, 10531, 84681, 192111, 51409, 9512, 63875, 92170, 64965, 64968, 64969, 55210, 55572, 150962, 51651, 54802, 51654, 84311, 55218, 9868, 219927, 92609, 29928, 4191, 64978, 28957, 54931, 65260, 154791, 64172, 134145, 38, 201626, 64745, 9093, 54148, 60386, 4513, 54949, 54948, 26519, 91574, 374986, 92667, 10295, 2232, 123263, 26995, 796…	1305	1300	17543	2.07848	6.34503e-23	1.58626e-23	1.2949e-23
UP_SEQ_FEATURE	TRANSIT:Mitochondrion	106	7.24044	6.19496e-22	28976, 51081, 23203, 7284, 1854, 51001, 65080, 51004, 10131, 81570, 516, 5018, 11222, 91647, 10531, 84681, 9512, 63875, 10939, 92170, 64965, 55052, 55178, 26284, 79922, 51651, 54802, 51654, 84311, 219927, 92609, 4350, 5442, 27349, 4191, 64978, 60528, 28957, 9361, 57129, 51021, 29088, 54931, 64172, 38, 10240, 1891, 201626, 9093, 64745, 9131, 3030, 3029, 54949, 2617, 54948, 4913, 91574, 10295, 1232…	1421	551	20495	2.77465	3.71016e-18	4.1224e-19	4.07146e-19
GOTERM_CC_DIRECT	GO:0005743~mitochondrial inner membrane	80	5.46448	1.05707e-13	26519, 112724, 64432, 28976, 2232, 51081, 23203, 26517, 3313, 65080, 10131, 51004, 516, 10573, 10452, 11222, 6687, 9512, 63875, 26521, 10939, 25875, 92170, 64965, 64968, 3052, 55052, 64969, 3329, 10469, 55210, 10989, 55572, 26284, 10229, 2235, 84311, 219927, 92609, 80273, 29074, 56945, 84273, 29928, 5245, 79590, 64978, 28957, 64928, 7818, 4706, 29088, 57129, 51021, 51069, 84545, 51103, 30968, 617…	1429	464	20472	2.47002	7.8213e-11	3.12893e-12	2.3763e-12
Annotation Cluster 6	Enrichment Score: 17.759332172584983
Category	Term	Count	%	PValue	Genes	List Total	Pop Hits	Pop Total	Fold Enrichment	Bonferroni	Benjamini	FDR
UP_KW_MOLECULAR_FUNCTION	KW-0489~Methyltransferase	72	4.91803	2.30998e-24	8731, 79091, 2593, 22992, 131965, 11107, 4928, 10419, 387893, 56257, 55209, 91801, 51603, 56339, 10498, 29063, 113802, 51409, 93587, 84190, 115708, 23210, 399818, 9070, 56341, 23378, 54482, 51490, 28989, 55178, 6839, 1787, 24140, 79922, 54888, 27292, 29072, 151194, 2091, 6894, 7468, 10196, 4234, 23067, 54093, 81627, 10436, 117246, 55621, 29960, 150572, 54931, 152992, 79918, 134145, 196074, 3276, …	1054	208	11655	3.82773	1.75559e-22	3.55737e-23	2.67958e-23
UP_SEQ_FEATURE	BINDING:S-adenosyl-L-methionine	41	2.80055	9.32036e-19	151194, 6894, 10196, 7468, 8731, 54093, 23067, 2593, 131965, 10419, 117246, 387893, 29960, 150572, 56339, 10498, 29063, 79918, 113802, 51409, 115708, 196074, 3276, 23378, 56341, 28989, 8085, 79066, 23070, 6839, 4839, 1787, 24140, 27037, 55039, 54888, 27292, 10322, 138199, 196541, 29072	1421	113	20495	5.2331	5.58197e-15	4.65164e-16	4.59416e-16
UP_SEQ_FEATURE	REGION:S-adenosyl-L-methionine binding	30	2.04918	2.44885e-12	151194, 2091, 6894, 7468, 4234, 2593, 10436, 10419, 387893, 56257, 29960, 150572, 56339, 29063, 79918, 51409, 115708, 196074, 56341, 28989, 8085, 63935, 23070, 6839, 4839, 1787, 55039, 54888, 196541, 29072	1421	93	20495	4.65256	1.4666e-08	5.86646e-10	5.79398e-10
Annotation Cluster 7	Enrichment Score: 14.456355871541538
Category	Term	Count	%	PValue	Genes	List Total	Pop Hits	Pop Total	Fold Enrichment	Bonferroni	Benjamini	FDR
GOTERM_BP_DIRECT	GO:1903241~U2-type prespliceosome assembly	21	1.43443	1.50398e-19	10291, 6632, 10262, 27336, 8175, 84811, 84844, 79753, 10946, 23450, 23451, 6634, 6633, 6636, 10992, 51634, 6635, 9879, 6627, 6629, 6628	1418	24	19256	11.8822	5.26393e-16	5.26243e-17	4.95261e-17
GOTERM_CC_DIRECT	GO:0005686~U2 snRNP	21	1.43443	3.46049e-17	10291, 6632, 10262, 27336, 8175, 84811, 84844, 79753, 10946, 23450, 23451, 6634, 6633, 6636, 10992, 51634, 6635, 9879, 6627, 6629, 6628	1429	29	20472	10.3741	2.56076e-14	1.16398e-15	8.83998e-16
GOTERM_CC_DIRECT	GO:0005684~U2-type spliceosomal complex	12	0.819672	8.21395e-09	84811, 84844, 10291, 10946, 26121, 10262, 23450, 23451, 4236, 10992, 27336, 8175	1429	19	20472	9.04806	6.07831e-06	1.64279e-07	1.24763e-07
Annotation Cluster 8	Enrichment Score: 13.969128635664868
Category	Term	Count	%	PValue	Genes	List Total	Pop Hits	Pop Total	Fold Enrichment	Bonferroni	Benjamini	FDR
UP_SEQ_FEATURE	REPEAT:WD 6	59	4.03005	4.95168e-16	11180, 64397, 112840, 23246, 23644, 9184, 54475, 55003, 991, 51362, 84128, 8208, 8726, 84321, 8662, 9277, 5356, 9391, 83939, 80349, 25879, 27339, 55250, 51096, 55135, 83743, 5822, 6877, 10785, 348995, 9128, 25929, 1477, 54853, 79954, 92715, 8668, 10399, 11169, 9410, 9136, 11091, 11171, 23398, 1130, 9373, 222229, 55234, 54584, 5928, 5929, 121441, 80335, 10607, 79228, 55759, 84135, 134430, 10885	1421	256	20495	3.32404	2.65965e-12	1.97704e-13	1.95261e-13
UP_SEQ_FEATURE	REPEAT:WD 4	60	4.09836	8.20141e-16	11180, 64397, 112840, 23246, 23644, 9184, 54475, 55003, 991, 51362, 84128, 8208, 8726, 84321, 8662, 9277, 5356, 9391, 83939, 80349, 25879, 27339, 55250, 51096, 55135, 83743, 5822, 6877, 10785, 348995, 9128, 25929, 1477, 54853, 79954, 92715, 8668, 10399, 11169, 9410, 9136, 11091, 11171, 23398, 1130, 9373, 222229, 55234, 54584, 5928, 5929, 121441, 80335, 10607, 79228, 9924, 55759, 84135, 134430, 10…	1421	266	20495	3.2533	4.65439e-12	3.06989e-13	3.03196e-13
UP_SEQ_FEATURE	REPEAT:WD 3	60	4.09836	1.18953e-15	11180, 64397, 112840, 23246, 23644, 9184, 54475, 55003, 991, 51362, 84128, 8208, 8726, 84321, 8662, 9277, 5356, 9391, 83939, 80349, 25879, 27339, 55250, 51096, 55135, 83743, 5822, 6877, 10785, 348995, 9128, 25929, 1477, 54853, 79954, 92715, 8668, 10399, 11169, 9410, 9136, 11091, 11171, 23398, 1130, 9373, 222229, 55234, 54584, 5928, 5929, 121441, 80335, 10607, 79228, 9924, 55759, 84135, 134430, 10…	1421	268	20495	3.22902	7.31404e-12	4.19065e-13	4.13887e-13
UP_SEQ_FEATURE	REPEAT:WD 5	59	4.03005	1.82474e-15	11180, 64397, 112840, 23246, 23644, 9184, 54475, 55003, 991, 51362, 84128, 8208, 8726, 84321, 8662, 9277, 5356, 9391, 83939, 80349, 25879, 27339, 55250, 51096, 55135, 83743, 5822, 6877, 10785, 348995, 9128, 25929, 1477, 54853, 79954, 92715, 8668, 10399, 11169, 9410, 9136, 11091, 11171, 23398, 1130, 9373, 222229, 55234, 54584, 5928, 5929, 121441, 80335, 10607, 79228, 55759, 84135, 134430, 10885	1421	263	20495	3.23556	1.06386e-11	6.07131e-13	5.9963e-13
UP_SEQ_FEATURE	REPEAT:WD 1	60	4.09836	4.67649e-15	11180, 64397, 112840, 23246, 23644, 9184, 54475, 55003, 991, 51362, 84128, 8208, 8726, 84321, 8662, 9277, 5356, 9391, 83939, 80349, 25879, 27339, 55250, 51096, 55135, 83743, 5822, 6877, 10785, 348995, 9128, 25929, 1477, 54853, 79954, 92715, 8668, 10399, 11169, 9410, 9136, 11091, 11171, 23398, 1130, 9373, 222229, 55234, 54584, 5928, 5929, 121441, 80335, 10607, 79228, 9924, 55759, 84135, 134430, 10…	1421	276	20495	3.13542	2.79263e-11	1.33369e-12	1.31721e-12
UP_SEQ_FEATURE	REPEAT:WD 2	60	4.09836	4.67649e-15	11180, 64397, 112840, 23246, 23644, 9184, 54475, 55003, 991, 51362, 84128, 8208, 8726, 84321, 8662, 9277, 5356, 9391, 83939, 80349, 25879, 27339, 55250, 51096, 55135, 83743, 5822, 6877, 10785, 348995, 9128, 25929, 1477, 54853, 79954, 92715, 8668, 10399, 11169, 9410, 9136, 11091, 11171, 23398, 1130, 9373, 222229, 55234, 54584, 5928, 5929, 121441, 80335, 10607, 79228, 9924, 55759, 84135, 134430, 10…	1421	276	20495	3.13542	2.79263e-11	1.33369e-12	1.31721e-12
UP_SEQ_FEATURE	REPEAT:WD 7	46	3.14208	1.81933e-12	11180, 25929, 9128, 23246, 23644, 9184, 54475, 991, 51362, 54853, 84128, 79954, 8208, 92715, 8726, 8668, 10399, 11169, 9410, 8662, 11091, 9136, 11171, 5356, 9391, 83939, 23398, 1130, 80349, 9373, 222229, 27339, 55250, 25879, 55234, 54584, 121441, 83743, 10607, 79228, 55759, 84135, 134430, 5822, 10785, 10885	1421	202	20495	3.28443	1.08959e-08	4.53999e-10	4.48389e-10
UP_SEQ_FEATURE	REPEAT:WD	45	3.07377	5.03502e-12	348995, 11180, 64397, 25929, 9128, 112840, 23246, 23644, 9184, 54475, 55003, 51362, 1477, 54853, 8726, 8668, 84321, 10399, 11169, 9410, 11091, 11171, 9277, 5356, 9391, 23398, 80349, 9373, 222229, 27339, 55250, 25879, 55234, 51096, 55135, 5928, 5929, 121441, 80335, 83743, 10607, 55759, 84135, 134430, 10885	1421	200	20495	3.24516	3.01544e-08	1.1598e-09	1.14547e-09
Annotation Cluster 9	Enrichment Score: 13.162226300674432
Category	Term	Count	%	PValue	Genes	List Total	Pop Hits	Pop Total	Fold Enrichment	Bonferroni	Benjamini	FDR
GOTERM_BP_DIRECT	GO:0051301~cell division	79	5.39617	6.04469e-17	9025, 6790, 5581, 129563, 4174, 9585, 6795, 10051, 7443, 5586, 29945, 1022, 9183, 1062, 23126, 9184, 990, 1019, 991, 51362, 79577, 10735, 995, 387893, 1452, 55726, 7756, 5932, 64151, 10776, 10534, 8607, 7175, 9793, 64682, 51490, 1104, 5500, 7329, 7846, 54888, 8812, 5901, 64282, 163859, 93973, 53918, 348995, 8872, 9400, 259282, 9126, 10592, 1164, 91272, 29882, 891, 332, 10713, 894, 23141, 11200, 1…	1418	382	19256	2.80837	3.88578e-13	1.51074e-14	1.4218e-14
UP_KW_BIOLOGICAL_PROCESS	KW-0131~Cell cycle	128	8.74317	5.91311e-16	4172, 11180, 4173, 129563, 4174, 4175, 9585, 4176, 7443, 4331, 5300, 9589, 29945, 9183, 259266, 1062, 83903, 9184, 4171, 990, 991, 51362, 995, 1452, 55726, 5932, 5934, 10776, 10534, 64151, 7175, 64682, 9874, 28985, 51490, 1104, 54888, 54921, 7329, 8812, 64282, 93973, 348995, 9400, 10592, 9126, 2177, 286826, 63922, 91272, 891, 29882, 894, 23141, 1111, 10197, 10111, 11200, 1639, 9918, 55904, 55749,…	1019	679	11187	2.06957	6.77236e-14	6.55818e-15	5.42931e-15
UP_KW_BIOLOGICAL_PROCESS	KW-0132~Cell division	82	5.60109	1.11768e-11	9025, 6790, 5581, 129563, 4174, 8452, 9585, 6795, 10051, 7443, 5586, 29945, 1022, 9183, 259266, 1062, 23126, 9184, 990, 1019, 991, 51362, 79577, 10735, 995, 387893, 1452, 55726, 7756, 5932, 64151, 10776, 10534, 8607, 7175, 9793, 64682, 51490, 1104, 5500, 5347, 7329, 54888, 8812, 5901, 64282, 163859, 93973, 53918, 348995, 8872, 9400, 259282, 9126, 10592, 1164, 91272, 29882, 891, 332, 10713, 894, 2…	1019	411	11187	2.19034	1.36356e-09	1.1363e-10	9.40711e-11
UP_KW_BIOLOGICAL_PROCESS	KW-0498~Mitosis	63	4.30328	5.61809e-11	9025, 6790, 129563, 8452, 9585, 6795, 10051, 7443, 29945, 9183, 259266, 1062, 9184, 990, 991, 10735, 995, 387893, 1452, 55726, 7756, 5932, 64151, 10776, 10534, 8607, 7175, 9793, 64682, 51490, 1104, 5347, 7329, 54888, 8812, 5901, 64282, 163859, 93973, 348995, 259282, 9126, 10592, 91272, 29882, 891, 332, 23141, 11200, 1639, 9918, 54617, 6188, 9133, 8881, 8243, 23397, 9493, 983, 121441, 5885, 54821,…	1019	286	11187	2.41832	6.85408e-09	5.27236e-10	4.36483e-10
Annotation Cluster 10	Enrichment Score: 12.236552270391433
Category	Term	Count	%	PValue	Genes	List Total	Pop Hits	Pop Total	Fold Enrichment	Bonferroni	Benjamini	FDR
UP_SEQ_FEATURE	DOMAIN:RRM	70	4.78142	1.85257e-25	4691, 9584, 6431, 22916, 6434, 79171, 58155, 1975, 55323, 79811, 54439, 11066, 10450, 10772, 6427, 6625, 91801, 6426, 11189, 5459, 6429, 9939, 58517, 6428, 6629, 5936, 8662, 8666, 8227, 8106, 10262, 27336, 51574, 84991, 10189, 84271, 9904, 3181, 4670, 84060, 66037, 23067, 3188, 2130, 3185, 23029, 140890, 1478, 1993, 7458, 10432, 3191, 9733, 11052, 22827, 22828, 10482, 6741, 26986, 23435, 7072, 10…	1421	238	20495	4.24204	1.10951e-21	1.38688e-22	1.36975e-22
UP_SEQ_FEATURE	DOMAIN:RRM 1	29	1.98087	3.55131e-10	3181, 4691, 9584, 4670, 6431, 3188, 58155, 3185, 23029, 1993, 6426, 11189, 6429, 10432, 6629, 5936, 3191, 9733, 22827, 10262, 26986, 27336, 23435, 7072, 11338, 29890, 5725, 9904, 64062	1421	105	20495	3.98348	2.12688e-06	7.596e-08	7.50214e-08
UP_SEQ_FEATURE	DOMAIN:RRM 2	29	1.98087	3.55131e-10	3181, 4691, 9584, 4670, 6431, 3188, 58155, 3185, 23029, 1993, 6426, 11189, 6429, 10432, 6629, 5936, 3191, 9733, 22827, 10262, 26986, 27336, 23435, 7072, 11338, 29890, 5725, 9904, 64062	1421	105	20495	3.98348	2.12688e-06	7.596e-08	7.50214e-08
UP_SEQ_FEATURE	DOMAIN:RRM 3	15	1.02459	4.84439e-06	3191, 9584, 4691, 4670, 26986, 3188, 58155, 3185, 7072, 11338, 29890, 1993, 11189, 5725, 9904	1421	50	20495	4.32688	0.0285963	0.000613158	0.000605582
Annotation Cluster 11	Enrichment Score: 10.094856164002397
Category	Term	Count	%	PValue	Genes	List Total	Pop Hits	Pop Total	Fold Enrichment	Bonferroni	Benjamini	FDR
UP_KW_BIOLOGICAL_PROCESS	KW-0648~Protein biosynthesis	59	4.03005	1.40633e-22	91574, 8893, 123263, 23367, 2193, 7284, 6829, 1975, 2107, 60678, 79731, 51520, 55005, 1938, 1937, 10056, 1615, 8662, 8663, 4141, 8666, 3692, 16, 8667, 8664, 8665, 83939, 28985, 9470, 6919, 1984, 1983, 6875, 9669, 3646, 10102, 8672, 25929, 51386, 7458, 8668, 1915, 3735, 9255, 8562, 10480, 6301, 3035, 57176, 10767, 1965, 55278, 2972, 10209, 4677, 1968, 2617, 1967, 2935	1019	153	11187	4.2335	1.71573e-20	1.90636e-21	1.57822e-21
GOTERM_BP_DIRECT	GO:0006413~translational initiation	28	1.91257	2.77892e-17	8893, 23, 8672, 123263, 23367, 6193, 1654, 51386, 8668, 8662, 8663, 6188, 8666, 3692, 10480, 8667, 6189, 8664, 8665, 83939, 9470, 10987, 1965, 10209, 9669, 1968, 3646, 1967	1418	53	19256	7.17418	9.72623e-14	8.10287e-15	7.62582e-15
GOTERM_MF_DIRECT	GO:0003743~translation initiation factor activity	28	1.91257	3.01826e-14	8893, 8672, 1975, 51386, 7458, 8668, 8662, 8663, 8562, 8666, 3692, 10480, 8667, 8664, 8665, 83939, 28985, 9470, 10987, 1965, 1983, 2972, 10209, 6875, 9669, 1968, 3646, 1967	1440	64	18811	5.71515	3.29763e-11	2.19729e-12	1.98803e-12
UP_KW_MOLECULAR_FUNCTION	KW-0396~Initiation factor	27	1.84426	1.13736e-12	8893, 8672, 1975, 51386, 7458, 8668, 8662, 8663, 8562, 8666, 3692, 10480, 8667, 8664, 8665, 83939, 28985, 9470, 1965, 1983, 2972, 10209, 6875, 9669, 1968, 3646, 1967	1054	59	11655	5.06038	8.64357e-11	1.2511e-11	9.42388e-12
GOTERM_CC_DIRECT	GO:0005852~eukaryotic translation initiation factor 3 complex	11	0.751366	1.43586e-08	8662, 10987, 8663, 10480, 51386, 8666, 8667, 8664, 8665, 8668, 3646	1429	16	20472	9.8492	1.06253e-05	2.47101e-07	1.87663e-07
GOTERM_CC_DIRECT	GO:0033290~eukaryotic 48S preinitiation complex	11	0.751366	1.43586e-08	8662, 1965, 8663, 10480, 51386, 8666, 8667, 8664, 8665, 8668, 3646	1429	16	20472	9.8492	1.06253e-05	2.47101e-07	1.87663e-07
GOTERM_BP_DIRECT	GO:0001732~formation of cytoplasmic translation initiation complex	11	0.751366	5.43746e-08	8662, 8663, 10480, 51386, 8666, 1983, 8667, 8664, 8665, 8668, 3646	1418	17	19256	8.78686	0.000190293	3.28029e-06	3.08716e-06
GOTERM_CC_DIRECT	GO:0016282~eukaryotic 43S preinitiation complex	11	0.751366	6.89168e-08	8662, 8663, 10480, 51386, 8666, 10209, 8667, 8664, 8665, 8668, 3646	1429	18	20472	8.75484	5.09972e-05	1.04078e-06	7.90434e-07
GOTERM_CC_DIRECT	GO:0071541~eukaryotic translation initiation factor 3 complex, eIF3m	6	0.409836	3.05795e-05	8662, 10480, 8667, 8664, 8665, 8668	1429	7	20472	12.2795	0.0223751	0.000275962	0.000209582
GOTERM_BP_DIRECT	GO:0075525~viral translational termination-reinitiation	4	0.273224	0.00355177	8662, 51386, 8666, 8664	1418	5	19256	10.8638	0.999996	0.0535674	0.0504136
Annotation Cluster 12	Enrichment Score: 8.450535600851607
Category	Term	Count	%	PValue	Genes	List Total	Pop Hits	Pop Total	Fold Enrichment	Bonferroni	Benjamini	FDR
GOTERM_BP_DIRECT	GO:0000723~telomere maintenance	23	1.57104	1.88303e-11	93973, 5591, 25913, 4361, 7520, 4683, 9401, 80119, 2072, 142, 2547, 641, 10728, 6117, 328, 4798, 6118, 10111, 7528, 86, 54617, 10445, 8607	1418	56	19256	5.57737	6.59063e-08	2.45813e-09	2.31341e-09
GOTERM_BP_DIRECT	GO:0006310~DNA recombination	26	1.77596	6.38951e-10	93973, 9400, 7520, 9401, 80119, 23126, 2547, 27301, 79913, 10111, 3978, 8607, 4361, 2067, 641, 80198, 3146, 6117, 5885, 328, 4798, 5888, 4436, 8438, 86, 10445	1418	83	19256	4.25388	2.23633e-06	5.4529e-08	5.13187e-08
UP_KW_BIOLOGICAL_PROCESS	KW-0233~DNA recombination	24	1.63934	3.69886e-06	93973, 5591, 7520, 80119, 23126, 2547, 80198, 10933, 27301, 3148, 79008, 3146, 6117, 79913, 328, 4798, 5888, 6118, 7528, 86, 54617, 3978, 10445, 8607	1019	90	11187	2.92758	0.00045116	2.37506e-05	1.96623e-05
Annotation Cluster 13	Enrichment Score: 8.0633050422468
Category	Term	Count	%	PValue	Genes	List Total	Pop Hits	Pop Total	Fold Enrichment	Bonferroni	Benjamini	FDR
UP_KW_BIOLOGICAL_PROCESS	KW-0509~mRNA transport	45	3.07377	2.74782e-17	348995, 3181, 129401, 9984, 22916, 6830, 1660, 65109, 57187, 57122, 23225, 8570, 4928, 7919, 84324, 23165, 4686, 7514, 55746, 8888, 6426, 84321, 9939, 9818, 6428, 23636, 8563, 7175, 9631, 9775, 10482, 3297, 23279, 23511, 53371, 1984, 55110, 55677, 79228, 10189, 10762, 55916, 84271, 10204, 5903	1019	117	11187	4.22247	3.35235e-15	3.35235e-16	2.7753e-16
GOTERM_BP_DIRECT	GO:0006913~nucleocytoplasmic transport	24	1.63934	3.20836e-13	348995, 23636, 7175, 9631, 129401, 4760, 8125, 65109, 57122, 23279, 23511, 23225, 53371, 5905, 4928, 23165, 7514, 55746, 9818, 10762, 55916, 5901, 10204, 5903	1418	52	19256	6.26755	1.12299e-09	5.61303e-11	5.28257e-11
GOTERM_BP_DIRECT	GO:0051028~mRNA transport	29	1.98087	1.89682e-11	348995, 3181, 7884, 129401, 22916, 6830, 1660, 65109, 23225, 8570, 4928, 23165, 4686, 7514, 6426, 9939, 9818, 23636, 9775, 10482, 3297, 23511, 53371, 1984, 55110, 10762, 55916, 10204, 5903	1418	89	19256	4.42484	6.63886e-08	2.45813e-09	2.31341e-09
GOTERM_CC_DIRECT	GO:0005643~nuclear pore	27	1.84426	5.65408e-10	348995, 8498, 10073, 129401, 57122, 23225, 3837, 4928, 3839, 23165, 55746, 9818, 23636, 7175, 9631, 10482, 23279, 23511, 53371, 23039, 5905, 1984, 7329, 3843, 10762, 5901, 5903	1429	93	20472	4.15919	4.18402e-07	1.37881e-08	1.04715e-08
UP_KW_CELLULAR_COMPONENT	KW-0906~Nuclear pore complex	20	1.36612	1.02886e-09	348995, 23636, 7175, 9631, 129401, 10482, 57122, 23279, 23511, 23225, 53371, 4928, 1984, 23165, 55746, 8888, 9818, 10762, 10204, 5903	1305	50	17543	5.37716	5.04141e-08	6.30176e-09	5.1443e-09
GOTERM_CC_DIRECT	GO:0005635~nuclear envelope	38	2.59563	1.84727e-08	348995, 23306, 23, 129401, 5422, 57122, 23225, 3837, 4928, 1434, 23165, 55627, 7514, 55746, 3930, 9818, 1639, 23636, 7175, 9631, 6240, 4000, 23279, 23411, 23511, 23534, 53371, 142, 5905, 29890, 51493, 7329, 11335, 10762, 5901, 199953, 8815, 5903	1429	194	20472	2.80614	1.36697e-05	3.10678e-07	2.35947e-07
UP_KW_BIOLOGICAL_PROCESS	KW-0811~Translocation	27	1.84426	2.8484e-08	348995, 26519, 29928, 129401, 57122, 23225, 26517, 4928, 23165, 55746, 8888, 9818, 23636, 7175, 9631, 10482, 26521, 23279, 23511, 53371, 10469, 1984, 10440, 92609, 10762, 10204, 5903	1019	87	11187	3.40709	3.47504e-06	2.3167e-07	1.91792e-07
GOTERM_MF_DIRECT	GO:0017056~structural constituent of nuclear pore	14	0.956284	6.18169e-08	23636, 7175, 9631, 129401, 65109, 57122, 23279, 23511, 53371, 4928, 23165, 55746, 9818, 10204	1440	29	18811	6.30637	6.75018e-05	2.17755e-06	1.97016e-06
UP_KW_BIOLOGICAL_PROCESS	KW-0653~Protein transport	52	3.55191	0.85584	26519, 8498, 129401, 9183, 26517, 3837, 4928, 3839, 23165, 7514, 8888, 10452, 9818, 7175, 9631, 4580, 51808, 26521, 23534, 10469, 1984, 967, 3843, 92609, 5901, 5903, 348995, 29928, 8675, 57122, 23225, 1434, 55341, 51068, 5830, 4666, 55746, 23636, 10482, 1130, 23279, 23511, 55153, 53371, 23039, 29098, 10440, 9804, 4678, 10762, 55916, 10204	1019	637	11187	0.896197	1	1	0.85584
GOTERM_BP_DIRECT	GO:0015031~protein transport	28	1.91257	0.859613	348995, 9183, 23225, 26517, 4928, 55341, 51068, 23165, 7514, 10550, 8888, 4666, 9818, 23636, 4580, 51808, 10482, 26521, 1130, 23279, 23511, 55153, 1984, 967, 4678, 92609, 10762, 5901	1418	439	19256	0.866131	1	1	0.941395
Annotation Cluster 14	Enrichment Score: 7.714492244524402
Category	Term	Count	%	PValue	Genes	List Total	Pop Hits	Pop Total	Fold Enrichment	Bonferroni	Benjamini	FDR
GOTERM_BP_DIRECT	GO:0032968~positive regulation of transcription elongation from RNA polymerase II promoter	23	1.57104	7.21369e-13	9443, 9477, 112950, 22916, 6830, 9282, 9440, 114825, 29079, 79577, 2962, 1025, 54797, 84246, 51003, 123169, 10915, 4686, 11198, 51755, 8812, 10001, 6837	1418	49	19256	6.37414	2.52498e-09	1.17263e-10	1.1036e-10
GOTERM_BP_DIRECT	GO:0060261~positive regulation of transcription initiation from RNA polymerase II promoter	21	1.43443	5.40668e-10	9443, 9477, 112950, 6884, 6873, 2067, 9282, 2074, 9440, 29079, 6908, 54797, 84246, 51003, 6875, 83860, 10001, 6877, 2958, 6879, 6837	1418	54	19256	5.28099	1.89234e-06	4.72949e-08	4.45105e-08
GOTERM_BP_DIRECT	GO:0051123~RNA polymerase II transcriptional preinitiation complex assembly	19	1.29781	7.01139e-08	9443, 9477, 112950, 6884, 6873, 9282, 9440, 29079, 6908, 54457, 54797, 84246, 51003, 83860, 10001, 6877, 2958, 6879, 6837	1418	57	19256	4.52656	0.000245369	4.15811e-06	3.91331e-06
GOTERM_CC_DIRECT	GO:0070847~core mediator complex	11	0.751366	4.98759e-06	9443, 29079, 9477, 84246, 112950, 54797, 51003, 9282, 10001, 9440, 6837	1429	26	20472	6.06104	0.00368402	5.50868e-05	4.18362e-05
GOTERM_CC_DIRECT	GO:0016592~mediator complex	13	0.887978	1.96226e-05	9443, 9477, 112950, 9282, 9440, 29079, 1019, 1025, 54797, 84246, 51003, 10001, 6837	1429	42	20472	4.43427	0.0144159	0.000183806	0.000139593
Annotation Cluster 15	Enrichment Score: 7.450523516965527
Category	Term	Count	%	PValue	Genes	List Total	Pop Hits	Pop Total	Fold Enrichment	Bonferroni	Benjamini	FDR
GOTERM_MF_DIRECT	GO:0003688~DNA replication origin binding	20	1.36612	3.5656e-18	4172, 4173, 4174, 5000, 4175, 5001, 4176, 5422, 23595, 254394, 1660, 4171, 3329, 55388, 990, 83743, 8318, 11143, 4998, 4999	1440	23	18811	11.3593	3.89363e-15	3.53966e-16	3.20255e-16
GOTERM_BP_DIRECT	GO:0006270~DNA replication initiation	21	1.43443	3.25351e-17	4172, 4173, 23649, 4174, 5000, 4175, 5001, 4176, 11073, 5422, 23595, 222229, 64318, 4171, 55388, 990, 8318, 5557, 5558, 4998, 4999	1418	28	19256	10.1848	1.13873e-13	8.75695e-15	8.24139e-15
GOTERM_MF_DIRECT	GO:0017116~single-stranded DNA-dependent ATP-dependent DNA helicase activity	16	1.0929	5.86141e-13	4172, 4173, 4174, 4175, 4176, 5982, 5983, 254394, 80119, 79075, 63922, 4171, 5984, 5985, 54921, 5888	1440	21	18811	9.95291	6.40007e-10	3.55592e-11	3.21726e-11
GOTERM_BP_DIRECT	GO:0006268~DNA unwinding involved in DNA replication	14	0.956284	1.00111e-09	4172, 4173, 9400, 4174, 4175, 4176, 9401, 64785, 4171, 641, 6117, 8318, 5888, 84296	1418	23	19256	8.2659	3.50386e-06	7.78415e-08	7.32587e-08
GOTERM_BP_DIRECT	GO:0000727~double-strand break repair via break-induced replication	10	0.68306	1.10851e-08	4172, 4173, 4174, 80198, 4175, 4176, 8318, 8317, 84296, 4171	1418	12	19256	11.3164	3.87971e-05	7.31826e-07	6.8874e-07
GOTERM_CC_DIRECT	GO:0071162~CMG complex	9	0.614754	7.50258e-08	4172, 4173, 4174, 4175, 4176, 64785, 8318, 84296, 4171	1429	11	20472	11.7214	5.55175e-05	1.11038e-06	8.4329e-07
GOTERM_BP_DIRECT	GO:0006267~pre-replicative complex assembly involved in nuclear cell cycle DNA replication	7	0.478142	3.86718e-06	4172, 4173, 4174, 4175, 4176, 23595, 4171	1418	8	19256	11.8822	0.013444	0.000136679	0.000128633
GOTERM_CC_DIRECT	GO:0042555~MCM complex	7	0.478142	7.97155e-06	4172, 4173, 4174, 4175, 4176, 254394, 4171	1429	9	20472	11.1425	0.00588161	8.08075e-05	6.13701e-05
GOTERM_BP_DIRECT	GO:0006271~DNA strand elongation involved in DNA replication	7	0.478142	1.08746e-05	4172, 4173, 4176, 5422, 5983, 5984, 5425	1418	9	19256	10.562	0.0373462	0.000346355	0.000325964
UP_SEQ_FEATURE	DOMAIN:MCM	7	0.478142	1.80331e-05	4172, 4173, 4174, 4175, 4176, 254394, 4171	1421	10	20495	10.0961	0.102373	0.00220409	0.00217685
GOTERM_BP_DIRECT	GO:0030174~regulation of DNA-dependent DNA replication initiation	8	0.546448	2.49167e-05	4172, 4173, 4174, 4175, 4176, 4683, 11143, 4171	1418	14	19256	7.75982	0.0835149	0.000736974	0.000693585
UP_SEQ_FEATURE	MOTIF:Arginine finger	5	0.34153	0.000108424	4172, 4173, 4175, 4176, 4171	1421	5	20495	14.4229	0.477633	0.0115955	0.0114523
GOTERM_BP_DIRECT	GO:1902975~mitotic DNA replication initiation	5	0.34153	0.00038825	4172, 4173, 64785, 5422, 4171	1418	6	19256	11.3164	0.743118	0.00825943	0.00777316
UP_SEQ_FEATURE	DOMAIN:MCM_N	3	0.204918	0.013728	4173, 4174, 4176	1421	3	20495	14.4229	1	0.544483	0.537755
Annotation Cluster 16	Enrichment Score: 7.1717839428899115
Category	Term	Count	%	PValue	Genes	List Total	Pop Hits	Pop Total	Fold Enrichment	Bonferroni	Benjamini	FDR
GOTERM_MF_DIRECT	GO:0017116~single-stranded DNA-dependent ATP-dependent DNA helicase activity	16	1.0929	5.86141e-13	4172, 4173, 4174, 4175, 4176, 5982, 5983, 254394, 80119, 79075, 63922, 4171, 5984, 5985, 54921, 5888	1440	21	18811	9.95291	6.40007e-10	3.55592e-11	3.21726e-11
GOTERM_MF_DIRECT	GO:0003689~DNA clamp loader activity	9	0.614754	9.66484e-09	5981, 5982, 5884, 5983, 5984, 5985, 54921, 63922, 79075	1440	9	18811	13.0632	1.05539e-05	3.90889e-07	3.53662e-07
GOTERM_BP_DIRECT	GO:1900264~positive regulation of DNA-directed DNA polymerase activity	9	0.614754	7.76593e-07	5982, 64785, 5983, 5984, 5985, 54921, 63922, 79075, 84296	1418	13	19256	9.40132	0.00271439	3.39662e-05	3.19665e-05
GOTERM_CC_DIRECT	GO:0031390~Ctf18 RFC-like complex	7	0.478142	2.825e-06	5982, 5983, 5984, 5985, 54921, 63922, 79075	1429	8	20472	12.5353	0.00208832	3.2664e-05	2.4807e-05
GOTERM_CC_DIRECT	GO:0005663~DNA replication factor C complex	5	0.34153	0.000111345	5981, 5982, 5983, 5984, 5985	1429	5	20472	14.3261	0.0790966	0.000858287	0.000651834
Annotation Cluster 17	Enrichment Score: 6.5506661357967655
Category	Term	Count	%	PValue	Genes	List Total	Pop Hits	Pop Total	Fold Enrichment	Bonferroni	Benjamini	FDR
GOTERM_MF_DIRECT	GO:0003899~DNA-directed 5'-3' RNA polymerase activity	18	1.22951	9.6581e-10	9477, 5441, 5442, 5431, 5432, 5433, 26015, 25885, 10623, 171568, 5434, 55703, 5435, 5436, 5437, 5438, 84172, 11128	1440	39	18811	6.02917	1.05466e-06	4.39443e-08	3.97592e-08
UP_KW_CELLULAR_COMPONENT	KW-9994~DNA-directed RNA polymerase	18	1.22951	9.98869e-10	5441, 5442, 5431, 5432, 5433, 26015, 25885, 10623, 171568, 5434, 55703, 5435, 5557, 5436, 5437, 5438, 84172, 11128	1305	40	17543	6.04931	4.89446e-08	6.30176e-09	5.1443e-09
UP_KW_CELLULAR_COMPONENT	KW-0240~DNA-directed RNA polymerase	18	1.22951	9.98869e-10	5441, 5442, 5431, 5432, 5433, 26015, 25885, 10623, 171568, 5434, 55703, 5435, 5557, 5436, 5437, 5438, 84172, 11128	1305	40	17543	6.04931	4.89446e-08	6.30176e-09	5.1443e-09
GOTERM_BP_DIRECT	GO:0006351~transcription, DNA-templated	26	1.77596	2.57169e-07	64210, 5442, 286205, 25885, 286826, 9063, 2965, 5434, 55703, 5435, 5536, 5437, 5438, 54617, 11128, 9477, 5431, 5432, 10921, 10623, 6919, 171568, 56949, 902, 4733, 84172	1418	109	19256	3.23919	0.000899686	1.28548e-05	1.2098e-05
GOTERM_CC_DIRECT	GO:0005665~DNA-directed RNA polymerase II, core complex	9	0.614754	2.27032e-06	5441, 5431, 5432, 5433, 5434, 5435, 5436, 5437, 5438	1429	15	20472	8.59566	0.00167863	2.66673e-05	2.02527e-05
GOTERM_CC_DIRECT	GO:0005666~DNA-directed RNA polymerase III complex	8	0.546448	0.000189055	10623, 5441, 171568, 5434, 55703, 5435, 5437, 11128	1429	19	20472	6.03204	0.130567	0.00135826	0.00103154
GOTERM_CC_DIRECT	GO:0005736~DNA-directed RNA polymerase I complex	6	0.409836	0.00131382	5441, 5434, 5435, 25885, 5437, 84172	1429	13	20472	6.61205	0.622001	0.00747913	0.0056801
Annotation Cluster 18	Enrichment Score: 5.92206798461775
Category	Term	Count	%	PValue	Genes	List Total	Pop Hits	Pop Total	Fold Enrichment	Bonferroni	Benjamini	FDR
GOTERM_CC_DIRECT	GO:0000776~kinetochore	32	2.18579	1.14193e-07	348995, 9183, 57122, 1062, 25942, 9184, 332, 4928, 84148, 1452, 6601, 7756, 7514, 55746, 6602, 6605, 1639, 7175, 9793, 8243, 55193, 3297, 23279, 64769, 222229, 51490, 5905, 10524, 54984, 5347, 54821, 86	1429	157	20472	2.91997	8.44992e-05	1.62505e-06	1.23416e-06
UP_KW_CELLULAR_COMPONENT	KW-0137~Centromere	30	2.04918	6.8449e-07	348995, 6795, 9126, 9183, 57122, 1062, 27309, 9184, 91272, 332, 10735, 1452, 7756, 11143, 55746, 1616, 7175, 9793, 8243, 3297, 64769, 222229, 51490, 5905, 10524, 6839, 54984, 5885, 5347, 54821	1305	144	17543	2.80061	3.35395e-05	3.354e-06	2.73796e-06
UP_KW_CELLULAR_COMPONENT	KW-0995~Kinetochore	22	1.50273	2.19174e-05	348995, 7175, 9793, 8243, 9183, 3297, 57122, 1062, 64769, 222229, 9184, 51490, 91272, 5905, 10524, 332, 54984, 1452, 7756, 5347, 55746, 54821	1305	104	17543	2.84369	0.00107339	8.94962e-05	7.30581e-05
Annotation Cluster 19	Enrichment Score: 5.310445489280366
Category	Term	Count	%	PValue	Genes	List Total	Pop Hits	Pop Total	Fold Enrichment	Bonferroni	Benjamini	FDR
GOTERM_CC_DIRECT	GO:0000502~proteasome complex	18	1.22951	1.91089e-07	9861, 5690, 5695, 5685, 5686, 9097, 5706, 5718, 5708, 5709, 10197, 5700, 11047, 5711, 5689, 10213, 5713, 5704	1429	57	20472	4.52403	0.000141396	2.66803e-06	2.02626e-06
UP_KW_CELLULAR_COMPONENT	KW-0647~Proteasome	17	1.1612	1.11739e-06	9861, 5690, 5695, 5685, 5686, 9097, 5706, 5718, 5708, 5709, 10197, 5700, 11047, 5689, 10213, 5713, 5704	1305	54	17543	4.23203	5.47505e-05	4.97746e-06	4.06323e-06
GOTERM_CC_DIRECT	GO:0022624~proteasome accessory complex	9	0.614754	7.55737e-06	9861, 5706, 5718, 5708, 5709, 5700, 5711, 10213, 5704	1429	17	20472	7.58441	0.00557687	7.98922e-05	6.06749e-05
GOTERM_BP_DIRECT	GO:0043161~proteasome-mediated ubiquitin-dependent protein catabolic process	31	2.11749	0.000355147	9861, 6790, 8452, 5685, 5686, 23321, 5718, 1452, 55968, 11047, 5713, 10213, 7319, 3093, 5690, 5695, 23411, 9373, 5094, 9097, 5706, 10524, 5708, 2931, 26043, 5709, 1642, 7326, 5700, 5689, 5704	1418	210	19256	2.00462	0.71155	0.00786492	0.00740189
Annotation Cluster 20	Enrichment Score: 5.0867862669631965
Category	Term	Count	%	PValue	Genes	List Total	Pop Hits	Pop Total	Fold Enrichment	Bonferroni	Benjamini	FDR
GOTERM_BP_DIRECT	GO:0034243~regulation of transcription elongation from RNA polymerase II promoter	13	0.887978	3.7916e-09	8861, 65123, 92105, 25896, 2074, 26173, 81556, 55656, 54973, 55726, 55756, 6827, 57508	1418	21	19256	8.40647	1.32705e-05	2.70751e-07	2.54811e-07
GOTERM_BP_DIRECT	GO:0016180~snRNA processing	10	0.68306	2.057e-07	26173, 81556, 65123, 55656, 54973, 92105, 55726, 25896, 55756, 57508	1418	15	19256	9.05313	0.000719692	1.05845e-05	9.96135e-06
GOTERM_CC_DIRECT	GO:0032039~integrator complex	10	0.68306	7.81151e-05	26173, 81556, 65123, 55656, 54973, 92105, 55726, 25896, 55756, 57508	1429	28	20472	5.11647	0.0561683	0.000628317	0.000477181
GOTERM_BP_DIRECT	GO:0034472~snRNA 3'-end processing	5	0.34153	0.073801	81556, 55656, 25896, 55756, 57508	1418	22	19256	3.08629	1	0.594999	0.559969
Annotation Cluster 21	Enrichment Score: 5.064335555700993
Category	Term	Count	%	PValue	Genes	List Total	Pop Hits	Pop Total	Fold Enrichment	Bonferroni	Benjamini	FDR
GOTERM_BP_DIRECT	GO:0006289~nucleotide-excision repair	19	1.29781	3.7119e-10	64210, 4331, 2067, 2072, 2071, 2966, 2965, 10524, 1642, 2068, 6117, 83990, 22909, 6118, 10463, 7507, 2968, 4913, 2967	1418	43	19256	6.00033	1.29917e-06	3.41788e-08	3.21666e-08
GOTERM_CC_DIRECT	GO:0005675~holo TFIIH complex	10	0.68306	2.11044e-08	2966, 2965, 64210, 4331, 2068, 1022, 902, 2968, 2071, 2967	1429	13	20472	11.0201	1.56171e-05	3.47049e-07	2.6357e-07
GOTERM_CC_DIRECT	GO:0000439~core TFIIH complex	9	0.614754	2.11227e-07	2966, 2965, 4331, 2068, 1022, 902, 2968, 2071, 2967	1429	12	20472	10.7446	0.000156296	2.79122e-06	2.11982e-06
GOTERM_CC_DIRECT	GO:0070516~CAK-ERCC2 complex	4	0.273224	0.00128418	4331, 2068, 1022, 902	1429	4	20472	14.3261	0.613608	0.00747913	0.0056801
GOTERM_CC_DIRECT	GO:0070985~TFIIK complex	3	0.204918	0.0139098	4331, 1022, 902	1429	3	20472	14.3261	0.999968	0.0578273	0.0439175
GOTERM_CC_DIRECT	GO:0019907~cyclin-dependent protein kinase activating kinase holoenzyme complex	3	0.204918	0.0139098	4331, 1022, 902	1429	3	20472	14.3261	0.999968	0.0578273	0.0439175
Annotation Cluster 22	Enrichment Score: 5.041433810850274
Category	Term	Count	%	PValue	Genes	List Total	Pop Hits	Pop Total	Fold Enrichment	Bonferroni	Benjamini	FDR
UP_SEQ_FEATURE	DOMAIN:Tr-type G	10	0.68306	2.62881e-07	10767, 60678, 9343, 9567, 1938, 9669, 1915, 1968, 7284, 2935	1421	16	20495	9.01434	0.00157316	4.7709e-05	4.71195e-05
UP_SEQ_FEATURE	REGION:G1	10	0.68306	2.9923e-06	10767, 60678, 26284, 9567, 9669, 1915, 1968, 7284, 2935, 9790	1421	20	20495	7.21147	0.0177613	0.000398242	0.000393321
UP_SEQ_FEATURE	REGION:G2	10	0.68306	2.9923e-06	10767, 60678, 26284, 9567, 9669, 1915, 1968, 7284, 2935, 9790	1421	20	20495	7.21147	0.0177613	0.000398242	0.000393321
UP_SEQ_FEATURE	DOMAIN:tr-type G	10	0.68306	2.9923e-06	10767, 60678, 9343, 9567, 1938, 9669, 1915, 1968, 7284, 2935	1421	20	20495	7.21147	0.0177613	0.000398242	0.000393321
UP_SEQ_FEATURE	REGION:G4	10	0.68306	2.9923e-06	10767, 60678, 26284, 9567, 9669, 1915, 1968, 7284, 2935, 9790	1421	20	20495	7.21147	0.0177613	0.000398242	0.000393321
UP_SEQ_FEATURE	REGION:G5	10	0.68306	2.9923e-06	10767, 60678, 26284, 9567, 9669, 1915, 1968, 7284, 2935, 9790	1421	20	20495	7.21147	0.0177613	0.000398242	0.000393321
UP_SEQ_FEATURE	REGION:G3	10	0.68306	4.91427e-06	10767, 60678, 26284, 9567, 9669, 1915, 1968, 7284, 2935, 9790	1421	21	20495	6.86807	0.0290028	0.000613158	0.000605582
GOTERM_MF_DIRECT	GO:0003746~translation elongation factor activity	11	0.751366	6.63709e-05	6829, 10767, 60678, 6919, 1984, 9567, 1938, 1937, 1915, 10102, 7284	1440	31	18811	4.63533	0.0699151	0.00150994	0.00136613
GOTERM_BP_DIRECT	GO:0006414~translational elongation	9	0.614754	7.19733e-05	10767, 60678, 1984, 9567, 1938, 1937, 1915, 10102, 7284	1418	21	19256	5.81987	0.22269	0.00190784	0.00179552
UP_KW_MOLECULAR_FUNCTION	KW-0251~Elongation factor	9	0.614754	0.00260176	6829, 10767, 6919, 1984, 1938, 1937, 1915, 10102, 7284	1054	28	11655	3.55432	0.179623	0.00910616	0.00685918
Annotation Cluster 23	Enrichment Score: 4.567095910575002
Category	Term	Count	%	PValue	Genes	List Total	Pop Hits	Pop Total	Fold Enrichment	Bonferroni	Benjamini	FDR
GOTERM_CC_DIRECT	GO:0000178~exosome (RNase complex)	12	0.819672	5.77611e-10	5393, 5394, 51010, 129563, 10438, 54512, 11340, 51013, 115752, 23016, 118460, 23404	1429	16	20472	10.7446	4.27432e-07	1.37881e-08	1.04715e-08
GOTERM_CC_DIRECT	GO:0000177~cytoplasmic exosome (RNase complex)	11	0.751366	2.04363e-09	5393, 5394, 51010, 54512, 11340, 51013, 115752, 9567, 23016, 118460, 23404	1429	14	20472	11.2562	1.51229e-06	4.44791e-08	3.378e-08
GOTERM_CC_DIRECT	GO:0000176~nuclear exosome (RNase complex)	10	0.68306	6.92502e-09	5393, 5394, 51010, 10438, 54512, 11340, 51013, 23016, 118460, 23404	1429	12	20472	11.9384	5.1245e-06	1.42348e-07	1.08107e-07
GOTERM_BP_DIRECT	GO:0006401~RNA catabolic process	16	1.0929	7.42489e-09	5393, 5394, 23517, 22803, 11340, 23016, 23404, 10535, 51010, 54512, 246243, 51013, 115752, 5511, 4686, 118460	1418	35	19256	6.20786	2.59868e-05	5.09406e-07	4.79415e-07
GOTERM_CC_DIRECT	GO:0101019~nucleolar exosome (RNase complex)	9	0.614754	2.18044e-08	5393, 5394, 51010, 54512, 11340, 51013, 23016, 118460, 23404	1429	10	20472	12.8935	1.61351e-05	3.50766e-07	2.66393e-07
UP_KW_CELLULAR_COMPONENT	KW-0271~Exosome	10	0.68306	3.6676e-08	5393, 5394, 51010, 54512, 11340, 51013, 115752, 23016, 118460, 23404	1305	13	17543	10.3407	1.79712e-06	1.9968e-07	1.63004e-07
GOTERM_BP_DIRECT	GO:0071035~nuclear polyadenylation-dependent rRNA catabolic process	7	0.478142	1.03151e-06	5393, 5394, 51010, 11340, 23016, 84186, 23404	1418	7	19256	13.5797	0.00360379	4.2462e-05	3.99621e-05
GOTERM_BP_DIRECT	GO:0071038~nuclear polyadenylation-dependent tRNA catabolic process	7	0.478142	1.03151e-06	5393, 5394, 51010, 11340, 23016, 84186, 23404	1418	7	19256	13.5797	0.00360379	4.2462e-05	3.99621e-05
GOTERM_BP_DIRECT	GO:0034427~nuclear-transcribed mRNA catabolic process, exonucleolytic, 3'-5'	8	0.546448	1.13403e-06	5393, 51010, 129563, 54512, 11340, 23016, 118460, 23404	1418	10	19256	10.8638	0.00396124	4.50906e-05	4.24359e-05
GOTERM_MF_DIRECT	GO:0000175~3'-5'-exoribonuclease activity	13	0.887978	2.04508e-06	5393, 5394, 129563, 22803, 201626, 23016, 23404, 51010, 54512, 115752, 9924, 55218, 154197	1440	32	18811	5.30692	0.00223074	6.20341e-05	5.61261e-05
GOTERM_BP_DIRECT	GO:0034475~U4 snRNA 3'-end processing	7	0.478142	3.86718e-06	5393, 51010, 54512, 11340, 23016, 118460, 23404	1418	8	19256	11.8822	0.013444	0.000136679	0.000128633
GOTERM_BP_DIRECT	GO:0000467~exonucleolytic trimming to generate mature 3'-end of 5.8S rRNA from tricistronic rRNA transcript (SSU-rRNA, 5.8S rRNA, LSU-rRNA)	6	0.409836	0.000210036	5393, 5394, 51010, 11340, 23016, 23404	1418	9	19256	9.05313	0.520592	0.00486699	0.00458045
GOTERM_BP_DIRECT	GO:0071028~nuclear mRNA surveillance	6	0.409836	0.000210036	5393, 5394, 54512, 11340, 23016, 118460	1418	9	19256	9.05313	0.520592	0.00486699	0.00458045
GOTERM_BP_DIRECT	GO:0071051~polyadenylation-dependent snoRNA 3'-end processing	5	0.34153	0.000852999	5394, 51010, 54512, 118460, 23404	1418	7	19256	9.69978	0.94955	0.0163095	0.0153493
GOTERM_BP_DIRECT	GO:0043928~exonucleolytic nuclear-transcribed mRNA catabolic process involved in deadenylation-dependent decay	6	0.409836	0.00167149	5393, 51010, 11340, 28960, 23016, 23404	1418	13	19256	6.26755	0.997135	0.0282538	0.0265904
GOTERM_BP_DIRECT	GO:0016075~rRNA catabolic process	6	0.409836	0.00471081	5393, 54512, 11340, 115752, 23016, 118460	1418	16	19256	5.09238	1	0.0686797	0.0646363
GOTERM_BP_DIRECT	GO:0034476~U5 snRNA 3'-end processing	3	0.204918	0.0154393	5393, 11340, 23016	1418	3	19256	13.5797	1	0.181893	0.171184
GOTERM_BP_DIRECT	GO:0034473~U1 snRNA 3'-end processing	3	0.204918	0.0154393	5393, 11340, 23016	1418	3	19256	13.5797	1	0.181893	0.171184
UP_SEQ_FEATURE	DOMAIN:RNase_PH_C	3	0.204918	0.026197	5393, 54512, 23016	1421	4	20495	10.8172	1	0.88028	0.869404
GOTERM_BP_DIRECT	GO:0045006~DNA deamination	3	0.204918	0.0293754	51010, 54512, 118460	1418	4	19256	10.1848	1	0.289534	0.272488
GOTERM_BP_DIRECT	GO:0071034~CUT catabolic process	3	0.204918	0.0293754	5394, 51010, 23404	1418	4	19256	10.1848	1	0.289534	0.272488
GOTERM_BP_DIRECT	GO:0071042~nuclear polyadenylation-dependent mRNA catabolic process	3	0.204918	0.0293754	5393, 11340, 23016	1418	4	19256	10.1848	1	0.289534	0.272488
UP_SEQ_FEATURE	DOMAIN:RNase_PH	3	0.204918	0.041672	5393, 54512, 23016	1421	5	20495	8.65376	1	1	0.987809
Annotation Cluster 24	Enrichment Score: 4.564086556743784
Category	Term	Count	%	PValue	Genes	List Total	Pop Hits	Pop Total	Fold Enrichment	Bonferroni	Benjamini	FDR
GOTERM_BP_DIRECT	GO:1905168~positive regulation of double-strand break repair via homologous recombination	18	1.22951	5.31806e-10	64210, 55929, 8089, 8295, 23126, 2074, 64769, 142, 55135, 57634, 10524, 10933, 54556, 6944, 5932, 51149, 86, 8607	1418	39	19256	6.26755	1.86132e-06	4.72949e-08	4.45105e-08
GOTERM_BP_DIRECT	GO:0043968~histone H2A acetylation	12	0.819672	1.08967e-07	57634, 10524, 10933, 55929, 8089, 54556, 6944, 79829, 8295, 64769, 86, 8607	1418	22	19256	7.4071	0.000381312	6.052e-06	5.69569e-06
GOTERM_BP_DIRECT	GO:2000779~regulation of double-strand break repair	13	0.887978	2.4139e-07	55929, 8089, 8295, 64769, 57634, 10524, 10933, 151987, 54556, 6944, 7913, 86, 8607	1418	28	19256	6.30486	0.000844508	1.22409e-05	1.15202e-05
GOTERM_BP_DIRECT	GO:0043967~histone H4 acetylation	16	1.0929	3.9042e-07	8520, 55929, 8089, 80218, 8295, 64769, 57634, 10524, 10933, 54556, 11143, 6944, 10474, 79829, 86, 8607	1418	45	19256	4.82833	0.00136554	1.87134e-05	1.76117e-05
GOTERM_CC_DIRECT	GO:0035267~NuA4 histone acetyltransferase complex	11	0.751366	7.42687e-06	57634, 10524, 10933, 55929, 8089, 54556, 6944, 8295, 64769, 86, 8607	1429	27	20472	5.83656	0.00548083	7.98922e-05	6.06749e-05
GOTERM_BP_DIRECT	GO:0016573~histone acetylation	18	1.22951	9.19851e-06	55929, 8089, 80218, 8295, 64769, 112869, 57634, 10524, 10933, 84148, 54556, 1387, 6944, 7703, 10474, 53615, 86, 8607	1418	70	19256	3.49192	0.0316822	0.000298015	0.000280469
GOTERM_BP_DIRECT	GO:0043486~histone exchange	8	0.546448	2.49167e-05	9025, 55929, 8089, 64431, 6944, 4678, 86, 8607	1418	14	19256	7.75982	0.0835149	0.000736974	0.000693585
GOTERM_CC_DIRECT	GO:0000812~Swr1 complex	7	0.478142	0.000329505	57634, 10524, 55929, 54556, 64431, 8295, 8607	1429	15	20472	6.68551	0.216414	0.00213889	0.0016244
GOTERM_CC_DIRECT	GO:0000786~nucleosome	22	1.50273	0.000642352	55929, 8089, 64431, 333932, 317772, 8295, 3020, 64769, 8340, 653604, 221656, 57634, 10524, 10933, 54556, 440093, 3015, 55506, 6944, 86, 54737, 8607	1429	139	20472	2.26744	0.378422	0.00402831	0.00305934
GOTERM_BP_DIRECT	GO:0042981~regulation of apoptotic process	27	1.84426	0.0306605	7187, 7189, 5245, 8295, 10933, 54556, 26135, 6944, 1958, 1616, 58517, 8607, 11325, 8883, 6188, 8089, 55929, 8125, 9093, 23411, 64769, 23435, 10524, 57634, 328, 9868, 86	1418	240	19256	1.52772	1	0.301351	0.283609
GOTERM_BP_DIRECT	GO:0040008~regulation of growth	10	0.68306	0.0334896	10524, 9133, 10933, 55929, 8089, 54556, 28985, 200845, 86, 8607	1418	61	19256	2.22618	1	0.319291	0.300494
UP_KW_BIOLOGICAL_PROCESS	KW-0341~Growth regulation	10	0.68306	0.0842412	10524, 10933, 55929, 8089, 54556, 28985, 200845, 10399, 86, 8607	1019	59	11187	1.86075	0.999978	0.380645	0.315124
Annotation Cluster 25	Enrichment Score: 4.524748505292477
Category	Term	Count	%	PValue	Genes	List Total	Pop Hits	Pop Total	Fold Enrichment	Bonferroni	Benjamini	FDR
GOTERM_BP_DIRECT	GO:0006275~regulation of DNA replication	19	1.29781	2.09808e-09	93973, 5001, 9126, 8467, 23595, 64769, 79075, 79960, 26057, 79913, 157570, 11143, 5930, 4798, 7528, 86, 54617, 10445, 8607	1418	47	19256	5.48966	7.34324e-06	1.56195e-07	1.46999e-07
UP_KW_BIOLOGICAL_PROCESS	KW-0233~DNA recombination	24	1.63934	3.69886e-06	93973, 5591, 7520, 80119, 23126, 2547, 80198, 10933, 27301, 3148, 79008, 3146, 6117, 79913, 328, 4798, 5888, 6118, 7528, 86, 54617, 3978, 10445, 8607	1019	90	11187	2.92758	0.00045116	2.37506e-05	1.96623e-05
GOTERM_CC_DIRECT	GO:0031011~Ino80 complex	8	0.546448	5.16985e-05	93973, 79913, 4798, 7528, 86, 54617, 10445, 8607	1429	16	20472	7.16305	0.0375353	0.000438968	0.000333378
GOTERM_BP_DIRECT	GO:0060382~regulation of DNA strand elongation	8	0.546448	7.2831e-05	93973, 79913, 4798, 7528, 86, 54617, 10445, 8607	1418	16	19256	6.78984	0.22502	0.00191606	0.00180325
GOTERM_BP_DIRECT	GO:1904507~positive regulation of telomere maintenance in response to DNA damage	7	0.478142	9.85706e-05	93973, 4798, 7528, 86, 54617, 10445, 8607	1418	12	19256	7.92149	0.29179	0.00253845	0.00238901
GOTERM_BP_DIRECT	GO:0033044~regulation of chromosome organization	8	0.546448	0.00026357	93973, 79913, 4798, 7528, 86, 54617, 10445, 8607	1418	19	19256	5.71776	0.602523	0.00594989	0.0055996
GOTERM_BP_DIRECT	GO:0045739~positive regulation of DNA repair	11	0.751366	0.000752645	9025, 93973, 55135, 6188, 1660, 4798, 23411, 2074, 7528, 54617, 10445	1418	42	19256	3.55659	0.928299	0.0146803	0.0138161
GOTERM_BP_DIRECT	GO:0045995~regulation of embryonic development	11	0.751366	0.00110941	93973, 11091, 983, 4798, 10474, 7528, 112869, 86, 54617, 10445, 8607	1418	44	19256	3.39492	0.979454	0.0204307	0.0192279
Annotation Cluster 26	Enrichment Score: 4.517181849866189
Category	Term	Count	%	PValue	Genes	List Total	Pop Hits	Pop Total	Fold Enrichment	Bonferroni	Benjamini	FDR
GOTERM_CC_DIRECT	GO:0034709~methylosome	9	0.614754	2.11227e-07	10419, 6632, 2079, 6634, 6633, 3276, 6636, 6635, 6628	1429	12	20472	10.7446	0.000156296	2.79122e-06	2.11982e-06
GOTERM_CC_DIRECT	GO:0005682~U5 snRNP	12	0.819672	5.31782e-07	9410, 23020, 6632, 25980, 10594, 6634, 6633, 9416, 6636, 24148, 6635, 6628	1429	26	20472	6.61205	0.000393441	6.90383e-06	5.24318e-06
UP_SEQ_FEATURE	DOMAIN:Sm	9	0.614754	1.07223e-06	23658, 51691, 27257, 6632, 6634, 6633, 6636, 6635, 6628	1421	14	20495	9.27189	0.00640102	0.000165543	0.000163497
GOTERM_BP_DIRECT	GO:0000387~spliceosomal snRNP assembly	12	0.819672	2.19461e-06	11218, 11171, 10419, 9733, 25929, 6632, 6634, 6633, 9092, 6636, 6635, 6628	1418	28	19256	5.81987	0.00765173	8.34669e-05	7.85529e-05
GOTERM_CC_DIRECT	GO:0030532~small nuclear ribonucleoprotein complex	9	0.614754	2.27032e-06	6632, 51574, 6634, 6633, 11157, 6636, 6635, 6627, 6628	1429	15	20472	8.59566	0.00167863	2.66673e-05	2.02527e-05
GOTERM_CC_DIRECT	GO:0005687~U4 snRNP	8	0.546448	9.34616e-06	7919, 26121, 6632, 6634, 6633, 6636, 6635, 6628	1429	13	20472	8.81606	0.00689233	9.22154e-05	7.00339e-05
GOTERM_CC_DIRECT	GO:0034719~SMN-Sm protein complex	9	0.614754	1.27704e-05	11218, 11171, 25929, 6632, 6634, 6633, 6636, 6635, 6628	1429	18	20472	7.16305	0.00940562	0.000122728	9.32071e-05
GOTERM_BP_DIRECT	GO:0036261~7-methylguanosine cap hypermethylation	6	0.409836	9.93908e-05	6632, 6634, 6633, 6636, 6635, 6628	1418	8	19256	10.1848	0.29382	0.00253845	0.00238901
GOTERM_CC_DIRECT	GO:0034715~pICln-Sm protein complex	5	0.34153	0.000315489	6632, 6634, 6633, 6636, 6635	1429	6	20472	11.9384	0.208242	0.00208448	0.00158308
GOTERM_CC_DIRECT	GO:0005685~U1 snRNP	10	0.68306	0.000405421	6632, 6634, 6633, 6625, 6636, 6635, 25766, 6629, 51747, 6628	1429	34	20472	4.21356	0.259235	0.0026088	0.00198127
GOTERM_CC_DIRECT	GO:0005683~U7 snRNP	4	0.273224	0.00957836	6634, 6636, 6635, 6628	1429	7	20472	8.18634	0.999193	0.0445785	0.0338556
GOTERM_MF_DIRECT	GO:1990446~U1 snRNP binding	3	0.204918	0.0713241	6632, 6633, 6628	1440	6	18811	6.5316	1	0.416265	0.376621
Annotation Cluster 27	Enrichment Score: 3.996637928118913
Category	Term	Count	%	PValue	Genes	List Total	Pop Hits	Pop Total	Fold Enrichment	Bonferroni	Benjamini	FDR
GOTERM_CC_DIRECT	GO:0000346~transcription export complex	8	0.546448	7.88178e-07	8563, 7919, 84324, 9984, 79228, 57187, 10189, 84321	1429	10	20472	11.4609	0.000583082	1.00561e-05	7.63717e-06
GOTERM_BP_DIRECT	GO:0046784~viral mRNA export from host cell nucleus	7	0.478142	3.86718e-06	8563, 7919, 9984, 79228, 57187, 10189, 84321	1418	8	19256	11.8822	0.013444	0.000136679	0.000128633
GOTERM_CC_DIRECT	GO:0000445~THO complex part of transcription export complex	5	0.34153	0.000315489	8563, 9984, 79228, 57187, 84321	1429	6	20472	11.9384	0.208242	0.00208448	0.00158308
GOTERM_CC_DIRECT	GO:0000347~THO complex	4	0.273224	0.00304343	8563, 9984, 79228, 57187	1429	5	20472	11.4609	0.895186	0.0162024	0.0123051
GOTERM_BP_DIRECT	GO:2000002~negative regulation of DNA damage checkpoint	4	0.273224	0.00355177	8563, 7919, 9984, 11200	1418	5	19256	10.8638	0.999996	0.0535674	0.0504136
Annotation Cluster 28	Enrichment Score: 3.885637981346399
Category	Term	Count	%	PValue	Genes	List Total	Pop Hits	Pop Total	Fold Enrichment	Bonferroni	Benjamini	FDR
GOTERM_MF_DIRECT	GO:0008173~RNA methyltransferase activity	8	0.546448	8.49189e-06	113802, 24140, 117246, 27037, 79922, 56257, 29960, 56339	1440	12	18811	8.7088	0.00923032	0.000220789	0.000199762
GOTERM_BP_DIRECT	GO:0001510~RNA methylation	9	0.614754	1.89006e-05	113802, 4839, 29890, 24140, 117246, 56257, 29960, 54888, 56339	1418	18	19256	6.78984	0.064012	0.000580115	0.000545961
UP_SEQ_FEATURE	DOMAIN:FtsJ	3	0.204918	0.013728	24140, 117246, 29960	1421	3	20495	14.4229	1	0.544483	0.537755
Annotation Cluster 29	Enrichment Score: 3.7595228358993547
Category	Term	Count	%	PValue	Genes	List Total	Pop Hits	Pop Total	Fold Enrichment	Bonferroni	Benjamini	FDR
UP_SEQ_FEATURE	DOMAIN:SET	17	1.1612	4.40443e-07	7468, 54093, 23067, 63977, 8085, 11107, 6839, 55870, 4928, 387893, 55209, 150572, 10322, 54904, 55904, 79918, 29072	1421	54	20495	4.54056	0.00263434	7.53661e-05	7.44349e-05
UP_SEQ_FEATURE	DOMAIN:Post-SET	8	0.546448	0.000181261	6839, 55870, 4928, 7468, 23067, 54904, 29072, 8085	1421	19	20495	6.07282	0.662325	0.0180929	0.0178693
UP_SEQ_FEATURE	DOMAIN:AWS	5	0.34153	0.000307332	55870, 4928, 7468, 54904, 29072	1421	6	20495	12.0191	0.841325	0.0283171	0.0279672
GOTERM_MF_DIRECT	GO:0018024~histone-lysine N-methyltransferase activity	9	0.614754	0.000893315	6839, 55870, 4928, 387893, 7468, 23067, 150572, 54904, 29072	1440	28	18811	4.19888	0.62316	0.0128355	0.0116131
GOTERM_MF_DIRECT	GO:0046975~histone methyltransferase activity (H3-K36 specific)	5	0.34153	0.00727074	55870, 7468, 55209, 54904, 29072	1440	11	18811	5.93782	0.999654	0.0711468	0.0643709
Annotation Cluster 30	Enrichment Score: 3.5879014238335207
Category	Term	Count	%	PValue	Genes	List Total	Pop Hits	Pop Total	Fold Enrichment	Bonferroni	Benjamini	FDR
GOTERM_CC_DIRECT	GO:0048188~Set1C/COMPASS complex	9	0.614754	2.27032e-06	259282, 11091, 5929, 30827, 80335, 23067, 9070, 3054, 91272	1429	15	20472	8.59566	0.00167863	2.66673e-05	2.02527e-05
GOTERM_BP_DIRECT	GO:0051568~histone H3-K4 methylation	12	0.819672	4.86613e-06	259282, 11091, 55870, 5929, 30827, 80335, 23067, 9070, 80349, 3054, 8085, 91272	1418	30	19256	5.43188	0.0168873	0.000162417	0.000152855
GOTERM_MF_DIRECT	GO:0042800~histone methyltransferase activity (H3-K4 specific)	9	0.614754	9.47677e-05	11091, 55870, 5929, 30827, 80335, 23067, 54093, 9070, 8085	1440	21	18811	5.59851	0.0983161	0.00195257	0.00176661
GOTERM_CC_DIRECT	GO:0035097~histone methyltransferase complex	9	0.614754	0.000203154	11091, 5929, 10419, 30827, 80335, 23067, 9070, 3054, 8085	1429	25	20472	5.1574	0.139592	0.00144552	0.00109781
GOTERM_CC_DIRECT	GO:0044665~MLL1/2 complex	4	0.273224	0.014537	11091, 5929, 9070, 3054	1429	8	20472	7.16305	0.99998	0.0581481	0.0441612
GOTERM_CC_DIRECT	GO:0044666~MLL3/4 complex	4	0.273224	0.0960194	11091, 5929, 9070, 8085	1429	16	20472	3.58153	1	0.291206	0.22116
Annotation Cluster 31	Enrichment Score: 3.5429243188406048
Category	Term	Count	%	PValue	Genes	List Total	Pop Hits	Pop Total	Fold Enrichment	Bonferroni	Benjamini	FDR
GOTERM_BP_DIRECT	GO:0031047~gene silencing by RNA	15	1.02459	2.43975e-06	25904, 8468, 22916, 26986, 9271, 56165, 55571, 9470, 122402, 51593, 4686, 136991, 11022, 54514, 10521	1418	45	19256	4.52656	0.00850276	9.17921e-05	8.6388e-05
GOTERM_BP_DIRECT	GO:0034587~piRNA metabolic process	10	0.68306	4.92033e-06	122402, 113802, 201164, 8468, 54456, 136991, 9271, 11022, 54514, 56165	1418	20	19256	6.78984	0.0170738	0.000162417	0.000152855
UP_KW_BIOLOGICAL_PROCESS	KW-0943~RNA-mediated gene silencing	18	1.22951	1.99399e-05	113802, 25904, 8468, 22916, 1660, 9271, 56165, 55571, 9470, 122402, 79753, 51593, 4686, 136991, 11022, 54514, 10521, 5936	1019	61	11187	3.23953	0.00242974	0.000121634	0.000100697
GOTERM_BP_DIRECT	GO:0043046~DNA methylation involved in gamete generation	9	0.614754	4.76208e-05	122402, 201164, 8468, 54456, 136991, 11022, 54514, 56165, 221656	1418	20	19256	6.11086	0.153527	0.00130176	0.00122512
GOTERM_CC_DIRECT	GO:0071546~pi-body	5	0.34153	0.000695369	54456, 136991, 11022, 54514, 56165	1429	7	20472	10.2329	0.402351	0.00428811	0.00325665
GOTERM_CC_DIRECT	GO:0043186~P granule	7	0.478142	0.00410198	113802, 1654, 54456, 9271, 11022, 54514, 56165	1429	23	20472	4.36012	0.952247	0.0206494	0.0156824
GOTERM_BP_DIRECT	GO:0007140~male meiosis	6	0.409836	0.0330565	122402, 3306, 676, 136991, 11022, 54514	1418	25	19256	3.25913	1	0.316024	0.297418
GOTERM_CC_DIRECT	GO:0071547~piP-body	3	0.204918	0.0421968	122402, 11022, 54514	1429	5	20472	8.59566	1	0.146599	0.111336
Annotation Cluster 32	Enrichment Score: 3.2889658751170803
Category	Term	Count	%	PValue	Genes	List Total	Pop Hits	Pop Total	Fold Enrichment	Bonferroni	Benjamini	FDR
UP_SEQ_FEATURE	REPEAT:HAT 8	5	0.34153	0.000108424	1479, 51340, 9733, 56949, 24148	1421	5	20495	14.4229	0.477633	0.0115955	0.0114523
UP_SEQ_FEATURE	REPEAT:HAT 4	6	0.409836	0.000297513	1479, 51340, 9733, 56949, 24148, 22984	1421	10	20495	8.65376	0.83171	0.0282826	0.0279331
UP_SEQ_FEATURE	REPEAT:HAT 7	5	0.34153	0.000307332	1479, 51340, 9733, 56949, 24148	1421	6	20495	12.0191	0.841325	0.0283171	0.0279672
UP_SEQ_FEATURE	REPEAT:HAT 1	6	0.409836	0.000514325	1479, 51340, 9733, 56949, 24148, 22984	1421	11	20495	7.86706	0.954091	0.0416256	0.0411112
UP_SEQ_FEATURE	REPEAT:HAT 2	6	0.409836	0.000514325	1479, 51340, 9733, 56949, 24148, 22984	1421	11	20495	7.86706	0.954091	0.0416256	0.0411112
UP_SEQ_FEATURE	REPEAT:HAT 3	6	0.409836	0.000514325	1479, 51340, 9733, 56949, 24148, 22984	1421	11	20495	7.86706	0.954091	0.0416256	0.0411112
UP_SEQ_FEATURE	REPEAT:HAT 6	5	0.34153	0.000677656	1479, 51340, 9733, 56949, 24148	1421	7	20495	10.3021	0.982749	0.050731	0.0501042
UP_SEQ_FEATURE	REPEAT:HAT 9	4	0.273224	0.00125892	1479, 51340, 56949, 24148	1421	4	20495	14.4229	0.999471	0.0861967	0.0851317
UP_SEQ_FEATURE	REPEAT:HAT 5	5	0.34153	0.00217946	1479, 51340, 9733, 56949, 24148	1421	9	20495	8.01275	0.999998	0.137398	0.1357
Annotation Cluster 33	Enrichment Score: 3.1440914583308017
Category	Term	Count	%	PValue	Genes	List Total	Pop Hits	Pop Total	Fold Enrichment	Bonferroni	Benjamini	FDR
GOTERM_BP_DIRECT	GO:1990481~mRNA pseudouridine synthesis	6	0.409836	0.000210036	80324, 27079, 26995, 83480, 1736, 54517	1418	9	19256	9.05313	0.520592	0.00486699	0.00458045
GOTERM_MF_DIRECT	GO:0009982~pseudouridine synthase activity	7	0.478142	0.000212713	150962, 80324, 27079, 26995, 83480, 1736, 54517	1440	13	18811	7.03403	0.207297	0.0037236	0.00336897
GOTERM_BP_DIRECT	GO:0001522~pseudouridine synthesis	6	0.409836	0.00167149	150962, 80324, 26995, 83480, 1736, 54517	1418	13	19256	6.26755	0.997135	0.0282538	0.0265904
GOTERM_BP_DIRECT	GO:0031119~tRNA pseudouridine synthesis	4	0.273224	0.00355177	150962, 80324, 83480, 54517	1418	5	19256	10.8638	0.999996	0.0535674	0.0504136
Annotation Cluster 34	Enrichment Score: 3.090339902450858
Category	Term	Count	%	PValue	Genes	List Total	Pop Hits	Pop Total	Fold Enrichment	Bonferroni	Benjamini	FDR
GOTERM_BP_DIRECT	GO:0000338~protein deneddylation	7	0.478142	5.25649e-05	64708, 10987, 123228, 2873, 51138, 10980, 9318	1418	11	19256	8.64162	0.168049	0.00140401	0.00132135
UP_KW_CELLULAR_COMPONENT	KW-0736~Signalosome	6	0.409836	0.000711556	64708, 10987, 2873, 51138, 10980, 9318	1305	11	17543	7.3325	0.0342774	0.00249044	0.00203302
GOTERM_BP_DIRECT	GO:0045116~protein neddylation	8	0.546448	0.000733506	64708, 10987, 8883, 2873, 9039, 51138, 10980, 9318	1418	22	19256	4.93807	0.923328	0.0144187	0.0135699
GOTERM_BP_DIRECT	GO:2000434~regulation of protein neddylation	6	0.409836	0.0034452	64708, 10987, 2873, 51138, 10980, 9318	1418	15	19256	5.43188	0.999994	0.0531047	0.0499782
GOTERM_CC_DIRECT	GO:0008180~COP9 signalosome	6	0.409836	0.00373919	64708, 10987, 2873, 51138, 10980, 9318	1429	16	20472	5.37229	0.937475	0.0194859	0.0147988
Annotation Cluster 35	Enrichment Score: 3.0050660421935094
Category	Term	Count	%	PValue	Genes	List Total	Pop Hits	Pop Total	Fold Enrichment	Bonferroni	Benjamini	FDR
UP_SEQ_FEATURE	METAL:Zinc 2	38	2.59563	0.000274873	8315, 9247, 7468, 5422, 22992, 26973, 23567, 83932, 84844, 84225, 54556, 150572, 55646, 95, 5438, 29063, 55904, 11128, 132660, 30827, 93624, 340719, 9093, 56165, 54680, 221656, 23613, 6839, 51692, 51592, 3029, 741, 84678, 1387, 83860, 7528, 10600, 29072	1421	292	20495	1.87696	0.807265	0.0265518	0.0262238
UP_SEQ_FEATURE	METAL:Zinc 1	37	2.52732	0.000400728	8315, 9247, 7468, 5422, 22992, 26973, 23567, 84844, 84225, 54556, 150572, 55646, 95, 5438, 29063, 55904, 11128, 132660, 30827, 93624, 340719, 9093, 56165, 54680, 221656, 23613, 6839, 51692, 51592, 3029, 741, 84678, 1387, 83860, 7528, 10600, 29072	1421	287	20495	1.8594	0.909322	0.0358203	0.0353777
UP_SEQ_FEATURE	METAL:Zinc 3	13	0.887978	0.00876637	132660, 7468, 22992, 26973, 221656, 23613, 84844, 6839, 1387, 29063, 7528, 10600, 29072	1421	80	20495	2.34373	1	0.418744	0.41357
Annotation Cluster 36	Enrichment Score: 2.957056592639452
Category	Term	Count	%	PValue	Genes	List Total	Pop Hits	Pop Total	Fold Enrichment	Bonferroni	Benjamini	FDR
GOTERM_BP_DIRECT	GO:0045943~positive regulation of transcription from RNA polymerase I promoter	10	0.68306	1.95505e-05	55127, 64431, 84128, 8467, 23451, 84135, 55646, 2074, 7913, 9031	1418	23	19256	5.90421	0.0661387	0.000594845	0.000559824
GOTERM_BP_DIRECT	GO:0045945~positive regulation of transcription from RNA polymerase III promoter	7	0.478142	0.00134826	2972, 8467, 23451, 7702, 2074, 7913, 9031	1418	18	19256	5.28099	0.991104	0.0239471	0.0225372
GOTERM_BP_DIRECT	GO:0035066~positive regulation of histone acetylation	6	0.409836	0.0510385	93624, 8467, 23451, 2074, 7913, 9031	1418	28	19256	2.90993	1	0.453258	0.426573
Annotation Cluster 37	Enrichment Score: 2.9397466875053366
Category	Term	Count	%	PValue	Genes	List Total	Pop Hits	Pop Total	Fold Enrichment	Bonferroni	Benjamini	FDR
UP_KW_MOLECULAR_FUNCTION	KW-0030~Aminoacyl-tRNA synthetase	13	0.887978	0.000108483	4141, 16, 6301, 3035, 57176, 2193, 79731, 51520, 4677, 10056, 2617, 1615, 3735	1054	39	11655	3.68596	0.00821122	0.000522072	0.000393249
GOTERM_BP_DIRECT	GO:0006418~tRNA aminoacylation for protein translation	9	0.614754	0.000293339	79731, 4141, 16, 51520, 3035, 4677, 57176, 2617, 3735	1418	25	19256	4.88869	0.641862	0.00653753	0.00615264
GOTERM_MF_DIRECT	GO:0004812~aminoacyl-tRNA ligase activity	7	0.478142	0.000542849	79731, 4141, 3035, 57176, 2617, 2193, 3735	1440	15	18811	6.09616	0.447307	0.00846845	0.00766193
UP_KW_MOLECULAR_FUNCTION	KW-0436~Ligase	27	1.84426	0.00119257	3141, 2193, 79731, 51520, 89978, 10055, 10056, 7317, 1615, 3735, 3978, 64087, 4141, 9656, 16, 9039, 6301, 3035, 57176, 1503, 55278, 51493, 10606, 4677, 2618, 2617, 10588	1054	153	11655	1.95139	0.0866985	0.00459139	0.00345845
UP_SEQ_FEATURE	DOMAIN:AA_TRNA_LIGASE_II	6	0.409836	0.00186991	79731, 6301, 3035, 2617, 2193, 1615	1421	14	20495	6.18126	0.999986	0.1213	0.119801
UP_SEQ_FEATURE	DOMAIN:WHEP-TRS	3	0.204918	0.0596769	4141, 3035, 2617	1421	6	20495	7.21147	1	1	0.987809
Annotation Cluster 38	Enrichment Score: 2.810409170860895
Category	Term	Count	%	PValue	Genes	List Total	Pop Hits	Pop Total	Fold Enrichment	Bonferroni	Benjamini	FDR
GOTERM_BP_DIRECT	GO:0006626~protein targeting to mitochondrion	10	0.68306	0.000118033	26519, 10469, 10440, 26521, 9804, 10452, 9868, 10531, 26517, 9927	1418	28	19256	4.84989	0.33843	0.00294998	0.0027763
GOTERM_BP_DIRECT	GO:0030150~protein import into mitochondrial matrix	8	0.546448	0.000379851	10469, 10440, 9804, 10452, 9868, 92609, 80273, 728489	1418	20	19256	5.43188	0.735451	0.00825943	0.00777316
GOTERM_MF_DIRECT	GO:0008320~protein transmembrane transporter activity	5	0.34153	0.0826336	29928, 10440, 9804, 10452, 9868	1440	22	18811	2.96891	1	0.472439	0.427445
Annotation Cluster 39	Enrichment Score: 2.8064087150426293
Category	Term	Count	%	PValue	Genes	List Total	Pop Hits	Pop Total	Fold Enrichment	Bonferroni	Benjamini	FDR
GOTERM_BP_DIRECT	GO:0070816~phosphorylation of RNA polymerase II C-terminal domain	8	0.546448	1.13403e-06	2965, 1025, 1022, 51755, 902, 8812, 2968, 2967	1418	10	19256	10.8638	0.00396124	4.50906e-05	4.24359e-05
GOTERM_MF_DIRECT	GO:0008353~RNA polymerase II carboxy-terminal domain kinase activity	6	0.409836	0.00130554	1019, 983, 1025, 1022, 51755, 8812	1440	12	18811	6.5316	0.759873	0.0176007	0.0159244
GOTERM_CC_DIRECT	GO:0008024~cyclin/CDK positive transcription elongation factor complex	3	0.204918	0.0604095	1025, 51755, 8812	1429	6	20472	7.16305	1	0.192685	0.146337
GOTERM_MF_DIRECT	GO:0004693~cyclin-dependent protein serine/threonine kinase activity	6	0.409836	0.0665033	1019, 983, 1025, 1022, 51755, 8812	1440	29	18811	2.70273	1	0.411645	0.37244
Annotation Cluster 40	Enrichment Score: 2.7820677799280054
Category	Term	Count	%	PValue	Genes	List Total	Pop Hits	Pop Total	Fold Enrichment	Bonferroni	Benjamini	FDR
UP_SEQ_FEATURE	DOMAIN:MPN	8	0.546448	0.000121744	10987, 55666, 8667, 8665, 10594, 10980, 5713, 10213	1421	18	20495	6.4102	0.51769	0.0127917	0.0126336
GOTERM_MF_DIRECT	GO:0070122~isopeptidase activity	7	0.478142	0.000212713	10987, 8667, 8665, 10594, 10980, 5713, 10213	1440	13	18811	7.03403	0.207297	0.0037236	0.00336897
GOTERM_MF_DIRECT	GO:0008237~metallopeptidase activity	9	0.614754	0.174003	10987, 8667, 8665, 10939, 4898, 10980, 5713, 10213, 10531	1440	71	18811	1.6559	1	0.77057	0.697182
Annotation Cluster 41	Enrichment Score: 2.750776439258679
Category	Term	Count	%	PValue	Genes	List Total	Pop Hits	Pop Total	Fold Enrichment	Bonferroni	Benjamini	FDR
GOTERM_CC_DIRECT	GO:1904813~ficolin-1-rich granule lumen	23	1.57104	4.38509e-05	9861, 4282, 5695, 5686, 2495, 1460, 2547, 5718, 3837, 5708, 10549, 5709, 1654, 3312, 3146, 5478, 10450, 1938, 5689, 1915, 10213, 5713, 3608	1429	124	20472	2.65726	0.0319295	0.000381761	0.000289932
GOTERM_CC_DIRECT	GO:0034774~secretory granule lumen	21	1.43443	0.000127553	9861, 4282, 7520, 5695, 5686, 1460, 2547, 5718, 5708, 10549, 5709, 1654, 3312, 3146, 5478, 10450, 1938, 5689, 1915, 10213, 5713	1429	115	20472	2.61607	0.0900772	0.000963159	0.00073148
GOTERM_CC_DIRECT	GO:0005576~extracellular region	45	3.07377	1	9861, 3181, 7520, 5686, 333932, 2671, 2495, 29789, 1460, 3020, 653604, 5718, 2547, 3837, 1654, 3312, 5478, 10450, 1938, 1915, 957, 80142, 5713, 10213, 50810, 6804, 1834, 4282, 5695, 5036, 54361, 7295, 5708, 10549, 5709, 3146, 145853, 4236, 967, 200081, 5689, 133121, 3608, 388419, 928	1429	2127	20472	0.303091	1	1	1
Annotation Cluster 42	Enrichment Score: 2.714915859508661
Category	Term	Count	%	PValue	Genes	List Total	Pop Hits	Pop Total	Fold Enrichment	Bonferroni	Benjamini	FDR
GOTERM_BP_DIRECT	GO:0016575~histone deacetylation	14	0.956284	9.15413e-05	5245, 3066, 23411, 25942, 11107, 5928, 57504, 10933, 283248, 55869, 8932, 10432, 53615, 1108	1418	53	19256	3.58709	0.274148	0.00239032	0.00224959
GOTERM_BP_DIRECT	GO:2000736~regulation of stem cell differentiation	7	0.478142	0.00247848	5928, 57504, 54888, 3066, 10322, 53615, 1108	1418	20	19256	4.75289	0.999831	0.0397807	0.0374387
GOTERM_CC_DIRECT	GO:0016581~NuRD complex	6	0.409836	0.00499644	5928, 57504, 8932, 3066, 53615, 1108	1429	17	20472	5.05627	0.97544	0.0249822	0.018973
GOTERM_BP_DIRECT	GO:0042659~regulation of cell fate specification	5	0.34153	0.0121863	5928, 57504, 3066, 53615, 1108	1418	13	19256	5.22296	1	0.150671	0.141801
Annotation Cluster 43	Enrichment Score: 2.682058395308699
Category	Term	Count	%	PValue	Genes	List Total	Pop Hits	Pop Total	Fold Enrichment	Bonferroni	Benjamini	FDR
GOTERM_BP_DIRECT	GO:0031442~positive regulation of mRNA 3'-end processing	6	0.409836	3.96885e-05	891, 79577, 22916, 123169, 4686, 54623	1418	7	19256	11.6397	0.129696	0.00111096	0.00104555
GOTERM_CC_DIRECT	GO:0016593~Cdc73/Paf1 complex	6	0.409836	7.68371e-05	79577, 9646, 123169, 55209, 80349, 54623	1429	8	20472	10.7446	0.0552752	0.000624829	0.000474532
GOTERM_BP_DIRECT	GO:0033523~histone H2B ubiquitination	6	0.409836	0.000210036	9025, 79577, 56254, 9646, 123169, 54623	1418	9	19256	9.05313	0.520592	0.00486699	0.00458045
GOTERM_BP_DIRECT	GO:0010390~histone monoubiquitination	6	0.409836	0.00109463	79577, 56254, 9646, 51322, 123169, 54623	1418	12	19256	6.78984	0.978362	0.0202651	0.019072
GOTERM_BP_DIRECT	GO:0001711~endodermal cell fate commitment	4	0.273224	0.00671528	79577, 9646, 123169, 54623	1418	6	19256	9.05313	1	0.0907211	0.08538
GOTERM_BP_DIRECT	GO:0045638~negative regulation of myeloid cell differentiation	5	0.34153	0.0389014	79577, 9646, 123169, 80349, 54623	1418	18	19256	3.77214	1	0.365903	0.344361
UP_KW_BIOLOGICAL_PROCESS	KW-0879~Wnt signaling pathway	14	0.956284	0.917839	9646, 1460, 80349, 54361, 9275, 29882, 2931, 79577, 23184, 1453, 123169, 1452, 54623, 51701	1019	197	11187	0.780192	1	1	0.917839
Annotation Cluster 44	Enrichment Score: 2.679608558560985
Category	Term	Count	%	PValue	Genes	List Total	Pop Hits	Pop Total	Fold Enrichment	Bonferroni	Benjamini	FDR
GOTERM_MF_DIRECT	GO:0000339~RNA cap binding	7	0.478142	0.000122467	8672, 10073, 27257, 22916, 4686, 23367, 9470	1440	12	18811	7.6202	0.125184	0.00243152	0.00219995
GOTERM_MF_DIRECT	GO:0000340~RNA 7-methylguanosine cap binding	6	0.409836	0.00130554	25929, 22916, 28960, 4686, 23367, 9470	1440	12	18811	6.5316	0.759873	0.0176007	0.0159244
GOTERM_CC_DIRECT	GO:0005845~mRNA cap binding complex	4	0.273224	0.0571958	22916, 8731, 4686, 9470	1429	13	20472	4.40803	1	0.19049	0.14467
Annotation Cluster 45	Enrichment Score: 2.526957122532568
Category	Term	Count	%	PValue	Genes	List Total	Pop Hits	Pop Total	Fold Enrichment	Bonferroni	Benjamini	FDR
GOTERM_BP_DIRECT	GO:0000466~maturation of 5.8S rRNA from tricistronic rRNA transcript (SSU-rRNA, 5.8S rRNA, LSU-rRNA)	5	0.34153	0.000137468	23481, 117246, 9875, 55759, 23246	1418	5	19256	13.5797	0.38194	0.00338732	0.0031879
UP_SEQ_FEATURE	REGION:Sufficient for nucleolar localization	3	0.204918	0.013728	23481, 55759, 23246	1421	3	20495	14.4229	1	0.544483	0.537755
GOTERM_CC_DIRECT	GO:0070545~PeBoW complex	3	0.204918	0.0139098	23481, 55759, 23246	1429	3	20472	14.3261	0.999968	0.0578273	0.0439175
Annotation Cluster 46	Enrichment Score: 2.4325890056474355
Category	Term	Count	%	PValue	Genes	List Total	Pop Hits	Pop Total	Fold Enrichment	Bonferroni	Benjamini	FDR
GOTERM_BP_DIRECT	GO:1905821~positive regulation of chromosome condensation	5	0.34153	0.000137468	10051, 10592, 23397, 9918, 64151	1418	5	19256	13.5797	0.38194	0.00338732	0.0031879
GOTERM_CC_DIRECT	GO:0000796~condensin complex	5	0.34153	0.0013139	10051, 10592, 23397, 9918, 64151	1429	8	20472	8.95381	0.622025	0.00747913	0.0056801
GOTERM_BP_DIRECT	GO:0007076~mitotic chromosome condensation	7	0.478142	0.00134826	10051, 10592, 387893, 23397, 5347, 9918, 64151	1418	18	19256	5.28099	0.991104	0.0239471	0.0225372
GOTERM_BP_DIRECT	GO:0051984~positive regulation of chromosome segregation	5	0.34153	0.00633221	990, 10051, 10592, 23397, 64151	1418	11	19256	6.17259	1	0.0889816	0.0837429
GOTERM_BP_DIRECT	GO:0010032~meiotic chromosome condensation	4	0.273224	0.011112	10051, 10592, 23397, 9918	1418	7	19256	7.75982	1	0.141385	0.133061
GOTERM_BP_DIRECT	GO:1905820~positive regulation of chromosome separation	4	0.273224	0.0168152	10051, 10592, 23397, 64151	1418	8	19256	6.78984	1	0.189795	0.178621
UP_KW_BIOLOGICAL_PROCESS	KW-0226~DNA condensation	5	0.34153	0.0325303	10051, 10592, 23397, 9918, 64151	1019	14	11187	3.92086	0.982309	0.152642	0.126368
Annotation Cluster 47	Enrichment Score: 2.332845932661115
Category	Term	Count	%	PValue	Genes	List Total	Pop Hits	Pop Total	Fold Enrichment	Bonferroni	Benjamini	FDR
UP_SEQ_FEATURE	DOMAIN:ThiF	5	0.34153	0.00128093	8883, 9039, 10055, 10054, 7317	1421	8	20495	9.01434	0.999536	0.0861967	0.0851317
GOTERM_BP_DIRECT	GO:0032446~protein modification by small protein conjugation	5	0.34153	0.00633221	8883, 9039, 10055, 10054, 7317	1418	11	19256	6.17259	1	0.0889816	0.0837429
GOTERM_MF_DIRECT	GO:0008641~small protein activating enzyme activity	4	0.273224	0.0123703	8883, 10055, 10054, 7317	1440	7	18811	7.46468	0.999999	0.110724	0.100179
Annotation Cluster 48	Enrichment Score: 2.3005238315008607
Category	Term	Count	%	PValue	Genes	List Total	Pop Hits	Pop Total	Fold Enrichment	Bonferroni	Benjamini	FDR
GOTERM_CC_DIRECT	GO:0031314~extrinsic component of mitochondrial inner membrane	6	0.409836	0.00272575	132001, 56997, 10229, 51004, 91419, 84273	1429	15	20472	5.73044	0.867319	0.0150526	0.0114319
GOTERM_BP_DIRECT	GO:0006744~ubiquinone biosynthetic process	6	0.409836	0.0034452	57107, 56997, 10229, 23590, 2232, 51004	1418	15	19256	5.43188	0.999994	0.0531047	0.0499782
UP_KW_BIOLOGICAL_PROCESS	KW-0831~Ubiquinone biosynthesis	5	0.34153	0.0133576	57107, 56997, 10229, 23590, 51004	1019	11	11187	4.99019	0.806137	0.065185	0.0539646
Annotation Cluster 49	Enrichment Score: 2.2461399046185075
Category	Term	Count	%	PValue	Genes	List Total	Pop Hits	Pop Total	Fold Enrichment	Bonferroni	Benjamini	FDR
GOTERM_MF_DIRECT	GO:0034648~histone demethylase activity (H3-dimethyl-K4 specific)	4	0.273224	0.00168485	5927, 23028, 10765, 221656	1440	4	18811	13.0632	0.841406	0.021903	0.019817
GOTERM_MF_DIRECT	GO:0032452~histone demethylase activity	7	0.478142	0.0064464	5927, 84678, 23210, 22992, 23028, 10765, 221656	1440	23	18811	3.97575	0.999143	0.0639951	0.0579004
GOTERM_BP_DIRECT	GO:0034720~histone H3-K4 demethylation	4	0.273224	0.0168152	5927, 23028, 10765, 221656	1418	8	19256	6.78984	1	0.189795	0.178621
Annotation Cluster 50	Enrichment Score: 2.224894382130205
Category	Term	Count	%	PValue	Genes	List Total	Pop Hits	Pop Total	Fold Enrichment	Bonferroni	Benjamini	FDR
GOTERM_BP_DIRECT	GO:0030071~regulation of mitotic metaphase/anaphase transition	13	0.887978	4.07922e-06	6595, 29945, 55193, 1062, 9275, 990, 55781, 6601, 5347, 6602, 605, 6605, 86	1418	35	19256	5.04388	0.0141759	0.000141319	0.000132999
GOTERM_BP_DIRECT	GO:2000819~regulation of nucleotide-excision repair	10	0.68306	0.000118033	6595, 3146, 6601, 55193, 11143, 6602, 605, 6605, 9275, 86	1418	28	19256	4.84989	0.33843	0.00294998	0.0027763
GOTERM_BP_DIRECT	GO:2000045~regulation of G1/S transition of mitotic cell cycle	13	0.887978	0.000378376	6595, 4331, 55193, 1022, 9275, 6601, 10197, 902, 6602, 605, 6605, 86, 54617	1418	53	19256	3.33087	0.734081	0.00825943	0.00777316
GOTERM_BP_DIRECT	GO:1902459~positive regulation of stem cell population maintenance	11	0.751366	0.00133371	5926, 6595, 5928, 84678, 3066, 6602, 605, 6605, 25942, 9275, 86	1418	45	19256	3.31948	0.990638	0.0239471	0.0225372
GOTERM_BP_DIRECT	GO:0070316~regulation of G0 to G1 transition	8	0.546448	0.00170126	6595, 6601, 55193, 6602, 605, 6605, 9275, 86	1418	25	19256	4.3455	0.997419	0.0284818	0.026805
GOTERM_BP_DIRECT	GO:0006337~nucleosome disassembly	7	0.478142	0.00184889	83743, 6601, 11198, 6602, 6418, 6605, 6749	1418	19	19256	5.00304	0.998462	0.0302302	0.0284505
GOTERM_CC_DIRECT	GO:0016586~RSC complex	6	0.409836	0.00272575	55870, 6601, 55193, 6602, 6605, 86	1429	15	20472	5.73044	0.867319	0.0150526	0.0114319
GOTERM_CC_DIRECT	GO:0016514~SWI/SNF complex	8	0.546448	0.00388379	6595, 6601, 55193, 6602, 605, 6605, 9275, 86	1429	30	20472	3.82029	0.943843	0.0199384	0.0151424
GOTERM_BP_DIRECT	GO:2000781~positive regulation of double-strand break repair	9	0.614754	0.00906385	55135, 6595, 6601, 55193, 6602, 605, 6605, 9275, 86	1418	41	19256	2.98091	1	0.119227	0.112208
GOTERM_CC_DIRECT	GO:0035060~brahma complex	5	0.34153	0.0134023	6595, 6601, 6602, 6605, 86	1429	14	20472	5.11647	0.999954	0.0578273	0.0439175
GOTERM_CC_DIRECT	GO:0071564~npBAF complex	5	0.34153	0.0134023	6595, 6601, 6602, 6605, 86	1429	14	20472	5.11647	0.999954	0.0578273	0.0439175
GOTERM_BP_DIRECT	GO:0045663~positive regulation of myoblast differentiation	9	0.614754	0.0202241	10524, 463, 6595, 6601, 55193, 150572, 6602, 6605, 86	1418	47	19256	2.60037	1	0.223937	0.210753
GOTERM_BP_DIRECT	GO:0045582~positive regulation of T cell differentiation	7	0.478142	0.0457097	2625, 6595, 6601, 55193, 6602, 6605, 86	1418	36	19256	2.6405	1	0.414816	0.390394
GOTERM_BP_DIRECT	GO:0045597~positive regulation of cell differentiation	9	0.614754	0.0717025	6595, 4760, 5036, 6601, 55193, 6657, 6602, 6605, 86	1418	60	19256	2.03695	1	0.583458	0.549107
GOTERM_CC_DIRECT	GO:0071565~nBAF complex	4	0.273224	0.0960194	6595, 6601, 6602, 6605	1429	16	20472	3.58153	1	0.291206	0.22116
GOTERM_BP_DIRECT	GO:0045596~negative regulation of cell differentiation	8	0.546448	0.179295	6595, 10419, 6602, 605, 54361, 23512, 9275, 86	1418	63	19256	1.72441	1	1	0.941395
UP_KW_BIOLOGICAL_PROCESS	KW-0524~Neurogenesis	13	0.887978	0.999538	6595, 4760, 4673, 2074, 9373, 55140, 29882, 991, 2931, 6601, 6602, 6605, 86	1019	285	11187	0.50077	1	1	0.999538
Annotation Cluster 51	Enrichment Score: 2.200443087050841
Category	Term	Count	%	PValue	Genes	List Total	Pop Hits	Pop Total	Fold Enrichment	Bonferroni	Benjamini	FDR
GOTERM_BP_DIRECT	GO:0000731~DNA synthesis involved in DNA repair	8	0.546448	4.3747e-05	6240, 50484, 5422, 5983, 5424, 5426, 23411, 5429	1418	15	19256	7.2425	0.141971	0.00120528	0.00113432
GOTERM_MF_DIRECT	GO:0003887~DNA-directed DNA polymerase activity	8	0.546448	0.00272241	5422, 5424, 51455, 5426, 5427, 5428, 5429, 64282	1440	26	18811	4.01944	0.949051	0.0316263	0.0286142
GOTERM_BP_DIRECT	GO:0071897~DNA biosynthetic process	8	0.546448	0.00758191	5245, 5424, 5425, 286826, 5428, 5429, 64282, 3978	1418	32	19256	3.39492	1	0.102035	0.0960278
UP_KW_MOLECULAR_FUNCTION	KW-0239~DNA-directed DNA polymerase	6	0.409836	0.0111792	5422, 5424, 5426, 5428, 5429, 64282	1054	16	11655	4.1467	0.574464	0.0358667	0.0270165
UP_SEQ_FEATURE	DOMAIN:DNA_pol_B_exo1	3	0.204918	0.013728	5422, 5424, 5426	1421	3	20495	14.4229	1	0.544483	0.537755
UP_SEQ_FEATURE	MOTIF:CysB motif	3	0.204918	0.026197	5422, 5424, 5426	1421	4	20495	10.8172	1	0.88028	0.869404
UP_SEQ_FEATURE	ZN_FING:CysA-type	3	0.204918	0.026197	5422, 5424, 5426	1421	4	20495	10.8172	1	0.88028	0.869404
UP_SEQ_FEATURE	DOMAIN:DNA_pol_B	3	0.204918	0.026197	5422, 5424, 5426	1421	4	20495	10.8172	1	0.88028	0.869404
Annotation Cluster 52	Enrichment Score: 2.179597008658102
Category	Term	Count	%	PValue	Genes	List Total	Pop Hits	Pop Total	Fold Enrichment	Bonferroni	Benjamini	FDR
GOTERM_BP_DIRECT	GO:0043966~histone H3 acetylation	14	0.956284	0.000167187	11091, 93624, 6885, 6873, 8295, 112869, 79960, 84148, 23450, 11143, 8888, 10474, 6877, 6879	1418	56	19256	3.39492	0.443008	0.00400677	0.00377088
GOTERM_BP_DIRECT	GO:0035522~monoubiquitinated histone H2A deubiquitination	9	0.614754	0.000893618	93624, 23450, 6873, 10474, 6877, 8295, 6879, 112869, 10600	1418	29	19256	4.21439	0.956241	0.0169933	0.0159928
GOTERM_BP_DIRECT	GO:0035521~monoubiquitinated histone deubiquitination	8	0.546448	0.00170126	93624, 23450, 6873, 10474, 6877, 8295, 6879, 112869	1418	25	19256	4.3455	0.997419	0.0284818	0.026805
GOTERM_BP_DIRECT	GO:0006282~regulation of DNA repair	10	0.68306	0.00354391	1025, 93624, 23450, 6873, 10474, 6877, 8295, 6879, 112869, 5429	1418	43	19256	3.15807	0.999996	0.0535674	0.0504136
GOTERM_CC_DIRECT	GO:0033276~transcription factor TFTC complex	5	0.34153	0.0328112	6873, 10474, 6877, 8295, 6879	1429	18	20472	3.97947	1	0.12178	0.0924871
GOTERM_CC_DIRECT	GO:0000124~SAGA complex	5	0.34153	0.0925614	93624, 23450, 10474, 8295, 112869	1429	25	20472	2.86522	1	0.283039	0.214957
GOTERM_CC_DIRECT	GO:0030914~STAGA complex	3	0.204918	0.202191	93624, 10474, 8295	1429	12	20472	3.58153	1	0.49708	0.377512
Annotation Cluster 53	Enrichment Score: 2.17747591135571
Category	Term	Count	%	PValue	Genes	List Total	Pop Hits	Pop Total	Fold Enrichment	Bonferroni	Benjamini	FDR
UP_SEQ_FEATURE	ZN_FING:PHD-type 1	9	0.614754	0.00463861	79960, 5927, 7468, 2186, 57649, 54904, 10765, 1108, 8085	1421	39	20495	3.32837	1	0.262081	0.258843
UP_SEQ_FEATURE	ZN_FING:PHD-type 3	5	0.34153	0.00510253	5927, 7468, 54904, 10765, 8085	1421	11	20495	6.55588	1	0.280358	0.276894
UP_SEQ_FEATURE	ZN_FING:PHD-type 2	8	0.546448	0.0123994	79960, 5927, 7468, 2186, 54904, 10765, 1108, 8085	1421	37	20495	3.11847	1	0.544483	0.537755
Annotation Cluster 54	Enrichment Score: 2.1367617629135767
Category	Term	Count	%	PValue	Genes	List Total	Pop Hits	Pop Total	Fold Enrichment	Bonferroni	Benjamini	FDR
GOTERM_CC_DIRECT	GO:0071817~MMXD complex	4	0.273224	0.00304343	64210, 2068, 9391, 51647	1429	5	20472	11.4609	0.895186	0.0162024	0.0123051
GOTERM_CC_DIRECT	GO:0097361~CIA complex	4	0.273224	0.00304343	64210, 9391, 51647, 64428	1429	5	20472	11.4609	0.895186	0.0162024	0.0123051
GOTERM_BP_DIRECT	GO:0097428~protein maturation by iron-sulfur cluster transfer	4	0.273224	0.0419748	64210, 9391, 51647, 150274	1418	11	19256	4.93807	1	0.389575	0.36664
Annotation Cluster 55	Enrichment Score: 2.0842305097895273
Category	Term	Count	%	PValue	Genes	List Total	Pop Hits	Pop Total	Fold Enrichment	Bonferroni	Benjamini	FDR
GOTERM_CC_DIRECT	GO:0022624~proteasome accessory complex	9	0.614754	7.55737e-06	9861, 5706, 5718, 5708, 5709, 5700, 5711, 10213, 5704	1429	17	20472	7.58441	0.00557687	7.98922e-05	6.06749e-05
GOTERM_CC_DIRECT	GO:0008540~proteasome regulatory particle, base subcomplex	4	0.273224	0.0206882	5706, 5708, 5700, 5704	1429	9	20472	6.36716	1	0.0797358	0.0605561
GOTERM_MF_DIRECT	GO:0036402~proteasome-activating ATPase activity	3	0.204918	0.0713241	5706, 5700, 5704	1440	6	18811	6.5316	1	0.416265	0.376621
GOTERM_BP_DIRECT	GO:1901800~positive regulation of proteasomal protein catabolic process	3	0.204918	0.412808	5706, 5700, 5704	1418	19	19256	2.14416	1	1	0.941395
Annotation Cluster 56	Enrichment Score: 2.0399058698814057
Category	Term	Count	%	PValue	Genes	List Total	Pop Hits	Pop Total	Fold Enrichment	Bonferroni	Benjamini	FDR
GOTERM_BP_DIRECT	GO:0007062~sister chromatid cohesion	9	0.614754	0.000396566	4361, 8243, 10735, 9126, 11331, 55869, 5885, 157570, 5347	1418	26	19256	4.70066	0.75049	0.00825943	0.00777316
GOTERM_BP_DIRECT	GO:0034089~establishment of meiotic sister chromatid cohesion	4	0.273224	0.00671528	8243, 10735, 9126, 5885	1418	6	19256	9.05313	1	0.0907211	0.08538
GOTERM_CC_DIRECT	GO:0034991~nuclear meiotic cohesin complex	4	0.273224	0.014537	8243, 10735, 9126, 5885	1429	8	20472	7.16305	0.99998	0.0581481	0.0441612
GOTERM_BP_DIRECT	GO:0090307~mitotic spindle assembly	8	0.546448	0.0285267	3837, 991, 8243, 10735, 23272, 9126, 7756, 11200	1418	41	19256	2.6497	1	0.289534	0.272488
GOTERM_CC_DIRECT	GO:0008278~cohesin complex	4	0.273224	0.0571958	8243, 10735, 9126, 5885	1429	13	20472	4.40803	1	0.19049	0.14467
Annotation Cluster 57	Enrichment Score: 2.0357042763178286
Category	Term	Count	%	PValue	Genes	List Total	Pop Hits	Pop Total	Fold Enrichment	Bonferroni	Benjamini	FDR
GOTERM_MF_DIRECT	GO:0010521~telomerase inhibitor activity	4	0.273224	0.00397189	25913, 54984, 80119, 10445	1440	5	18811	10.4506	0.987041	0.0429436	0.0388537
GOTERM_BP_DIRECT	GO:0051974~negative regulation of telomerase activity	5	0.34153	0.0121863	25913, 54984, 80119, 2072, 10445	1418	13	19256	5.22296	1	0.150671	0.141801
GOTERM_BP_DIRECT	GO:0032211~negative regulation of telomere maintenance via telomerase	6	0.409836	0.0161442	5394, 25913, 54984, 55226, 80119, 64282	1418	21	19256	3.87991	1	0.18767	0.176621
Annotation Cluster 58	Enrichment Score: 1.980812277973592
Category	Term	Count	%	PValue	Genes	List Total	Pop Hits	Pop Total	Fold Enrichment	Bonferroni	Benjamini	FDR
UP_SEQ_FEATURE	REPEAT:WD 13	8	0.546448	0.00195808	11180, 25929, 84128, 10607, 134430, 5822, 55250, 10885	1421	27	20495	4.27346	0.999992	0.124755	0.123213
UP_SEQ_FEATURE	REPEAT:WD 12	8	0.546448	0.00547931	11180, 25929, 84128, 10607, 134430, 5822, 55250, 10885	1421	32	20495	3.60574	1	0.292325	0.288713
GOTERM_CC_DIRECT	GO:0034388~Pwp2p-containing subcomplex of 90S preribosome	4	0.273224	0.00577136	51096, 134430, 5822, 10885	1429	6	20472	9.55073	0.986201	0.0280974	0.0213389
UP_SEQ_FEATURE	REPEAT:WD 11	8	0.546448	0.00776104	11180, 25929, 84128, 10607, 134430, 5822, 55250, 10885	1421	34	20495	3.39363	1	0.380991	0.376283
UP_SEQ_FEATURE	REPEAT:WD 8	11	0.751366	0.00870932	8662, 54475, 11180, 121441, 25929, 84128, 10607, 134430, 5822, 55250, 10885	1421	61	20495	2.60086	1	0.418744	0.41357
UP_SEQ_FEATURE	REPEAT:WD 10	8	0.546448	0.00913386	11180, 25929, 84128, 10607, 134430, 5822, 55250, 10885	1421	35	20495	3.29667	1	0.427365	0.422084
UP_SEQ_FEATURE	REPEAT:WD 9	8	0.546448	0.021309	11180, 25929, 84128, 10607, 134430, 5822, 55250, 10885	1421	41	20495	2.81423	1	0.802963	0.793041
UP_SEQ_FEATURE	REPEAT:WD 14	4	0.273224	0.174802	11180, 134430, 5822, 55250	1421	21	20495	2.74723	1	1	0.987809
Annotation Cluster 59	Enrichment Score: 1.9784909715923067
Category	Term	Count	%	PValue	Genes	List Total	Pop Hits	Pop Total	Fold Enrichment	Bonferroni	Benjamini	FDR
GOTERM_MF_DIRECT	GO:0042800~histone methyltransferase activity (H3-K4 specific)	9	0.614754	9.47677e-05	11091, 55870, 5929, 30827, 80335, 23067, 54093, 9070, 8085	1440	21	18811	5.59851	0.0983161	0.00195257	0.00176661
GOTERM_BP_DIRECT	GO:0044648~histone H3-K4 dimethylation	3	0.204918	0.0886961	23067, 54093, 8085	1418	7	19256	5.81987	1	0.685094	0.64476
GOTERM_BP_DIRECT	GO:0097692~histone H3-K4 monomethylation	3	0.204918	0.138026	23067, 54093, 8085	1418	9	19256	4.52656	1	0.919774	0.865623
Annotation Cluster 60	Enrichment Score: 1.9744018386960653
Category	Term	Count	%	PValue	Genes	List Total	Pop Hits	Pop Total	Fold Enrichment	Bonferroni	Benjamini	FDR
UP_SEQ_FEATURE	DOMAIN:KH	10	0.68306	0.00010091	10656, 3190, 55510, 26057, 7536, 11022, 202559, 8570, 11103, 5094	1421	29	20495	4.97343	0.453587	0.0111917	0.0110534
UP_SEQ_FEATURE	DOMAIN:KH 1	6	0.409836	0.0222839	3190, 399664, 9513, 11022, 8570, 5094	1421	24	20495	3.60574	1	0.823817	0.813638
UP_SEQ_FEATURE	DOMAIN:KH 2	6	0.409836	0.0222839	3190, 399664, 9513, 11022, 8570, 5094	1421	24	20495	3.60574	1	0.823817	0.813638
UP_SEQ_FEATURE	DOMAIN:KH 3	3	0.204918	0.252624	3190, 8570, 5094	1421	14	20495	3.09063	1	1	0.987809
Annotation Cluster 61	Enrichment Score: 1.9637252329786186
Category	Term	Count	%	PValue	Genes	List Total	Pop Hits	Pop Total	Fold Enrichment	Bonferroni	Benjamini	FDR
GOTERM_BP_DIRECT	GO:0035825~reciprocal DNA recombination	6	0.409836	0.000210036	4361, 11073, 4683, 83990, 5932, 10111	1418	9	19256	9.05313	0.520592	0.00486699	0.00458045
GOTERM_BP_DIRECT	GO:0000729~DNA double-strand break processing	6	0.409836	0.000394586	4361, 641, 4683, 56916, 55218, 10111	1418	10	19256	8.14781	0.748755	0.00825943	0.00777316
GOTERM_MF_DIRECT	GO:0000014~single-stranded DNA endodeoxyribonuclease activity	5	0.34153	0.00314259	4361, 2067, 5932, 10111, 2072	1440	9	18811	7.25733	0.967843	0.035747	0.0323425
GOTERM_CC_DIRECT	GO:0070533~BRCA1-C complex	4	0.273224	0.00577136	4361, 4683, 5932, 10111	1429	6	20472	9.55073	0.986201	0.0280974	0.0213389
GOTERM_BP_DIRECT	GO:0032206~positive regulation of telomere maintenance	6	0.409836	0.00627445	25913, 4361, 4683, 546, 26354, 10111	1418	17	19256	4.79283	1	0.0889816	0.0837429
GOTERM_BP_DIRECT	GO:0044818~mitotic G2/M transition checkpoint	6	0.409836	0.0104264	65123, 4361, 4683, 1111, 5932, 10111	1418	19	19256	4.28832	1	0.136126	0.128112
GOTERM_CC_DIRECT	GO:0098687~chromosomal region	3	0.204918	0.0139098	4361, 4683, 10111	1429	3	20472	14.3261	0.999968	0.0578273	0.0439175
GOTERM_CC_DIRECT	GO:0030870~Mre11 complex	3	0.204918	0.0265354	4361, 4683, 10111	1429	4	20472	10.7446	1	0.100699	0.0764765
GOTERM_BP_DIRECT	GO:0031860~telomeric 3' overhang formation	3	0.204918	0.0293754	4361, 4683, 10111	1418	4	19256	10.1848	1	0.289534	0.272488
GOTERM_BP_DIRECT	GO:0031954~positive regulation of protein autophosphorylation	4	0.273224	0.257688	4361, 1654, 4683, 10111	1418	24	19256	2.26328	1	1	0.941395
GOTERM_BP_DIRECT	GO:0033674~positive regulation of kinase activity	4	0.273224	0.91219	4361, 4683, 10111, 10985	1418	73	19256	0.744093	1	1	0.941395
Annotation Cluster 62	Enrichment Score: 1.9594505824718293
Category	Term	Count	%	PValue	Genes	List Total	Pop Hits	Pop Total	Fold Enrichment	Bonferroni	Benjamini	FDR
GOTERM_CC_DIRECT	GO:0000123~histone acetyltransferase complex	10	0.68306	0.000106291	79960, 11091, 10933, 84148, 1387, 11143, 3054, 8295, 64769, 10445	1429	29	20472	4.94004	0.0756454	0.000836759	0.000635484
GOTERM_CC_DIRECT	GO:0071339~MLL1 complex	10	0.68306	0.000512308	11091, 6045, 5929, 84148, 26121, 9070, 3054, 6879, 10445, 8607	1429	35	20472	4.09317	0.315595	0.00326817	0.00248205
GOTERM_BP_DIRECT	GO:0043981~histone H4-K5 acetylation	7	0.478142	0.000660861	79960, 11091, 84148, 11143, 3054, 64769, 10445	1418	16	19256	5.94111	0.901113	0.0132894	0.012507
GOTERM_BP_DIRECT	GO:0043982~histone H4-K8 acetylation	7	0.478142	0.000660861	79960, 11091, 84148, 11143, 3054, 64769, 10445	1418	16	19256	5.94111	0.901113	0.0132894	0.012507
GOTERM_BP_DIRECT	GO:0051571~positive regulation of histone H3-K4 methylation	7	0.478142	0.00825254	11091, 84148, 9646, 22938, 80349, 3054, 10445	1418	25	19256	3.80231	1	0.110212	0.103724
GOTERM_BP_DIRECT	GO:0043984~histone H4-K16 acetylation	5	0.34153	0.0206792	11091, 10524, 84148, 3054, 10445	1418	15	19256	4.52656	1	0.226823	0.213469
GOTERM_CC_DIRECT	GO:0044545~NSL complex	4	0.273224	0.036603	11091, 84148, 3054, 10445	1429	11	20472	5.20949	1	0.13343	0.101334
GOTERM_BP_DIRECT	GO:0043983~histone H4-K12 acetylation	3	0.204918	0.112656	79960, 11143, 64769	1418	8	19256	5.09238	1	0.826383	0.77773
GOTERM_BP_DIRECT	GO:2000278~regulation of DNA biosynthetic process	3	0.204918	0.16447	79960, 11143, 64769	1418	10	19256	4.07391	1	1	0.941395
GOTERM_BP_DIRECT	GO:1900095~regulation of dosage compensation by inactivation of X chromosome	3	0.204918	0.191691	11091, 84148, 10445	1418	11	19256	3.70355	1	1	0.941395
GOTERM_BP_DIRECT	GO:0001558~regulation of cell growth	7	0.478142	0.529318	79960, 79577, 55210, 4682, 11143, 340719, 64769	1418	79	19256	1.20326	1	1	0.941395
Annotation Cluster 63	Enrichment Score: 1.957540651439481
Category	Term	Count	%	PValue	Genes	List Total	Pop Hits	Pop Total	Fold Enrichment	Bonferroni	Benjamini	FDR
UP_SEQ_FEATURE	REGION:Acetyl-CoA binding	8	0.546448	0.000369953	8520, 10524, 84148, 55226, 1387, 80218, 79829, 55140	1421	21	20495	5.49445	0.890962	0.0335704	0.0331556
UP_SEQ_FEATURE	BINDING:Acetyl-CoA	6	0.409836	0.00363131	10524, 84148, 55226, 1387, 79829, 55140	1421	16	20495	5.4086	1	0.209114	0.206531
UP_SEQ_FEATURE	DOMAIN:N-acetyltransferase	6	0.409836	0.0356797	26151, 55226, 51126, 80218, 79829, 55140	1421	27	20495	3.2051	1	1	0.987809
GOTERM_MF_DIRECT	GO:0016407~acetyltransferase activity	5	0.34153	0.0363142	10524, 84148, 1387, 157570, 55140	1440	17	18811	3.84212	1	0.260889	0.236042
GOTERM_MF_DIRECT	GO:0004402~histone acetyltransferase activity	6	0.409836	0.0936676	8520, 10524, 84148, 1387, 11143, 8888	1440	32	18811	2.44935	1	0.526076	0.475973
Annotation Cluster 64	Enrichment Score: 1.906945246692242
Category	Term	Count	%	PValue	Genes	List Total	Pop Hits	Pop Total	Fold Enrichment	Bonferroni	Benjamini	FDR
UP_SEQ_FEATURE	REPEAT:HEAT 1	15	1.02459	0.00014073	5591, 8189, 9793, 64210, 8672, 92105, 9044, 27340, 56259, 3837, 23451, 7514, 3843, 10985, 64151	1421	66	20495	3.27794	0.569535	0.0142853	0.0141088
UP_SEQ_FEATURE	REPEAT:HEAT 2	15	1.02459	0.00014073	5591, 8189, 9793, 64210, 8672, 92105, 9044, 27340, 56259, 3837, 23451, 7514, 3843, 10985, 64151	1421	66	20495	3.27794	0.569535	0.0142853	0.0141088
UP_SEQ_FEATURE	REPEAT:HEAT 8	9	0.614754	0.000462331	3837, 9793, 92105, 23451, 7514, 3843, 9044, 64151, 10985	1421	28	20495	4.63595	0.937309	0.040129	0.0396332
UP_SEQ_FEATURE	REPEAT:HEAT 4	12	0.819672	0.000514066	8189, 3837, 9793, 64210, 8672, 92105, 23451, 7514, 3843, 9044, 64151, 10985	1421	50	20495	3.46151	0.954019	0.0416256	0.0411112
UP_SEQ_FEATURE	REPEAT:HEAT 5	11	0.751366	0.000574014	8189, 3837, 9793, 8672, 92105, 23451, 7514, 3843, 9044, 64151, 10985	1421	43	20495	3.68959	0.967895	0.0458369	0.0452706
UP_SEQ_FEATURE	REPEAT:HEAT 7	9	0.614754	0.00122093	3837, 9793, 92105, 23451, 7514, 3843, 9044, 64151, 10985	1421	32	20495	4.05645	0.999336	0.0861967	0.0851317
UP_SEQ_FEATURE	REPEAT:HEAT 3	12	0.819672	0.00162638	8189, 3837, 9793, 64210, 8672, 92105, 23451, 7514, 3843, 9044, 64151, 10985	1421	57	20495	3.03641	0.999942	0.107038	0.105715
UP_SEQ_FEATURE	REPEAT:HEAT 6	9	0.614754	0.00329168	3837, 9793, 92105, 23451, 7514, 3843, 9044, 64151, 10985	1421	37	20495	3.50828	1	0.193273	0.190885
UP_SEQ_FEATURE	REPEAT:HEAT 10	7	0.478142	0.00498407	3837, 9793, 23451, 7514, 3843, 64151, 10985	1421	24	20495	4.20669	1	0.276385	0.27297
UP_SEQ_FEATURE	REPEAT:HEAT 9	7	0.478142	0.00617987	3837, 9793, 23451, 7514, 3843, 64151, 10985	1421	25	20495	4.03842	1	0.313655	0.309779
UP_SEQ_FEATURE	REPEAT:HEAT 17	3	0.204918	0.149183	3837, 3843, 10985	1421	10	20495	4.32688	1	1	0.987809
UP_SEQ_FEATURE	REPEAT:HEAT 18	3	0.204918	0.149183	3837, 3843, 10985	1421	10	20495	4.32688	1	1	0.987809
UP_SEQ_FEATURE	REPEAT:HEAT 19	3	0.204918	0.149183	3837, 3843, 10985	1421	10	20495	4.32688	1	1	0.987809
UP_SEQ_FEATURE	REPEAT:HEAT 11	4	0.273224	0.157447	3837, 23451, 3843, 10985	1421	20	20495	2.88459	1	1	0.987809
UP_SEQ_FEATURE	REPEAT:HEAT 16	3	0.204918	0.174341	3837, 3843, 10985	1421	11	20495	3.93353	1	1	0.987809
UP_SEQ_FEATURE	REPEAT:HEAT 15	3	0.204918	0.279059	3837, 3843, 10985	1421	15	20495	2.88459	1	1	0.987809
UP_SEQ_FEATURE	REPEAT:HEAT 14	3	0.204918	0.331592	3837, 3843, 10985	1421	17	20495	2.54522	1	1	0.987809
UP_SEQ_FEATURE	REPEAT:HEAT 12	3	0.204918	0.357474	3837, 3843, 10985	1421	18	20495	2.40382	1	1	0.987809
UP_SEQ_FEATURE	REPEAT:HEAT 13	3	0.204918	0.357474	3837, 3843, 10985	1421	18	20495	2.40382	1	1	0.987809
Annotation Cluster 65	Enrichment Score: 1.9060319030216333
Category	Term	Count	%	PValue	Genes	List Total	Pop Hits	Pop Total	Fold Enrichment	Bonferroni	Benjamini	FDR
UP_SEQ_FEATURE	DOMAIN:SAM-dependent MTase PRMT-type	5	0.34153	0.000677656	10419, 10196, 3276, 56341, 10498	1421	7	20495	10.3021	0.982749	0.050731	0.0501042
GOTERM_BP_DIRECT	GO:0016571~histone methylation	7	0.478142	0.00325636	8726, 3276, 56341, 10498, 23512, 54904, 28989	1418	21	19256	4.52656	0.999989	0.050866	0.0478714
GOTERM_MF_DIRECT	GO:0016274~protein-arginine N-methyltransferase activity	5	0.34153	0.00492232	10419, 10196, 3276, 56341, 10498	1440	10	18811	6.5316	0.995431	0.0511922	0.0463167
GOTERM_MF_DIRECT	GO:0035242~protein-arginine omega-N asymmetric methyltransferase activity	4	0.273224	0.0123703	10196, 3276, 56341, 10498	1440	7	18811	7.46468	0.999999	0.110724	0.100179
GOTERM_BP_DIRECT	GO:0018216~peptidyl-arginine methylation	3	0.204918	0.0665292	10419, 3276, 56341	1418	6	19256	6.78984	1	0.543892	0.511871
GOTERM_MF_DIRECT	GO:0035241~protein-arginine omega-N monomethyltransferase activity	3	0.204918	0.0713241	10196, 3276, 56341	1440	6	18811	6.5316	1	0.416265	0.376621
GOTERM_MF_DIRECT	GO:0008469~histone-arginine N-methyltransferase activity	3	0.204918	0.0713241	10419, 56341, 10498	1440	6	18811	6.5316	1	0.416265	0.376621
Annotation Cluster 66	Enrichment Score: 1.848421546223381
Category	Term	Count	%	PValue	Genes	List Total	Pop Hits	Pop Total	Fold Enrichment	Bonferroni	Benjamini	FDR
UP_SEQ_FEATURE	DOMAIN:RNA_pol_Rpb2_1	3	0.204918	0.013728	5431, 55703, 84172	1421	3	20495	14.4229	1	0.544483	0.537755
UP_SEQ_FEATURE	DOMAIN:RNA_pol_Rpb2_2	3	0.204918	0.013728	5431, 55703, 84172	1421	3	20495	14.4229	1	0.544483	0.537755
UP_SEQ_FEATURE	DOMAIN:RNA_pol_Rpb2_3	3	0.204918	0.013728	5431, 55703, 84172	1421	3	20495	14.4229	1	0.544483	0.537755
UP_SEQ_FEATURE	DOMAIN:RNA_pol_Rpb2_6	3	0.204918	0.013728	5431, 55703, 84172	1421	3	20495	14.4229	1	0.544483	0.537755
UP_SEQ_FEATURE	DOMAIN:RNA_pol_Rpb2_7	3	0.204918	0.013728	5431, 55703, 84172	1421	3	20495	14.4229	1	0.544483	0.537755
GOTERM_MF_DIRECT	GO:0032549~ribonucleoside binding	3	0.204918	0.0166509	5431, 55703, 84172	1440	3	18811	13.0632	1	0.142053	0.128524
Annotation Cluster 67	Enrichment Score: 1.705946515646607
Category	Term	Count	%	PValue	Genes	List Total	Pop Hits	Pop Total	Fold Enrichment	Bonferroni	Benjamini	FDR
GOTERM_BP_DIRECT	GO:0031062~positive regulation of histone methylation	7	0.478142	5.25649e-05	6839, 94104, 56254, 8467, 23378, 23411, 54623	1418	11	19256	8.64162	0.168049	0.00140401	0.00132135
GOTERM_CC_DIRECT	GO:0005677~chromatin silencing complex	6	0.409836	0.000307091	6839, 8467, 23378, 23411, 23512, 7528	1429	10	20472	8.59566	0.203304	0.00208448	0.00158308
GOTERM_BP_DIRECT	GO:0031065~positive regulation of histone deacetylation	6	0.409836	0.0104264	6839, 29115, 8467, 195814, 23378, 23411	1418	19	19256	4.28832	1	0.136126	0.128112
GOTERM_BP_DIRECT	GO:0000183~chromatin silencing at rDNA	4	0.273224	0.011112	6839, 8467, 23378, 23411	1418	7	19256	7.75982	1	0.141385	0.133061
GOTERM_CC_DIRECT	GO:0061773~eNoSc complex	3	0.204918	0.0139098	6839, 23378, 23411	1429	3	20472	14.3261	0.999968	0.0578273	0.0439175
GOTERM_BP_DIRECT	GO:0046015~regulation of transcription by glucose	3	0.204918	0.0154393	6839, 23378, 23411	1418	3	19256	13.5797	1	0.181893	0.171184
GOTERM_CC_DIRECT	GO:0033553~rDNA heterochromatin	3	0.204918	0.0421968	6839, 23378, 23411	1429	5	20472	8.59566	1	0.146599	0.111336
GOTERM_BP_DIRECT	GO:0042149~cellular response to glucose starvation	4	0.273224	0.769553	6839, 10524, 23378, 23411	1418	54	19256	1.0059	1	1	0.941395
GOTERM_BP_DIRECT	GO:0045786~negative regulation of cell cycle	4	0.273224	0.800476	2625, 6839, 23378, 23411	1418	57	19256	0.952961	1	1	0.941395
GOTERM_BP_DIRECT	GO:0097009~energy homeostasis	3	0.204918	0.835278	6839, 23378, 23411	1418	43	19256	0.94742	1	1	0.941395
Annotation Cluster 68	Enrichment Score: 1.632617010191185
Category	Term	Count	%	PValue	Genes	List Total	Pop Hits	Pop Total	Fold Enrichment	Bonferroni	Benjamini	FDR
GOTERM_MF_DIRECT	GO:0001094~TFIID-class transcription factor binding	6	0.409836	0.000472997	2091, 2067, 54680, 51602, 2072, 8607	1440	10	18811	7.83792	0.403476	0.00770915	0.00697494
GOTERM_BP_DIRECT	GO:0048254~snoRNA localization	3	0.204918	0.0465912	2091, 54680, 51602	1418	5	19256	8.14781	1	0.414816	0.390394
GOTERM_MF_DIRECT	GO:0051117~ATPase binding	8	0.546448	0.574099	151194, 2091, 55666, 4809, 55968, 54680, 51602, 8607	1440	93	18811	1.12372	1	1	0.905591
Annotation Cluster 69	Enrichment Score: 1.6134951677524456
Category	Term	Count	%	PValue	Genes	List Total	Pop Hits	Pop Total	Fold Enrichment	Bonferroni	Benjamini	FDR
GOTERM_CC_DIRECT	GO:0001401~mitochondrial sorting and assembly machinery complex	5	0.34153	0.0101236	4580, 10989, 3313, 55735, 25813	1429	13	20472	5.51004	0.999463	0.0468218	0.0355592
GOTERM_BP_DIRECT	GO:0042407~cristae formation	5	0.34153	0.026002	10989, 6687, 10939, 55735, 25813	1418	16	19256	4.24365	1	0.276538	0.260257
GOTERM_BP_DIRECT	GO:0007007~inner mitochondrial membrane organization	5	0.34153	0.0548494	4580, 10989, 3313, 55735, 25813	1418	20	19256	3.39492	1	0.476224	0.448187
Annotation Cluster 70	Enrichment Score: 1.5869119543314811
Category	Term	Count	%	PValue	Genes	List Total	Pop Hits	Pop Total	Fold Enrichment	Bonferroni	Benjamini	FDR
GOTERM_BP_DIRECT	GO:0006189~'de novo' IMP biosynthetic process	4	0.273224	0.00671528	158, 10606, 2618, 471	1418	6	19256	9.05313	1	0.0907211	0.08538
GOTERM_BP_DIRECT	GO:0097294~'de novo' XMP biosynthetic process	4	0.273224	0.011112	158, 10606, 2618, 471	1418	7	19256	7.75982	1	0.141385	0.133061
GOTERM_BP_DIRECT	GO:0044208~'de novo' AMP biosynthetic process	4	0.273224	0.0168152	158, 10606, 2618, 471	1418	8	19256	6.78984	1	0.189795	0.178621
GOTERM_BP_DIRECT	GO:0006177~GMP biosynthetic process	4	0.273224	0.0238609	158, 10606, 2618, 471	1418	9	19256	6.03542	1	0.255319	0.240287
GOTERM_BP_DIRECT	GO:0006164~purine nucleotide biosynthetic process	4	0.273224	0.093109	158, 5631, 2618, 471	1418	15	19256	3.62125	1	0.708236	0.666539
UP_KW_BIOLOGICAL_PROCESS	KW-0658~Purine biosynthesis	4	0.273224	0.107967	158, 10606, 2618, 471	1019	13	11187	3.37797	0.999999	0.454206	0.376023
Annotation Cluster 71	Enrichment Score: 1.5631641541499728
Category	Term	Count	%	PValue	Genes	List Total	Pop Hits	Pop Total	Fold Enrichment	Bonferroni	Benjamini	FDR
GOTERM_BP_DIRECT	GO:0000413~protein peptidyl-prolyl isomerization	9	0.614754	0.0022216	53938, 23759, 8468, 5300, 2288, 5478, 10450, 23398, 5903	1418	33	19256	3.70355	0.999584	0.0361552	0.0340266
GOTERM_MF_DIRECT	GO:0003755~peptidyl-prolyl cis-trans isomerase activity	9	0.614754	0.0220847	53938, 23759, 8468, 5300, 2288, 5478, 10450, 23398, 5524	1440	46	18811	2.55584	1	0.179974	0.162833
UP_SEQ_FEATURE	DOMAIN:PPIase cyclophilin-type	6	0.409836	0.0222839	53938, 23759, 5478, 10450, 23398, 5903	1421	24	20495	3.60574	1	0.823817	0.813638
UP_KW_MOLECULAR_FUNCTION	KW-0697~Rotamase	8	0.546448	0.0721884	53938, 8468, 5300, 2288, 5478, 10450, 23398, 5524	1054	41	11655	2.15763	0.996635	0.22234	0.167477
GOTERM_MF_DIRECT	GO:0016018~cyclosporin A binding	4	0.273224	0.193626	5478, 10450, 23398, 5534	1440	20	18811	2.61264	1	0.839047	0.759138
Annotation Cluster 72	Enrichment Score: 1.5444593068172556
Category	Term	Count	%	PValue	Genes	List Total	Pop Hits	Pop Total	Fold Enrichment	Bonferroni	Benjamini	FDR
UP_SEQ_FEATURE	DOMAIN:Importin N-terminal	5	0.34153	0.0213176	3837, 1434, 7514, 3843, 23039	1421	16	20495	4.50717	1	0.802963	0.793041
GOTERM_BP_DIRECT	GO:0006611~protein export from nucleus	7	0.478142	0.0235574	8498, 1434, 3313, 7514, 5901, 23039, 10204	1418	31	19256	3.06638	1	0.255319	0.240287
GOTERM_MF_DIRECT	GO:0005049~nuclear export signal receptor activity	4	0.273224	0.0463187	1434, 7514, 5901, 23039	1440	11	18811	4.75025	1	0.316125	0.286018
Annotation Cluster 73	Enrichment Score: 1.4981627097607928
Category	Term	Count	%	PValue	Genes	List Total	Pop Hits	Pop Total	Fold Enrichment	Bonferroni	Benjamini	FDR
GOTERM_BP_DIRECT	GO:0006418~tRNA aminoacylation for protein translation	9	0.614754	0.000293339	79731, 4141, 16, 51520, 3035, 4677, 57176, 2617, 3735	1418	25	19256	4.88869	0.641862	0.00653753	0.00615264
UP_SEQ_FEATURE	MOTIF:'KMSKS' region	3	0.204918	0.30542	4141, 51520, 57176	1421	16	20495	2.7043	1	1	0.987809
UP_SEQ_FEATURE	MOTIF:'HIGH' region	3	0.204918	0.357474	4141, 51520, 57176	1421	18	20495	2.40382	1	1	0.987809
Annotation Cluster 74	Enrichment Score: 1.4877242612797277
Category	Term	Count	%	PValue	Genes	List Total	Pop Hits	Pop Total	Fold Enrichment	Bonferroni	Benjamini	FDR
GOTERM_BP_DIRECT	GO:0045040~protein import into mitochondrial outer membrane	6	0.409836	0.00109463	4580, 9804, 10452, 9868, 25813, 3308	1418	12	19256	6.78984	0.978362	0.0202651	0.019072
GOTERM_CC_DIRECT	GO:0031307~integral component of mitochondrial outer membrane	5	0.34153	0.0820711	9804, 55669, 10452, 9868, 139341	1429	24	20472	2.9846	1	0.252003	0.191386
GOTERM_MF_DIRECT	GO:0008320~protein transmembrane transporter activity	5	0.34153	0.0826336	29928, 10440, 9804, 10452, 9868	1440	22	18811	2.96891	1	0.472439	0.427445
GOTERM_CC_DIRECT	GO:0005742~mitochondrial outer membrane translocase complex	3	0.204918	0.150831	9804, 10452, 9868	1429	10	20472	4.29783	1	0.401492	0.304917
Annotation Cluster 75	Enrichment Score: 1.4592066386872469
Category	Term	Count	%	PValue	Genes	List Total	Pop Hits	Pop Total	Fold Enrichment	Bonferroni	Benjamini	FDR
GOTERM_BP_DIRECT	GO:0051445~regulation of meiotic cell cycle	7	0.478142	0.00247848	29882, 991, 8881, 64682, 29945, 259266, 56339	1418	20	19256	4.75289	0.999831	0.0397807	0.0374387
GOTERM_BP_DIRECT	GO:0031145~anaphase-promoting complex-dependent catabolic process	6	0.409836	0.0330565	29882, 991, 8881, 8452, 64682, 29945	1418	25	19256	3.25913	1	0.316024	0.297418
GOTERM_BP_DIRECT	GO:0007346~regulation of mitotic cell cycle	10	0.68306	0.0401527	29882, 991, 332, 8881, 64682, 29945, 55726, 5347, 1164, 23411	1418	63	19256	2.15551	1	0.376394	0.354234
GOTERM_BP_DIRECT	GO:0070979~protein K11-linked ubiquitination	6	0.409836	0.0656568	29882, 8881, 51619, 64682, 29945, 7319	1418	30	19256	2.71594	1	0.543892	0.511871
GOTERM_CC_DIRECT	GO:0005680~anaphase-promoting complex	5	0.34153	0.072205	29882, 991, 8881, 64682, 29945	1429	23	20472	3.11437	1	0.226406	0.171946
GOTERM_BP_DIRECT	GO:0007091~metaphase/anaphase transition of mitotic cell cycle	3	0.204918	0.112656	29882, 8881, 64682	1418	8	19256	5.09238	1	0.826383	0.77773
Annotation Cluster 76	Enrichment Score: 1.382944785323669
Category	Term	Count	%	PValue	Genes	List Total	Pop Hits	Pop Total	Fold Enrichment	Bonferroni	Benjamini	FDR
GOTERM_BP_DIRECT	GO:0000079~regulation of cyclin-dependent protein serine/threonine kinase activity	12	0.819672	0.00141578	891, 990, 2965, 9133, 641, 894, 995, 4331, 23560, 1022, 902, 8812	1418	53	19256	3.07465	0.992978	0.0250193	0.0235463
GOTERM_CC_DIRECT	GO:0000307~cyclin-dependent protein kinase holoenzyme complex	8	0.546448	0.0193971	891, 1019, 9133, 92002, 894, 983, 1164, 51755	1429	40	20472	2.86522	0.999999	0.075151	0.0570742
UP_SEQ_FEATURE	DOMAIN:CYCLIN	5	0.34153	0.0321091	891, 92002, 2972, 902, 8812	1421	18	20495	4.00637	1	1	0.987809
GOTERM_MF_DIRECT	GO:0016538~cyclin-dependent protein serine/threonine kinase regulator activity	7	0.478142	0.0419932	891, 1019, 9133, 92002, 894, 902, 8812	1440	34	18811	2.68948	1	0.293952	0.265957
UP_SEQ_FEATURE	DOMAIN:Cyclin N-terminal	5	0.34153	0.125236	891, 9133, 92002, 894, 8812	1421	28	20495	2.57553	1	1	0.987809
UP_KW_MOLECULAR_FUNCTION	KW-0195~Cyclin	7	0.478142	0.174592	891, 1019, 9133, 92002, 894, 902, 8812	1054	42	11655	1.84298	1	0.51706	0.389474
GOTERM_BP_DIRECT	GO:0044772~mitotic cell cycle phase transition	4	0.273224	0.257688	891, 9133, 894, 1164	1418	24	19256	2.26328	1	1	0.941395
Annotation Cluster 77	Enrichment Score: 1.3731758859691343
Category	Term	Count	%	PValue	Genes	List Total	Pop Hits	Pop Total	Fold Enrichment	Bonferroni	Benjamini	FDR
GOTERM_MF_DIRECT	GO:0032452~histone demethylase activity	7	0.478142	0.0064464	5927, 84678, 23210, 22992, 23028, 10765, 221656	1440	23	18811	3.97575	0.999143	0.0639951	0.0579004
UP_SEQ_FEATURE	METAL:Iron; catalytic	10	0.68306	0.00880977	5927, 54665, 84964, 84678, 23210, 22992, 91801, 65094, 10765, 129450	1421	52	20495	2.77364	1	0.418744	0.41357
UP_SEQ_FEATURE	DOMAIN:JmjC	7	0.478142	0.0314521	5927, 84678, 23210, 22992, 65094, 10765, 129450	1421	35	20495	2.88459	1	1	0.987809
GOTERM_BP_DIRECT	GO:0006482~protein demethylation	4	0.273224	0.0322541	84678, 23210, 22992, 23028	1418	10	19256	5.43188	1	0.310901	0.292597
GOTERM_MF_DIRECT	GO:0051213~dioxygenase activity	7	0.478142	0.0667226	5927, 54665, 84964, 84678, 22992, 55239, 10765	1440	38	18811	2.40638	1	0.411645	0.37244
UP_SEQ_FEATURE	BINDING:2-oxoglutarate	5	0.34153	0.164257	5927, 23210, 55239, 10765, 129450	1421	31	20495	2.32628	1	1	0.987809
UP_KW_MOLECULAR_FUNCTION	KW-0223~Dioxygenase	10	0.68306	0.386773	5927, 54665, 84964, 84678, 23210, 22992, 55239, 65094, 10765, 129450	1054	87	11655	1.27102	1	1	0.763158
Annotation Cluster 78	Enrichment Score: 1.3597096411189893
Category	Term	Count	%	PValue	Genes	List Total	Pop Hits	Pop Total	Fold Enrichment	Bonferroni	Benjamini	FDR
GOTERM_MF_DIRECT	GO:0031386~protein tag	6	0.409836	0.00289989	6233, 7311, 7316, 59286, 6613, 81605	1440	14	18811	5.59851	0.95805	0.0333334	0.0301588
UP_SEQ_FEATURE	CROSSLNK:Glycyl lysine isopeptide (Gly-Lys) (interchain with K-? in acceptor proteins)	5	0.34153	0.00988857	6233, 7311, 7316, 6613, 81605	1421	13	20495	5.54729	1	0.455559	0.44993
UP_SEQ_FEATURE	DOMAIN:Ubiquitin-like	11	0.751366	0.0108972	10291, 6233, 7311, 134510, 7316, 59286, 2197, 6613, 10422, 56061, 9097	1421	63	20495	2.51829	1	0.498192	0.492037
UP_SEQ_FEATURE	SITE:Essential for function	3	0.204918	0.026197	6233, 7311, 7316	1421	4	20495	10.8172	1	0.88028	0.869404
UP_SEQ_FEATURE	MUTAGEN:G->A: Loss of ADP-ribosylation.	3	0.204918	0.026197	6233, 7311, 7316	1421	4	20495	10.8172	1	0.88028	0.869404
UP_SEQ_FEATURE	MUTAGEN:H->G: Loss of DTX3L-mediated polyubiquitination of histone H3 and H4.	3	0.204918	0.026197	6233, 7311, 7316	1421	4	20495	10.8172	1	0.88028	0.869404
UP_SEQ_FEATURE	MUTAGEN:K->R: Abolishes HLTF-mediated polyubiquitination of PCNA.	3	0.204918	0.026197	6233, 7311, 7316	1421	4	20495	10.8172	1	0.88028	0.869404
UP_SEQ_FEATURE	MUTAGEN:K->R: No effect on HLTF-mediated polyubiquitination of PCNA.	3	0.204918	0.026197	6233, 7311, 7316	1421	4	20495	10.8172	1	0.88028	0.869404
UP_SEQ_FEATURE	MUTAGEN:R->G: No effect on ADP-ribosylation.	3	0.204918	0.026197	6233, 7311, 7316	1421	4	20495	10.8172	1	0.88028	0.869404
UP_SEQ_FEATURE	MUTAGEN:R->K: No effect on ADP-ribosylation, when associated with K-72.	3	0.204918	0.026197	6233, 7311, 7316	1421	4	20495	10.8172	1	0.88028	0.869404
UP_SEQ_FEATURE	MUTAGEN:R->K: No effect on ADP-ribosylation, when associated with K-74.	3	0.204918	0.026197	6233, 7311, 7316	1421	4	20495	10.8172	1	0.88028	0.869404
UP_SEQ_FEATURE	MUTAGEN:S->D: Phosphomimetic mutant that binds and activates PRKN.	3	0.204918	0.026197	6233, 7311, 7316	1421	4	20495	10.8172	1	0.88028	0.869404
UP_SEQ_FEATURE	SITE:Interacts with activating enzyme	3	0.204918	0.041672	6233, 7311, 7316	1421	5	20495	8.65376	1	1	0.987809
GOTERM_BP_DIRECT	GO:0019941~modification-dependent protein catabolic process	3	0.204918	0.138026	6233, 7311, 7316	1418	9	19256	4.52656	1	0.919774	0.865623
GOTERM_CC_DIRECT	GO:0030666~endocytic vesicle membrane	5	0.34153	0.7388	6233, 7311, 7316, 54361, 928	1429	71	20472	1.00888	1	1	0.760487
GOTERM_CC_DIRECT	GO:0031982~vesicle	6	0.409836	0.994547	4282, 6233, 7311, 26058, 7316, 5478	1429	174	20472	0.494004	1	1	0.994547
GOTERM_CC_DIRECT	GO:0010008~endosome membrane	7	0.478142	0.99972	7189, 6233, 7311, 6885, 7316, 967, 7317	1429	253	20472	0.396374	1	1	0.99972
Annotation Cluster 79	Enrichment Score: 1.335290319714717
Category	Term	Count	%	PValue	Genes	List Total	Pop Hits	Pop Total	Fold Enrichment	Bonferroni	Benjamini	FDR
UP_SEQ_FEATURE	ZN_FING:C3H1-type	12	0.819672	0.0018836	10898, 79882, 56931, 55621, 102724594, 54439, 85463, 7307, 55954, 152992, 255967, 64062	1421	58	20495	2.98406	0.999988	0.1213	0.119801
UP_SEQ_FEATURE	DOMAIN:C3H1-type	9	0.614754	0.0164193	10898, 79882, 56931, 55621, 102724594, 85463, 7307, 55954, 64062	1421	48	20495	2.7043	1	0.638538	0.630648
UP_SEQ_FEATURE	ZN_FING:C3H1-type 1	4	0.273224	0.383926	10898, 79882, 56931, 7307	1421	32	20495	1.80287	1	1	0.987809
UP_SEQ_FEATURE	ZN_FING:C3H1-type 2	4	0.273224	0.383926	10898, 79882, 56931, 7307	1421	32	20495	1.80287	1	1	0.987809
Annotation Cluster 80	Enrichment Score: 1.3052312341496382
Category	Term	Count	%	PValue	Genes	List Total	Pop Hits	Pop Total	Fold Enrichment	Bonferroni	Benjamini	FDR
GOTERM_BP_DIRECT	GO:0045039~protein import into mitochondrial inner membrane	6	0.409836	0.00167149	26519, 55750, 29928, 26521, 9868, 26517	1418	13	19256	6.26755	0.997135	0.0282538	0.0265904
UP_SEQ_FEATURE	MOTIF:Twin CX3C motif	3	0.204918	0.0596769	26519, 26521, 26517	1421	6	20495	7.21147	1	1	0.987809
GOTERM_CC_DIRECT	GO:0042719~mitochondrial intermembrane space protein transporter complex	3	0.204918	0.0604095	26519, 26521, 26517	1429	6	20472	7.16305	1	0.192685	0.146337
GOTERM_BP_DIRECT	GO:0007605~sensory perception of sound	5	0.34153	0.997839	26519, 332, 26521, 5459, 26517	1418	159	19256	0.427034	1	1	0.997839
Annotation Cluster 81	Enrichment Score: 1.284930317598546
Category	Term	Count	%	PValue	Genes	List Total	Pop Hits	Pop Total	Fold Enrichment	Bonferroni	Benjamini	FDR
GOTERM_BP_DIRECT	GO:0002943~tRNA dihydrouridine synthesis	3	0.204918	0.0293754	56931, 11062, 54920	1418	4	19256	10.1848	1	0.289534	0.272488
UP_SEQ_FEATURE	DOMAIN:Dus	3	0.204918	0.041672	56931, 11062, 54920	1421	5	20495	8.65376	1	1	0.987809
UP_SEQ_FEATURE	NP_BIND:FMN	5	0.34153	0.053317	56931, 55253, 27158, 11062, 54920	1421	21	20495	3.43403	1	1	0.987809
GOTERM_MF_DIRECT	GO:0017150~tRNA dihydrouridine synthase activity	3	0.204918	0.0713241	56931, 11062, 54920	1440	6	18811	6.5316	1	0.416265	0.376621
UP_SEQ_FEATURE	BINDING:FMN	4	0.273224	0.0808013	56931, 27158, 11062, 54920	1421	15	20495	3.84612	1	1	0.987809
Annotation Cluster 82	Enrichment Score: 1.2629075643348884
Category	Term	Count	%	PValue	Genes	List Total	Pop Hits	Pop Total	Fold Enrichment	Bonferroni	Benjamini	FDR
UP_SEQ_FEATURE	DOMAIN:MYST-type HAT	3	0.204918	0.041672	10524, 84148, 11143	1421	5	20495	8.65376	1	1	0.987809
UP_SEQ_FEATURE	ZN_FING:C2HC MYST-type	3	0.204918	0.041672	10524, 84148, 11143	1421	5	20495	8.65376	1	1	0.987809
GOTERM_MF_DIRECT	GO:0004402~histone acetyltransferase activity	6	0.409836	0.0936676	8520, 10524, 84148, 1387, 11143, 8888	1440	32	18811	2.44935	1	0.526076	0.475973
Annotation Cluster 83	Enrichment Score: 1.2199449378657328
Category	Term	Count	%	PValue	Genes	List Total	Pop Hits	Pop Total	Fold Enrichment	Bonferroni	Benjamini	FDR
GOTERM_CC_DIRECT	GO:0000786~nucleosome	22	1.50273	0.000642352	55929, 8089, 64431, 333932, 317772, 8295, 3020, 64769, 8340, 653604, 221656, 57634, 10524, 10933, 54556, 440093, 3015, 55506, 6944, 86, 54737, 8607	1429	139	20472	2.26744	0.378422	0.00402831	0.00305934
GOTERM_CC_DIRECT	GO:0001740~Barr body	3	0.204918	0.080742	440093, 55506, 3020	1429	7	20472	6.13976	1	0.248954	0.189071
GOTERM_MF_DIRECT	GO:0030527~structural constituent of chromatin	9	0.614754	0.489583	440093, 3015, 55506, 333932, 25842, 317772, 3020, 8340, 653604	1440	99	18811	1.18756	1	1	0.905591
UP_KW_CELLULAR_COMPONENT	KW-0544~Nucleosome core	8	0.546448	0.519423	440093, 3015, 55506, 333932, 317772, 3020, 8340, 653604	1305	91	17543	1.18179	1	1	0.833333
Annotation Cluster 84	Enrichment Score: 1.2115660337971093
Category	Term	Count	%	PValue	Genes	List Total	Pop Hits	Pop Total	Fold Enrichment	Bonferroni	Benjamini	FDR
GOTERM_CC_DIRECT	GO:0070418~DNA-dependent protein kinase complex	3	0.204918	0.0265354	5591, 2547, 7520	1429	4	20472	10.7446	1	0.100699	0.0764765
GOTERM_BP_DIRECT	GO:0002218~activation of innate immune response	7	0.478142	0.0272441	5591, 2547, 7520, 3146, 9868, 10432, 25942	1418	32	19256	2.97056	1	0.287997	0.271042
GOTERM_CC_DIRECT	GO:0070419~nonhomologous end joining complex	3	0.204918	0.10281	5591, 2547, 7520	1429	8	20472	5.37229	1	0.305541	0.232046
GOTERM_BP_DIRECT	GO:0048660~regulation of smooth muscle cell proliferation	3	0.204918	0.191691	5591, 2547, 7520	1418	11	19256	3.70355	1	1	0.941395
Annotation Cluster 85	Enrichment Score: 1.156067357014646
Category	Term	Count	%	PValue	Genes	List Total	Pop Hits	Pop Total	Fold Enrichment	Bonferroni	Benjamini	FDR
GOTERM_BP_DIRECT	GO:0016925~protein sumoylation	9	0.614754	0.0202241	5905, 10055, 10054, 7329, 6613, 9063, 10401, 6804, 5903	1418	47	19256	2.60037	1	0.223937	0.210753
GOTERM_MF_DIRECT	GO:0019789~SUMO transferase activity	5	0.34153	0.0826336	7329, 6613, 9063, 10401, 5903	1440	22	18811	2.96891	1	0.472439	0.427445
GOTERM_MF_DIRECT	GO:0061665~SUMO ligase activity	3	0.204918	0.203597	9063, 10401, 5903	1440	11	18811	3.56269	1	0.846482	0.765865
Annotation Cluster 86	Enrichment Score: 1.109627270456881
Category	Term	Count	%	PValue	Genes	List Total	Pop Hits	Pop Total	Fold Enrichment	Bonferroni	Benjamini	FDR
GOTERM_BP_DIRECT	GO:0001682~tRNA 5'-leader removal	5	0.34153	0.0121863	6741, 9692, 54913, 10775, 10940	1418	13	19256	5.22296	1	0.150671	0.141801
GOTERM_MF_DIRECT	GO:0004526~ribonuclease P activity	4	0.273224	0.0583405	9692, 54913, 10775, 10940	1440	12	18811	4.3544	1	0.369705	0.334495
GOTERM_CC_DIRECT	GO:0000172~ribonuclease MRP complex	3	0.204918	0.150831	54913, 10775, 10940	1429	10	20472	4.29783	1	0.401492	0.304917
GOTERM_CC_DIRECT	GO:0030681~multimeric ribonuclease P complex	3	0.204918	0.150831	54913, 10775, 10940	1429	10	20472	4.29783	1	0.401492	0.304917
GOTERM_MF_DIRECT	GO:0033204~ribonuclease P RNA binding	3	0.204918	0.175001	54913, 10775, 10940	1440	10	18811	3.91896	1	0.77057	0.697182
Annotation Cluster 87	Enrichment Score: 1.107877932814108
Category	Term	Count	%	PValue	Genes	List Total	Pop Hits	Pop Total	Fold Enrichment	Bonferroni	Benjamini	FDR
UP_SEQ_FEATURE	DOMAIN:CCHC-type	6	0.409836	0.00363131	10898, 7555, 7536, 5930, 79670, 84186	1421	16	20495	5.4086	1	0.209114	0.206531
UP_SEQ_FEATURE	ZN_FING:CCHC-type 3	3	0.204918	0.0797876	7555, 79670, 84186	1421	7	20495	6.18126	1	1	0.987809
UP_SEQ_FEATURE	ZN_FING:CCHC-type 1	3	0.204918	0.357474	7555, 79670, 84186	1421	18	20495	2.40382	1	1	0.987809
UP_SEQ_FEATURE	ZN_FING:CCHC-type 2	3	0.204918	0.357474	7555, 79670, 84186	1421	18	20495	2.40382	1	1	0.987809
Annotation Cluster 88	Enrichment Score: 1.100412547699259
Category	Term	Count	%	PValue	Genes	List Total	Pop Hits	Pop Total	Fold Enrichment	Bonferroni	Benjamini	FDR
GOTERM_MF_DIRECT	GO:0050660~flavin adenine dinucleotide binding	12	0.819672	0.0136204	56931, 27158, 11062, 5498, 28976, 79912, 2671, 54920, 10587, 9131, 23028, 221656	1440	68	18811	2.30527	1	0.118987	0.107655
UP_SEQ_FEATURE	DOMAIN:Pyr_redox_2	4	0.273224	0.027554	2232, 79912, 10587, 9131	1421	10	20495	5.76918	1	0.896854	0.885773
UP_SEQ_FEATURE	NP_BIND:FAD	8	0.546448	0.262295	27158, 5498, 2232, 2671, 10587, 9131, 23028, 221656	1421	75	20495	1.53845	1	1	0.987809
UP_SEQ_FEATURE	BINDING:FAD	6	0.409836	0.40289	27158, 2232, 2671, 10587, 9131, 23028	1421	60	20495	1.44229	1	1	0.987809
Annotation Cluster 89	Enrichment Score: 1.0830593511927424
Category	Term	Count	%	PValue	Genes	List Total	Pop Hits	Pop Total	Fold Enrichment	Bonferroni	Benjamini	FDR
GOTERM_BP_DIRECT	GO:0045814~negative regulation of gene expression, epigenetic	5	0.34153	0.032072	23272, 22880, 55506, 10322, 54737	1418	17	19256	3.99403	1	0.310901	0.292597
GOTERM_BP_DIRECT	GO:0090309~positive regulation of methylation-dependent chromatin silencing	4	0.273224	0.0529828	23272, 22880, 55729, 54737	1418	12	19256	4.52656	1	0.463467	0.436181
GOTERM_BP_DIRECT	GO:0045869~negative regulation of single stranded viral RNA replication via double stranded DNA intermediate	3	0.204918	0.33156	23272, 22880, 54737	1418	16	19256	2.54619	1	1	0.941395
Annotation Cluster 90	Enrichment Score: 1.064061548469133
Category	Term	Count	%	PValue	Genes	List Total	Pop Hits	Pop Total	Fold Enrichment	Bonferroni	Benjamini	FDR
UP_SEQ_FEATURE	REGION:Cys-loop	3	0.204918	0.0797876	55432, 51633, 139562	1421	7	20495	6.18126	1	1	0.987809
UP_SEQ_FEATURE	REGION:Variable-loop	3	0.204918	0.0797876	55432, 51633, 139562	1421	7	20495	6.18126	1	1	0.987809
UP_SEQ_FEATURE	REGION:His-loop	3	0.204918	0.0797876	55432, 51633, 139562	1421	7	20495	6.18126	1	1	0.987809
UP_SEQ_FEATURE	DOMAIN:OTU	4	0.273224	0.109131	55432, 55611, 51633, 139562	1421	17	20495	3.39363	1	1	0.987809
Annotation Cluster 91	Enrichment Score: 1.0588115184701667
Category	Term	Count	%	PValue	Genes	List Total	Pop Hits	Pop Total	Fold Enrichment	Bonferroni	Benjamini	FDR
GOTERM_MF_DIRECT	GO:1990948~ubiquitin ligase inhibitor activity	4	0.273224	0.0264452	6135, 9349, 6125, 6209	1440	9	18811	5.80586	1	0.200543	0.181443
GOTERM_BP_DIRECT	GO:1904667~negative regulation of ubiquitin protein ligase activity	4	0.273224	0.0652217	6135, 9349, 6125, 6209	1418	13	19256	4.17837	1	0.543892	0.511871
GOTERM_BP_DIRECT	GO:2000059~negative regulation of protein ubiquitination involved in ubiquitin-dependent protein catabolic process	3	0.204918	0.386213	6135, 9349, 6125	1418	18	19256	2.26328	1	1	0.941395
Annotation Cluster 92	Enrichment Score: 1.054143501179713
Category	Term	Count	%	PValue	Genes	List Total	Pop Hits	Pop Total	Fold Enrichment	Bonferroni	Benjamini	FDR
GOTERM_BP_DIRECT	GO:2000767~positive regulation of cytoplasmic translation	5	0.34153	0.026002	7555, 1660, 26986, 1938, 7812	1418	16	19256	4.24365	1	0.276538	0.260257
GOTERM_BP_DIRECT	GO:1900152~negative regulation of nuclear-transcribed mRNA catabolic process, deadenylation-dependent decay	3	0.204918	0.138026	1660, 26986, 7812	1418	9	19256	4.52656	1	0.919774	0.865623
GOTERM_BP_DIRECT	GO:0070934~CRD-mediated mRNA stabilization	3	0.204918	0.191691	1660, 26986, 7812	1418	11	19256	3.70355	1	1	0.941395
Annotation Cluster 93	Enrichment Score: 0.9934845683151335
Category	Term	Count	%	PValue	Genes	List Total	Pop Hits	Pop Total	Fold Enrichment	Bonferroni	Benjamini	FDR
GOTERM_BP_DIRECT	GO:0044154~histone H3-K14 acetylation	5	0.34153	0.0389014	11091, 11143, 10474, 64769, 112869	1418	18	19256	3.77214	1	0.365903	0.344361
GOTERM_CC_DIRECT	GO:0005671~Ada2/Gcn5/Ada3 transcription activator complex	4	0.273224	0.0691395	11091, 6885, 10474, 112869	1429	14	20472	4.09317	1	0.218646	0.166053
GOTERM_BP_DIRECT	GO:0051302~regulation of cell division	5	0.34153	0.073801	11091, 10474, 5934, 10399, 112869	1418	22	19256	3.08629	1	0.594999	0.559969
GOTERM_BP_DIRECT	GO:0090043~regulation of tubulin deacetylation	3	0.204918	0.219432	11091, 10474, 112869	1418	12	19256	3.39492	1	1	0.941395
GOTERM_BP_DIRECT	GO:0031063~regulation of histone deacetylation	3	0.204918	0.24747	11091, 10474, 112869	1418	13	19256	3.13377	1	1	0.941395
Annotation Cluster 94	Enrichment Score: 0.9256515679699406
Category	Term	Count	%	PValue	Genes	List Total	Pop Hits	Pop Total	Fold Enrichment	Bonferroni	Benjamini	FDR
GOTERM_BP_DIRECT	GO:0010498~proteasomal protein catabolic process	8	0.546448	0.0106596	5690, 1642, 10193, 5695, 5685, 5686, 5689, 27339	1418	34	19256	3.19522	1	0.13814	0.130007
GOTERM_CC_DIRECT	GO:0005839~proteasome core complex	5	0.34153	0.0544237	5690, 5695, 5685, 5686, 5689	1429	21	20472	3.41098	1	0.183897	0.139663
GOTERM_BP_DIRECT	GO:0010499~proteasomal ubiquitin-independent protein catabolic process	5	0.34153	0.0843625	5690, 5695, 5685, 5686, 5689	1418	23	19256	2.95211	1	0.663335	0.624282
GOTERM_MF_DIRECT	GO:0004298~threonine-type endopeptidase activity	4	0.273224	0.0862085	5690, 5695, 5685, 5689	1440	14	18811	3.73234	1	0.490311	0.443614
GOTERM_CC_DIRECT	GO:0019774~proteasome core complex, beta-subunit complex	3	0.204918	0.176215	5690, 5695, 5689	1429	11	20472	3.90712	1	0.459151	0.348706
GOTERM_BP_DIRECT	GO:0051603~proteolysis involved in cellular protein catabolic process	5	0.34153	0.491071	5690, 5695, 5685, 5689, 9361	1418	49	19256	1.38568	1	1	0.941395
GOTERM_MF_DIRECT	GO:0004175~endopeptidase activity	5	0.34153	0.907877	5690, 5695, 5685, 5686, 5689	1440	87	18811	0.750758	1	1	0.907877
Annotation Cluster 95	Enrichment Score: 0.8801416576382549
Category	Term	Count	%	PValue	Genes	List Total	Pop Hits	Pop Total	Fold Enrichment	Bonferroni	Benjamini	FDR
GOTERM_CC_DIRECT	GO:0016580~Sin3 complex	6	0.409836	0.0159039	5926, 5928, 10933, 3066, 57649, 25942	1429	22	20472	3.90712	0.999993	0.0632736	0.0480538
GOTERM_BP_DIRECT	GO:1902455~negative regulation of stem cell population maintenance	4	0.273224	0.197873	5926, 5928, 3066, 25942	1418	21	19256	2.58661	1	1	0.941395
GOTERM_BP_DIRECT	GO:0030512~negative regulation of transforming growth factor beta receptor signaling pathway	7	0.478142	0.72725	5926, 11171, 5928, 5300, 3066, 23411, 25942	1418	97	19256	0.979978	1	1	0.941395
Annotation Cluster 96	Enrichment Score: 0.8348543773763043
Category	Term	Count	%	PValue	Genes	List Total	Pop Hits	Pop Total	Fold Enrichment	Bonferroni	Benjamini	FDR
GOTERM_MF_DIRECT	GO:0045322~unmethylated CpG binding	3	0.204918	0.120315	30827, 84678, 22992	1440	8	18811	4.8987	1	0.647211	0.585572
UP_SEQ_FEATURE	DOMAIN:CXXC-type	3	0.204918	0.149183	30827, 84678, 22992	1421	10	20495	4.32688	1	1	0.987809
UP_SEQ_FEATURE	ZN_FING:CXXC-type	3	0.204918	0.174341	30827, 84678, 22992	1421	11	20495	3.93353	1	1	0.987809
Annotation Cluster 97	Enrichment Score: 0.7655680677264078
Category	Term	Count	%	PValue	Genes	List Total	Pop Hits	Pop Total	Fold Enrichment	Bonferroni	Benjamini	FDR
UP_SEQ_FEATURE	NP_BIND:GTP	30	2.04918	0.077912	9343, 113457, 9567, 29889, 7284, 7283, 51184, 7818, 60678, 55341, 54974, 23560, 26354, 1938, 55669, 11321, 1915, 7278, 92170, 10767, 26284, 1983, 9669, 7846, 4733, 54707, 5901, 1968, 2935, 9927	1421	317	20495	1.36495	1	1	0.987809
GOTERM_MF_DIRECT	GO:0005525~GTP binding	38	2.59563	0.126956	9221, 9343, 113457, 9567, 29889, 29789, 7284, 7283, 51184, 7818, 60678, 55341, 54974, 23560, 55720, 2288, 26354, 22929, 1938, 55669, 11321, 1915, 7278, 92170, 9790, 10767, 51493, 26284, 1983, 9669, 7846, 4733, 54707, 5901, 1968, 2935, 9927, 84273	1440	399	18811	1.24411	1	0.669521	0.605757
GOTERM_MF_DIRECT	GO:0003924~GTPase activity	28	1.91257	0.510551	9343, 113457, 9567, 29889, 7284, 7283, 51184, 60678, 55341, 1654, 23560, 55720, 1938, 55669, 11321, 1915, 7278, 92170, 9790, 10767, 9669, 7846, 4733, 54707, 5901, 1968, 2935, 9927	1440	351	18811	1.04208	1	1	0.905591
Annotation Cluster 98	Enrichment Score: 0.7368004433916155
Category	Term	Count	%	PValue	Genes	List Total	Pop Hits	Pop Total	Fold Enrichment	Bonferroni	Benjamini	FDR
UP_SEQ_FEATURE	REPEAT:TPR 1	19	1.29781	0.027112	5591, 8881, 7268, 8468, 9646, 6731, 23277, 26098, 55656, 151613, 55622, 2288, 5830, 5536, 54821, 4678, 9868, 10963, 5903	1421	159	20495	1.7235	1	0.896854	0.885773
UP_SEQ_FEATURE	REPEAT:TPR 2	19	1.29781	0.027112	5591, 8881, 7268, 8468, 9646, 6731, 23277, 26098, 55656, 151613, 55622, 2288, 5830, 5536, 54821, 4678, 9868, 10963, 5903	1421	159	20495	1.7235	1	0.896854	0.885773
UP_SEQ_FEATURE	REPEAT:TPR 3	17	1.1612	0.0435932	5591, 8881, 7268, 8468, 9646, 6731, 23277, 55656, 151613, 55622, 2288, 5830, 5536, 4678, 9868, 10963, 5903	1421	145	20495	1.69097	1	1	0.987809
UP_SEQ_FEATURE	REPEAT:TPR	11	0.751366	0.134127	25904, 8881, 151613, 55622, 9646, 6731, 2288, 5830, 5536, 4678, 10963	1421	97	20495	1.63559	1	1	0.987809
UP_SEQ_FEATURE	REPEAT:TPR 4	11	0.751366	0.154307	8881, 55656, 151613, 55622, 9646, 6731, 5830, 23277, 9868, 10963, 5903	1421	100	20495	1.58652	1	1	0.987809
UP_SEQ_FEATURE	REPEAT:TPR 5	8	0.546448	0.329191	8881, 55622, 9646, 6731, 5830, 9868, 10963, 5903	1421	81	20495	1.42449	1	1	0.987809
UP_SEQ_FEATURE	REPEAT:TPR 6	7	0.478142	0.432236	8881, 55622, 9646, 5830, 9868, 10963, 5903	1421	76	20495	1.32843	1	1	0.987809
UP_SEQ_FEATURE	REPEAT:TPR 9	4	0.273224	0.440827	8881, 9646, 9868, 10963	1421	35	20495	1.64834	1	1	0.987809
UP_SEQ_FEATURE	REPEAT:TPR 7	6	0.409836	0.472118	8881, 9646, 5830, 9868, 10963, 5903	1421	65	20495	1.33135	1	1	0.987809
UP_SEQ_FEATURE	REPEAT:TPR 10	3	0.204918	0.546289	8881, 9646, 9868	1421	26	20495	1.66419	1	1	0.987809
UP_SEQ_FEATURE	REPEAT:TPR 8	4	0.273224	0.732227	8881, 9646, 9868, 10963	1421	54	20495	1.06837	1	1	0.987809
Annotation Cluster 99	Enrichment Score: 0.7310911277219161
Category	Term	Count	%	PValue	Genes	List Total	Pop Hits	Pop Total	Fold Enrichment	Bonferroni	Benjamini	FDR
UP_SEQ_FEATURE	DOMAIN:FAT	3	0.204918	0.0596769	5591, 8295, 23049	1421	6	20495	7.21147	1	1	0.987809
UP_SEQ_FEATURE	DOMAIN:FATC	3	0.204918	0.0596769	5591, 8295, 23049	1421	6	20495	7.21147	1	1	0.987809
UP_SEQ_FEATURE	REGION:Activation loop	4	0.273224	0.192656	5591, 5347, 8295, 23049	1421	22	20495	2.62235	1	1	0.987809
UP_SEQ_FEATURE	REGION:Catalytic loop	3	0.204918	0.382981	5591, 8295, 23049	1421	19	20495	2.27731	1	1	0.987809
UP_SEQ_FEATURE	REGION:G-loop	3	0.204918	0.382981	5591, 8295, 23049	1421	19	20495	2.27731	1	1	0.987809
UP_SEQ_FEATURE	DOMAIN:PI3K/PI4K catalytic	3	0.204918	0.408041	5591, 8295, 23049	1421	20	20495	2.16344	1	1	0.987809
Annotation Cluster 100	Enrichment Score: 0.7226991308973099
Category	Term	Count	%	PValue	Genes	List Total	Pop Hits	Pop Total	Fold Enrichment	Bonferroni	Benjamini	FDR
UP_SEQ_FEATURE	BINDING:ATP	72	4.91803	0.00133269	6790, 5581, 5582, 6795, 7443, 5586, 1022, 83903, 1019, 10978, 1655, 1454, 494551, 1453, 51520, 3312, 1452, 10131, 10054, 7317, 5613, 1615, 51727, 4141, 16, 4144, 9874, 6687, 6885, 5631, 22880, 65975, 1196, 3329, 641, 2710, 1025, 5347, 10588, 93973, 64895, 27304, 56997, 695, 55781, 55226, 83732, 1111, 22929, 9716, 11200, 51701, 3978, 23517, 7155, 9775, 57176, 112858, 660, 11218, 3306, 2931, 1445, …	1421	714	20495	1.45441	0.99966	0.0886828	0.087587
GOTERM_BP_DIRECT	GO:0006468~protein phosphorylation	45	3.07377	0.129136	6790, 5581, 5582, 6795, 7443, 5586, 10295, 6873, 1022, 1460, 23049, 83903, 891, 1019, 332, 56997, 695, 6908, 1454, 1453, 1111, 1452, 11200, 9318, 51701, 5591, 9874, 6884, 83939, 1196, 112858, 660, 2931, 1445, 983, 1025, 54861, 389840, 6875, 5347, 83860, 51755, 6877, 6879, 255967	1418	501	19256	1.21973	1	0.919774	0.865623
GOTERM_BP_DIRECT	GO:0018105~peptidyl-serine phosphorylation	18	1.22951	0.179266	5591, 6790, 5581, 5582, 7443, 5586, 9874, 23049, 63967, 2931, 983, 1454, 1453, 1452, 5347, 11200, 5613, 8317	1418	181	19256	1.35047	1	1	0.941395
GOTERM_MF_DIRECT	GO:0004672~protein kinase activity	33	2.2541	0.308229	6790, 5581, 5582, 6795, 7443, 5586, 10295, 1022, 23049, 83903, 1019, 55781, 494551, 1454, 1453, 79811, 1111, 1452, 11200, 51701, 5591, 6885, 65975, 1196, 2931, 983, 1025, 54861, 389840, 5347, 51755, 8317, 255967	1440	379	18811	1.13743	1	1	0.905591
UP_SEQ_FEATURE	ACT_SITE:Proton acceptor	64	4.37158	0.323448	112724, 6790, 5581, 5582, 6795, 7443, 5586, 28976, 1022, 90161, 83903, 23600, 1019, 1454, 494551, 1453, 1452, 81890, 957, 5613, 95, 10531, 7374, 93587, 6240, 9874, 6885, 9512, 65975, 1196, 23411, 24140, 1025, 5347, 4898, 10587, 4191, 56997, 695, 55781, 117246, 83732, 29960, 1111, 55869, 11200, 51701, 38, 7874, 112858, 9097, 660, 23070, 2931, 1445, 3028, 983, 27037, 54861, 389840, 195814, 51755, 8…	1421	857	20495	1.07709	1	1	0.987809
UP_SEQ_FEATURE	DOMAIN:Protein kinase	39	2.66393	0.332393	6790, 5581, 5582, 6795, 7443, 5586, 1022, 83903, 1019, 56997, 695, 55781, 494551, 1454, 83732, 1453, 79811, 1111, 1452, 11200, 5613, 51701, 9874, 6885, 65975, 1196, 112858, 660, 2931, 1445, 983, 203054, 1025, 54861, 389840, 5347, 51755, 8317, 255967	1421	508	20495	1.10727	1	1	0.987809
GOTERM_MF_DIRECT	GO:0004674~protein serine/threonine kinase activity	32	2.18579	0.444112	6790, 5581, 5582, 7443, 5586, 10295, 1022, 1460, 23049, 1019, 55781, 1454, 83732, 1453, 1111, 1452, 11200, 5613, 51701, 5591, 9874, 6885, 65975, 1196, 112858, 2931, 983, 203054, 1025, 54861, 5347, 8317	1440	392	18811	1.06638	1	1	0.905591
UP_KW_MOLECULAR_FUNCTION	KW-0723~Serine/threonine-protein kinase	34	2.3224	0.704582	6790, 5581, 5582, 6795, 7443, 5586, 1022, 23049, 83903, 1019, 55781, 1454, 83732, 1453, 1111, 1452, 11200, 5613, 51701, 5591, 9874, 6885, 65975, 1196, 112858, 2931, 983, 203054, 1025, 54861, 389840, 5347, 51755, 8317	1054	394	11655	0.954233	1	1	0.763158
UP_KW_MOLECULAR_FUNCTION	KW-0418~Kinase	54	3.68852	0.978777	6790, 5581, 5582, 6795, 7443, 10295, 5586, 1022, 1460, 23049, 83903, 8295, 1019, 10978, 654364, 1454, 494551, 1453, 1452, 5613, 5591, 51727, 9874, 6885, 5631, 65975, 1196, 9031, 2710, 1025, 10263, 5347, 56997, 695, 55781, 83732, 1111, 22929, 11200, 51701, 11171, 112858, 660, 55750, 2931, 1445, 203054, 983, 54861, 389840, 51755, 8317, 79707, 8518	1054	747	11655	0.799364	1	1	0.978777
Annotation Cluster 101	Enrichment Score: 0.6490361492508095
Category	Term	Count	%	PValue	Genes	List Total	Pop Hits	Pop Total	Fold Enrichment	Bonferroni	Benjamini	FDR
GOTERM_BP_DIRECT	GO:0097502~mannosylation	4	0.273224	0.0652217	80235, 56052, 93183, 79087	1418	13	19256	4.17837	1	0.543892	0.511871
GOTERM_MF_DIRECT	GO:0000030~mannosyltransferase activity	4	0.273224	0.173835	80235, 56052, 93183, 79087	1440	19	18811	2.75015	1	0.77057	0.697182
UP_KW_MOLECULAR_FUNCTION	KW-0328~Glycosyltransferase	12	0.819672	0.996235	144245, 29929, 10317, 80235, 56052, 2650, 23475, 93183, 81890, 79087, 10038, 142	1054	235	11655	0.564657	1	1	0.996235
Annotation Cluster 102	Enrichment Score: 0.6472785765254866
Category	Term	Count	%	PValue	Genes	List Total	Pop Hits	Pop Total	Fold Enrichment	Bonferroni	Benjamini	FDR
UP_SEQ_FEATURE	BINDING:FAD; via amide nitrogen and carbonyl oxygen	4	0.273224	0.192656	5498, 2232, 9131, 221656	1421	22	20495	2.62235	1	1	0.987809
UP_SEQ_FEATURE	BINDING:FAD; via amide nitrogen	3	0.204918	0.226252	5498, 2232, 221656	1421	13	20495	3.32837	1	1	0.987809
UP_SEQ_FEATURE	NP_BIND:FAD	8	0.546448	0.262295	27158, 5498, 2232, 2671, 10587, 9131, 23028, 221656	1421	75	20495	1.53845	1	1	0.987809
Annotation Cluster 103	Enrichment Score: 0.6402028809814986
Category	Term	Count	%	PValue	Genes	List Total	Pop Hits	Pop Total	Fold Enrichment	Bonferroni	Benjamini	FDR
UP_SEQ_FEATURE	REPEAT:1-2	5	0.34153	0.0908072	9045, 3190, 11100, 3188, 7317	1421	25	20495	2.88459	1	1	0.987809
UP_SEQ_FEATURE	REPEAT:1-1	5	0.34153	0.101723	9045, 3190, 11100, 3188, 7317	1421	26	20495	2.77364	1	1	0.987809
UP_SEQ_FEATURE	REPEAT:2-1	3	0.204918	0.524854	9045, 3190, 3188	1421	25	20495	1.73075	1	1	0.987809
UP_SEQ_FEATURE	REPEAT:2-2	3	0.204918	0.567037	9045, 3190, 3188	1421	27	20495	1.60255	1	1	0.987809
Annotation Cluster 104	Enrichment Score: 0.6013390659899569
Category	Term	Count	%	PValue	Genes	List Total	Pop Hits	Pop Total	Fold Enrichment	Bonferroni	Benjamini	FDR
UP_SEQ_FEATURE	ACT_SITE:Glycyl thioester intermediate	9	0.614754	0.139103	65264, 3093, 51619, 9039, 10054, 7326, 7329, 7317, 7319	1421	74	20495	1.75414	1	1	0.987809
UP_SEQ_FEATURE	DOMAIN:UBC core	6	0.409836	0.186758	65264, 3093, 51619, 7326, 7329, 7319	1421	44	20495	1.96676	1	1	0.987809
GOTERM_MF_DIRECT	GO:0061631~ubiquitin conjugating enzyme activity	5	0.34153	0.295415	65264, 3093, 51619, 7326, 7319	1440	36	18811	1.81433	1	1	0.905591
GOTERM_BP_DIRECT	GO:0070936~protein K48-linked ubiquitination	6	0.409836	0.512381	9025, 3093, 51619, 8452, 7326, 7319	1418	64	19256	1.2731	1	1	0.941395
Annotation Cluster 105	Enrichment Score: 0.6000892847049563
Category	Term	Count	%	PValue	Genes	List Total	Pop Hits	Pop Total	Fold Enrichment	Bonferroni	Benjamini	FDR
UP_SEQ_FEATURE	SITE:Involved in polymerization	3	0.204918	0.0596769	113457, 7278, 7846	1421	6	20495	7.21147	1	1	0.987809
UP_SEQ_FEATURE	DOMAIN:Tubulin	4	0.273224	0.140666	113457, 7278, 7846, 7283	1421	19	20495	3.03641	1	1	0.987809
UP_SEQ_FEATURE	DOMAIN:Tubulin_C	3	0.204918	0.174341	113457, 7278, 7283	1421	11	20495	3.93353	1	1	0.987809
GOTERM_BP_DIRECT	GO:0007017~microtubule-based process	5	0.34153	0.339476	113457, 7411, 7278, 7846, 7283	1418	40	19256	1.69746	1	1	0.941395
GOTERM_MF_DIRECT	GO:0005200~structural constituent of cytoskeleton	9	0.614754	0.579494	8089, 113457, 4000, 7278, 7846, 71, 27229, 7283, 120	1440	107	18811	1.09877	1	1	0.905591
GOTERM_BP_DIRECT	GO:0000226~microtubule cytoskeleton organization	8	0.546448	0.87139	8882, 332, 113457, 983, 7278, 7846, 9055, 7283	1418	134	19256	0.810728	1	1	0.941395
Annotation Cluster 106	Enrichment Score: 0.5715109909103716
Category	Term	Count	%	PValue	Genes	List Total	Pop Hits	Pop Total	Fold Enrichment	Bonferroni	Benjamini	FDR
GOTERM_BP_DIRECT	GO:0098761~cellular response to interleukin-7	5	0.34153	0.0160835	3329, 695, 3146, 10963, 471	1418	14	19256	4.84989	1	0.18767	0.176621
GOTERM_BP_DIRECT	GO:0032727~positive regulation of interferon-alpha production	5	0.34153	0.120078	3329, 1654, 3146, 1660, 29072	1418	26	19256	2.61148	1	0.877145	0.825504
GOTERM_BP_DIRECT	GO:0032760~positive regulation of tumor necrosis factor production	7	0.478142	0.815111	3329, 4282, 695, 3146, 1660, 54093, 3066	1418	108	19256	0.880165	1	1	0.941395
GOTERM_BP_DIRECT	GO:0032755~positive regulation of interleukin-6 production	6	0.409836	0.883715	3329, 7189, 695, 3146, 1660, 54093	1418	103	19256	0.79105	1	1	0.941395
GOTERM_BP_DIRECT	GO:0050729~positive regulation of inflammatory response	3	0.204918	0.997869	3329, 1660, 54093	1418	110	19256	0.370355	1	1	0.997869
Annotation Cluster 107	Enrichment Score: 0.5686231913986428
Category	Term	Count	%	PValue	Genes	List Total	Pop Hits	Pop Total	Fold Enrichment	Bonferroni	Benjamini	FDR
UP_SEQ_FEATURE	METAL:Manganese 1	8	0.546448	0.0506533	51493, 5496, 5499, 5500, 5557, 22909, 5536, 5429	1421	49	20495	2.35477	1	1	0.987809
UP_SEQ_FEATURE	METAL:Manganese 2	8	0.546448	0.0506533	51493, 5496, 5499, 5500, 5557, 22909, 5536, 5429	1421	49	20495	2.35477	1	1	0.987809
UP_SEQ_FEATURE	DOMAIN:SER_THR_PHOSPHATASE	3	0.204918	0.200098	5499, 5500, 5536	1421	12	20495	3.60574	1	1	0.987809
GOTERM_BP_DIRECT	GO:0035970~peptidyl-threonine dephosphorylation	4	0.273224	0.278163	5496, 5499, 5536, 192111	1418	25	19256	2.17275	1	1	0.941395
GOTERM_MF_DIRECT	GO:0004722~protein serine/threonine phosphatase activity	7	0.478142	0.309386	5496, 134510, 5499, 5500, 5536, 92609, 192111	1440	60	18811	1.52404	1	1	0.905591
GOTERM_MF_DIRECT	GO:0016791~phosphatase activity	7	0.478142	0.323154	5499, 5500, 118924, 5536, 11266, 493911, 192111	1440	61	18811	1.49906	1	1	0.905591
UP_SEQ_FEATURE	METAL:Manganese 1; via carbonyl oxygen	3	0.204918	0.331592	5496, 22909, 5429	1421	17	20495	2.54522	1	1	0.987809
GOTERM_MF_DIRECT	GO:0017018~myosin phosphatase activity	8	0.546448	0.362437	79871, 5496, 134510, 5499, 5500, 5536, 11266, 192111	1440	76	18811	1.37507	1	1	0.905591
GOTERM_MF_DIRECT	GO:0004721~phosphoprotein phosphatase activity	5	0.34153	0.471986	995, 5499, 5524, 5536, 92609	1440	46	18811	1.41991	1	1	0.905591
GOTERM_BP_DIRECT	GO:0006470~protein dephosphorylation	11	0.751366	0.712105	151987, 5496, 995, 134510, 5499, 5500, 5534, 5536, 11266, 92609, 54949	1418	155	19256	0.96372	1	1	0.941395
UP_KW_MOLECULAR_FUNCTION	KW-0904~Protein phosphatase	8	0.546448	0.964199	79871, 5496, 995, 134510, 5499, 5500, 5536, 11266	1054	134	11655	0.660172	1	1	0.964199
Annotation Cluster 108	Enrichment Score: 0.47206424807214287
Category	Term	Count	%	PValue	Genes	List Total	Pop Hits	Pop Total	Fold Enrichment	Bonferroni	Benjamini	FDR
GOTERM_BP_DIRECT	GO:0016579~protein deubiquitination	14	0.956284	0.0536327	7347, 7874, 8665, 9097, 55432, 10987, 10713, 123228, 983, 55611, 51633, 10213, 139562, 10600	1418	108	19256	1.76033	1	0.467982	0.44043
GOTERM_MF_DIRECT	GO:0004843~thiol-dependent ubiquitin-specific protease activity	12	0.819672	0.30151	55432, 10987, 10713, 55611, 7347, 7874, 8665, 51633, 10213, 139562, 10600, 9097	1440	119	18811	1.3173	1	1	0.905591
UP_KW_MOLECULAR_FUNCTION	KW-0788~Thiol protease	12	0.819672	0.800078	55432, 57337, 123228, 9700, 55611, 7347, 7874, 8665, 51633, 139562, 10600, 9097	1054	149	11655	0.890567	1	1	0.800078
UP_KW_MOLECULAR_FUNCTION	KW-0645~Protease	30	2.04918	0.999723	9700, 7347, 7064, 9361, 83932, 4928, 10213, 10531, 4285, 5695, 6687, 7874, 8720, 8665, 9512, 10939, 9097, 55432, 10987, 57337, 123228, 51056, 55611, 4898, 51633, 139562, 91419, 10600, 11315, 10269	1054	550	11655	0.603157	1	1	0.999723
Annotation Cluster 109	Enrichment Score: 0.3946860466319919
Category	Term	Count	%	PValue	Genes	List Total	Pop Hits	Pop Total	Fold Enrichment	Bonferroni	Benjamini	FDR
GOTERM_BP_DIRECT	GO:0034620~cellular response to unfolded protein	5	0.34153	0.146915	3306, 3313, 3312, 3297, 1616	1418	28	19256	2.42494	1	0.943221	0.88769
GOTERM_BP_DIRECT	GO:0042026~protein refolding	4	0.273224	0.278163	3329, 3306, 3313, 3312	1418	25	19256	2.17275	1	1	0.941395
GOTERM_BP_DIRECT	GO:0051085~chaperone mediated protein folding requiring cofactor	4	0.273224	0.461693	3306, 3313, 3312, 10728	1418	34	19256	1.59761	1	1	0.941395
GOTERM_MF_DIRECT	GO:0051787~misfolded protein binding	3	0.204918	0.661797	3306, 3313, 3312	1440	29	18811	1.35136	1	1	0.905591
GOTERM_MF_DIRECT	GO:0044183~protein binding involved in protein folding	3	0.204918	0.851384	3306, 3313, 3312	1440	43	18811	0.911386	1	1	0.905591
Annotation Cluster 110	Enrichment Score: 0.32241276272507957
Category	Term	Count	%	PValue	Genes	List Total	Pop Hits	Pop Total	Fold Enrichment	Bonferroni	Benjamini	FDR
GOTERM_BP_DIRECT	GO:0002755~MyD88-dependent toll-like receptor signaling pathway	4	0.273224	0.217464	3329, 7189, 695, 6885	1418	22	19256	2.46903	1	1	0.941395
GOTERM_BP_DIRECT	GO:0007249~I-kappaB kinase/NF-kappaB signaling	6	0.409836	0.469437	7189, 695, 79753, 55870, 51495, 6885	1418	61	19256	1.33571	1	1	0.941395
GOTERM_BP_DIRECT	GO:0038095~Fc-epsilon receptor signaling pathway	3	0.204918	0.512793	7189, 695, 6885	1418	23	19256	1.77126	1	1	0.941395
GOTERM_BP_DIRECT	GO:0051092~positive regulation of NF-kappaB transcription factor activity	7	0.478142	0.980489	7189, 695, 6188, 6885, 5478, 1660, 1491	1418	160	19256	0.594111	1	1	0.980489
Annotation Cluster 111	Enrichment Score: 0.2160198259702918
Category	Term	Count	%	PValue	Genes	List Total	Pop Hits	Pop Total	Fold Enrichment	Bonferroni	Benjamini	FDR
GOTERM_BP_DIRECT	GO:0032743~positive regulation of interleukin-2 production	5	0.34153	0.271524	7189, 6188, 6885, 11146, 30968	1418	36	19256	1.88607	1	1	0.941395
GOTERM_BP_DIRECT	GO:0043507~positive regulation of JUN kinase activity	3	0.204918	0.844673	7189, 6188, 6885	1418	44	19256	0.925888	1	1	0.941395
GOTERM_BP_DIRECT	GO:0051092~positive regulation of NF-kappaB transcription factor activity	7	0.478142	0.980489	7189, 695, 6188, 6885, 5478, 1660, 1491	1418	160	19256	0.594111	1	1	0.980489
Annotation Cluster 112	Enrichment Score: 0.20405432268106058
Category	Term	Count	%	PValue	Genes	List Total	Pop Hits	Pop Total	Fold Enrichment	Bonferroni	Benjamini	FDR
UP_SEQ_FEATURE	DOMAIN:Kinesin motor	5	0.34153	0.38003	9585, 56992, 285643, 1062, 9493	1421	45	20495	1.60255	1	1	0.987809
GOTERM_MF_DIRECT	GO:1990939~ATP-dependent microtubule motor activity	5	0.34153	0.402199	9585, 56992, 285643, 1062, 9493	1440	42	18811	1.55514	1	1	0.905591
GOTERM_MF_DIRECT	GO:0003777~microtubule motor activity	6	0.409836	0.489425	9585, 56992, 9126, 285643, 1062, 9493	1440	60	18811	1.30632	1	1	0.905591
GOTERM_CC_DIRECT	GO:0005871~kinesin complex	3	0.204918	0.88623	9585, 56992, 9493	1429	52	20472	0.826506	1	1	0.88623
GOTERM_BP_DIRECT	GO:0007018~microtubule-based movement	5	0.34153	0.900907	9585, 56992, 285643, 1062, 9493	1418	89	19256	0.762904	1	1	0.941395
UP_KW_MOLECULAR_FUNCTION	KW-0505~Motor protein	5	0.34153	0.998854	9585, 56992, 285643, 1062, 9493	1054	137	11655	0.403572	1	1	0.998854
Annotation Cluster 113	Enrichment Score: 0.1892262491323517
Category	Term	Count	%	PValue	Genes	List Total	Pop Hits	Pop Total	Fold Enrichment	Bonferroni	Benjamini	FDR
GOTERM_MF_DIRECT	GO:0004698~calcium-dependent protein kinase C activity	3	0.204918	0.349152	5581, 5582, 5586	1440	16	18811	2.44935	1	1	0.905591
UP_SEQ_FEATURE	DOMAIN:AGC-kinase C-terminal	4	0.273224	0.775461	5581, 5582, 5586, 5613	1421	58	20495	0.994686	1	1	0.987809
UP_SEQ_FEATURE	DOMAIN:C2	3	0.204918	0.999418	5581, 5582, 5586	1421	137	20495	0.315831	1	1	0.999418
Annotation Cluster 114	Enrichment Score: 0.17236893104792256
Category	Term	Count	%	PValue	Genes	List Total	Pop Hits	Pop Total	Fold Enrichment	Bonferroni	Benjamini	FDR
GOTERM_MF_DIRECT	GO:0004222~metalloendopeptidase activity	12	0.819672	0.31108	10987, 83932, 4285, 6687, 9512, 10939, 4898, 23203, 10531, 7064, 91419, 10269	1440	120	18811	1.30632	1	1	0.905591
UP_SEQ_FEATURE	METAL:Zinc; catalytic	11	0.751366	0.51674	1635, 10987, 4285, 6687, 2342, 10939, 10213, 134637, 10531, 7064, 10269	1421	141	20495	1.12519	1	1	0.987809
UP_KW_MOLECULAR_FUNCTION	KW-0482~Metalloprotease	12	0.819672	0.855801	10987, 83932, 4285, 6687, 9512, 10939, 4898, 10213, 10531, 7064, 91419, 10269	1054	158	11655	0.839839	1	1	0.855801
GOTERM_BP_DIRECT	GO:0006508~proteolysis	16	1.0929	0.999447	4285, 9700, 6687, 9039, 8720, 10939, 7064, 83932, 4928, 51056, 9924, 4898, 10531, 5704, 11315, 10269	1418	409	19256	0.531235	1	1	0.999447
UP_KW_MOLECULAR_FUNCTION	KW-0645~Protease	30	2.04918	0.999723	9700, 7347, 7064, 9361, 83932, 4928, 10213, 10531, 4285, 5695, 6687, 7874, 8720, 8665, 9512, 10939, 9097, 55432, 10987, 57337, 123228, 51056, 55611, 4898, 51633, 139562, 91419, 10600, 11315, 10269	1054	550	11655	0.603157	1	1	0.999723
Annotation Cluster 115	Enrichment Score: 0.16173688945754397
Category	Term	Count	%	PValue	Genes	List Total	Pop Hits	Pop Total	Fold Enrichment	Bonferroni	Benjamini	FDR
UP_SEQ_FEATURE	DOMAIN:T-SNARE coiled-coil homology	3	0.204918	0.432592	55014, 8675, 6804	1421	21	20495	2.06042	1	1	0.987809
UP_SEQ_FEATURE	DOMAIN:t-SNARE coiled-coil homology	3	0.204918	0.456586	55014, 8675, 6804	1421	22	20495	1.96676	1	1	0.987809
GOTERM_BP_DIRECT	GO:0048278~vesicle docking	3	0.204918	0.464177	55014, 8675, 6804	1418	21	19256	1.93996	1	1	0.941395
GOTERM_MF_DIRECT	GO:0005484~SNAP receptor activity	3	0.204918	0.821519	55014, 8675, 6804	1440	40	18811	0.97974	1	1	0.905591
GOTERM_BP_DIRECT	GO:0006906~vesicle fusion	3	0.204918	0.825371	55014, 8675, 6804	1418	42	19256	0.969978	1	1	0.941395
GOTERM_CC_DIRECT	GO:0031201~SNARE complex	3	0.204918	0.872518	55014, 8675, 6804	1429	50	20472	0.859566	1	1	0.872518
GOTERM_MF_DIRECT	GO:0000149~SNARE binding	3	0.204918	0.96403	55014, 8675, 6804	1440	65	18811	0.602917	1	1	0.96403
GOTERM_CC_DIRECT	GO:0012505~endomembrane system	6	0.409836	0.972049	79058, 55014, 51520, 8675, 55246, 6804	1429	141	20472	0.609621	1	1	0.972049
Annotation Cluster 116	Enrichment Score: 0.11976850827048098
Category	Term	Count	%	PValue	Genes	List Total	Pop Hits	Pop Total	Fold Enrichment	Bonferroni	Benjamini	FDR
UP_SEQ_FEATURE	REPEAT:ARM 5	3	0.204918	0.676939	56259, 3839, 9373	1421	33	20495	1.31118	1	1	0.987809
UP_SEQ_FEATURE	REPEAT:ARM 4	3	0.204918	0.750189	56259, 3839, 9373	1421	38	20495	1.13865	1	1	0.987809
UP_SEQ_FEATURE	REPEAT:ARM 3	3	0.204918	0.798052	56259, 3839, 9373	1421	42	20495	1.03021	1	1	0.987809
UP_SEQ_FEATURE	REPEAT:ARM 2	3	0.204918	0.818793	56259, 3839, 9373	1421	44	20495	0.983382	1	1	0.987809
Annotation Cluster 117	Enrichment Score: 0.10938308801029328
Category	Term	Count	%	PValue	Genes	List Total	Pop Hits	Pop Total	Fold Enrichment	Bonferroni	Benjamini	FDR
GOTERM_BP_DIRECT	GO:0005977~glycogen metabolic process	3	0.204918	0.676405	2931, 5499, 5500	1418	31	19256	1.31416	1	1	0.941395
UP_KW_BIOLOGICAL_PROCESS	KW-0321~Glycogen metabolism	3	0.204918	0.698818	2931, 5499, 5500	1019	26	11187	1.26674	1	1	0.834711
UP_KW_BIOLOGICAL_PROCESS	KW-0119~Carbohydrate metabolism	4	0.273224	0.993757	2931, 5499, 5500, 5238	1019	95	11187	0.462249	1	1	0.993757
Annotation Cluster 118	Enrichment Score: 0.10342453950544649
Category	Term	Count	%	PValue	Genes	List Total	Pop Hits	Pop Total	Fold Enrichment	Bonferroni	Benjamini	FDR
GOTERM_CC_DIRECT	GO:0005782~peroxisomal matrix	5	0.34153	0.510653	3329, 8443, 1891, 5830, 23600	1429	53	20472	1.35152	1	1	0.760487
UP_SEQ_FEATURE	MOTIF:Microbody targeting signal	3	0.204918	0.775233	8443, 1891, 23600	1421	40	20495	1.08172	1	1	0.987809
GOTERM_CC_DIRECT	GO:0005777~peroxisome	4	0.273224	0.986691	8443, 1891, 5830, 23600	1429	112	20472	0.511647	1	1	0.986691
UP_KW_CELLULAR_COMPONENT	KW-0576~Peroxisome	4	0.273224	0.987558	8443, 1891, 5830, 23600	1305	106	17543	0.50728	1	1	0.987558
Annotation Cluster 119	Enrichment Score: 0.07371648923705851
Category	Term	Count	%	PValue	Genes	List Total	Pop Hits	Pop Total	Fold Enrichment	Bonferroni	Benjamini	FDR
UP_SEQ_FEATURE	REPEAT:2	17	1.1612	0.683984	23636, 4691, 4670, 2130, 8570, 53371, 8085, 6908, 1478, 10229, 2972, 55677, 6634, 6129, 9818, 10762, 5903	1421	253	20495	0.96913	1	1	0.987809
UP_SEQ_FEATURE	REPEAT:1	16	1.0929	0.754664	23636, 4691, 4670, 2130, 8570, 53371, 8085, 6908, 10229, 2972, 55677, 6634, 6129, 9818, 10762, 5903	1421	250	20495	0.923068	1	1	0.987809
UP_SEQ_FEATURE	REPEAT:11	6	0.409836	0.780552	1478, 4670, 2130, 9818, 8085, 5903	1421	93	20495	0.930512	1	1	0.987809
UP_SEQ_FEATURE	REPEAT:4	12	0.819672	0.784097	23636, 4691, 4670, 6634, 6129, 2130, 8570, 9818, 10762, 53371, 8085, 5903	1421	192	20495	0.901434	1	1	0.987809
UP_SEQ_FEATURE	REPEAT:8	8	0.546448	0.784893	4691, 1478, 4670, 2130, 9818, 53371, 8085, 5903	1421	127	20495	0.908532	1	1	0.987809
UP_SEQ_FEATURE	REPEAT:9	7	0.478142	0.796378	1478, 4670, 2130, 9818, 53371, 8085, 5903	1421	112	20495	0.901434	1	1	0.987809
UP_SEQ_FEATURE	REPEAT:14	5	0.34153	0.821228	4670, 2130, 9818, 8085, 5903	1421	81	20495	0.890305	1	1	0.987809
UP_SEQ_FEATURE	REPEAT:22	3	0.204918	0.828431	4670, 2130, 5903	1421	45	20495	0.961529	1	1	0.987809
UP_SEQ_FEATURE	REPEAT:21	3	0.204918	0.84633	4670, 2130, 5903	1421	47	20495	0.920613	1	1	0.987809
UP_SEQ_FEATURE	REPEAT:7	8	0.546448	0.850018	4691, 1478, 4670, 2130, 9818, 53371, 8085, 5903	1421	138	20495	0.836113	1	1	0.987809
UP_SEQ_FEATURE	REPEAT:20	3	0.204918	0.854628	4670, 2130, 5903	1421	48	20495	0.901434	1	1	0.987809
UP_SEQ_FEATURE	REPEAT:13	5	0.34153	0.861239	4670, 2130, 9818, 8085, 5903	1421	87	20495	0.828905	1	1	0.987809
UP_SEQ_FEATURE	REPEAT:3	13	0.887978	0.861849	23636, 4691, 4670, 2130, 8570, 53371, 8085, 1478, 6634, 6129, 9818, 10762, 5903	1421	225	20495	0.833326	1	1	0.987809
UP_SEQ_FEATURE	REPEAT:19	3	0.204918	0.870008	4670, 2130, 5903	1421	50	20495	0.865376	1	1	0.987809
UP_SEQ_FEATURE	REPEAT:12	5	0.34153	0.88344	4670, 2130, 9818, 8085, 5903	1421	91	20495	0.792469	1	1	0.987809
UP_SEQ_FEATURE	REPEAT:15	4	0.273224	0.883731	4670, 2130, 8085, 5903	1421	72	20495	0.801275	1	1	0.987809
UP_SEQ_FEATURE	REPEAT:18	3	0.204918	0.883878	4670, 2130, 5903	1421	52	20495	0.832093	1	1	0.987809
UP_SEQ_FEATURE	REPEAT:5	9	0.614754	0.899303	23636, 4670, 6634, 2130, 9818, 10762, 53371, 8085, 5903	1421	167	20495	0.777284	1	1	0.987809
UP_SEQ_FEATURE	REPEAT:6	8	0.546448	0.905409	4691, 1478, 4670, 2130, 9818, 53371, 8085, 5903	1421	151	20495	0.764129	1	1	0.987809
UP_SEQ_FEATURE	REPEAT:17	3	0.204918	0.917675	4670, 2130, 5903	1421	58	20495	0.746014	1	1	0.987809
UP_SEQ_FEATURE	REPEAT:10	5	0.34153	0.929264	4670, 2130, 9818, 8085, 5903	1421	102	20495	0.707007	1	1	0.987809
UP_SEQ_FEATURE	REPEAT:16	3	0.204918	0.934812	4670, 2130, 5903	1421	62	20495	0.697884	1	1	0.987809
Annotation Cluster 120	Enrichment Score: 0.0617086745837098
Category	Term	Count	%	PValue	Genes	List Total	Pop Hits	Pop Total	Fold Enrichment	Bonferroni	Benjamini	FDR
GOTERM_MF_DIRECT	GO:0042056~chemoattractant activity	3	0.204918	0.773368	4282, 3148, 3146	1440	36	18811	1.0886	1	1	0.905591
GOTERM_BP_DIRECT	GO:0050918~positive chemotaxis	3	0.204918	0.844673	4282, 3148, 3146	1418	44	19256	0.925888	1	1	0.941395
UP_KW_BIOLOGICAL_PROCESS	KW-0395~Inflammatory response	7	0.478142	0.999537	4282, 9255, 3148, 3146, 1660, 54093, 11315	1019	185	11187	0.415399	1	1	0.999537
Annotation Cluster 121	Enrichment Score: 0.05670401069960513
Category	Term	Count	%	PValue	Genes	List Total	Pop Hits	Pop Total	Fold Enrichment	Bonferroni	Benjamini	FDR
GOTERM_MF_DIRECT	GO:0004715~non-membrane spanning protein tyrosine kinase activity	5	0.34153	0.471986	660, 695, 1445, 494551, 9031	1440	46	18811	1.41991	1	1	0.905591
GOTERM_MF_DIRECT	GO:0004713~protein tyrosine kinase activity	6	0.409836	0.939631	660, 695, 1445, 494551, 1196, 9031	1440	113	18811	0.693621	1	1	0.939631
GOTERM_MF_DIRECT	GO:0004714~transmembrane receptor protein tyrosine kinase activity	6	0.409836	0.947883	660, 695, 1445, 494551, 1196, 9031	1440	116	18811	0.675682	1	1	0.947883
UP_KW_MOLECULAR_FUNCTION	KW-0829~Tyrosine-protein kinase	6	0.409836	0.979468	660, 695, 1445, 494551, 1196, 9031	1054	113	11655	0.587144	1	1	0.979468
UP_SEQ_FEATURE	DOMAIN:SH2	4	0.273224	0.980554	660, 695, 1445, 6830	1421	106	20495	0.544262	1	1	0.987809
GOTERM_BP_DIRECT	GO:0018108~peptidyl-tyrosine phosphorylation	5	0.34153	0.993044	695, 1445, 494551, 1196, 9031	1418	139	19256	0.488478	1	1	0.993044
GOTERM_BP_DIRECT	GO:0002250~adaptive immune response	5	0.34153	1	660, 695, 1445, 55611, 3146	1418	451	19256	0.150551	1	1	1
Annotation Cluster 122	Enrichment Score: 0.04166957871180208
Category	Term	Count	%	PValue	Genes	List Total	Pop Hits	Pop Total	Fold Enrichment	Bonferroni	Benjamini	FDR
UP_KW_BIOLOGICAL_PROCESS	KW-0275~Fatty acid biosynthesis	5	0.34153	0.722932	4706, 51495, 10728, 27349, 80142	1019	53	11187	1.0357	1	1	0.834711
UP_KW_BIOLOGICAL_PROCESS	KW-0276~Fatty acid metabolism	10	0.68306	0.964853	4706, 3028, 38, 51495, 10728, 22880, 1891, 27349, 80142, 3030	1019	162	11187	0.67768	1	1	0.964853
UP_KW_BIOLOGICAL_PROCESS	KW-0444~Lipid biosynthesis	10	0.68306	0.976704	4706, 132001, 51495, 4597, 10728, 27349, 3930, 80142, 84681, 79143	1019	170	11187	0.645789	1	1	0.976704
UP_KW_BIOLOGICAL_PROCESS	KW-0443~Lipid metabolism	29	1.98087	1	112724, 113675, 4597, 2232, 27349, 201164, 4706, 57107, 10317, 55627, 3930, 80142, 84681, 132001, 38, 8720, 22880, 1891, 2342, 1491, 3030, 79143, 55750, 23590, 3028, 51495, 10728, 7920, 133121	1019	742	11187	0.429075	1	1	1
Annotation Cluster 123	Enrichment Score: 0.015587170627700896
Category	Term	Count	%	PValue	Genes	List Total	Pop Hits	Pop Total	Fold Enrichment	Bonferroni	Benjamini	FDR
GOTERM_BP_DIRECT	GO:0030030~cell projection organization	4	0.273224	0.866299	8452, 4682, 5586, 10101	1418	65	19256	0.835673	1	1	0.941395
GOTERM_CC_DIRECT	GO:0005929~cilium	5	0.34153	0.999973	6790, 4682, 1452, 1460, 10101	1429	242	20472	0.295994	1	1	0.999973
UP_KW_BIOLOGICAL_PROCESS	KW-0970~Cilium biogenesis/degradation	5	0.34153	0.999989	6790, 8452, 4682, 5586, 10101	1019	195	11187	0.281498	1	1	0.999989
UP_KW_CELLULAR_COMPONENT	KW-0969~Cilium	4	0.273224	1	6790, 8452, 4682, 10101	1305	295	17543	0.182277	1	1	1
Annotation Cluster 124	Enrichment Score: 0.01417752706424893
Category	Term	Count	%	PValue	Genes	List Total	Pop Hits	Pop Total	Fold Enrichment	Bonferroni	Benjamini	FDR
UP_KW_BIOLOGICAL_PROCESS	KW-0153~Cholesterol metabolism	4	0.273224	0.946882	8720, 4597, 2232, 3930	1019	66	11187	0.665358	1	1	0.946882
UP_KW_BIOLOGICAL_PROCESS	KW-1207~Sterol metabolism	4	0.273224	0.969922	8720, 4597, 2232, 3930	1019	74	11187	0.593428	1	1	0.969922
UP_KW_BIOLOGICAL_PROCESS	KW-0753~Steroid metabolism	5	0.34153	0.987267	3028, 8720, 4597, 2232, 3930	1019	103	11187	0.532933	1	1	0.987267
Annotation Cluster 125	Enrichment Score: 0.008373896657390889
Category	Term	Count	%	PValue	Genes	List Total	Pop Hits	Pop Total	Fold Enrichment	Bonferroni	Benjamini	FDR
UP_KW_BIOLOGICAL_PROCESS	KW-0399~Innate immunity	28	1.91257	0.944213	7268, 7520, 1660, 2625, 2547, 695, 1654, 1653, 26057, 55703, 10695, 55646, 56339, 10432, 11128, 5591, 4282, 5094, 9097, 10524, 57337, 10623, 1665, 3148, 3146, 171568, 58509, 29072	1019	386	11187	0.796361	1	1	0.944213
GOTERM_BP_DIRECT	GO:0045087~innate immune response	26	1.77596	0.999559	7187, 7268, 7520, 1660, 2625, 2547, 695, 1654, 1653, 26057, 55703, 10695, 55646, 56339, 10432, 11128, 5591, 4282, 5094, 9097, 10524, 10623, 3148, 3146, 171568, 58509	1418	597	19256	0.59141	1	1	0.999559
UP_KW_BIOLOGICAL_PROCESS	KW-0391~Immunity	37	2.52732	1	7187, 5581, 7189, 7268, 7520, 1660, 2625, 2547, 695, 1654, 1653, 26057, 55703, 10695, 8888, 55646, 56339, 10432, 11128, 5591, 4282, 5094, 9097, 84955, 1503, 10524, 57337, 10623, 1665, 1445, 3148, 55611, 3146, 171568, 10521, 58509, 29072	1019	901	11187	0.450834	1	1	1
Annotation Cluster 126	Enrichment Score: 0.008245887422167182
Category	Term	Count	%	PValue	Genes	List Total	Pop Hits	Pop Total	Fold Enrichment	Bonferroni	Benjamini	FDR
UP_KW_BIOLOGICAL_PROCESS	KW-0050~Antiport	3	0.204918	0.945294	9498, 57282, 10237	1019	49	11187	0.672148	1	1	0.945294
GOTERM_MF_DIRECT	GO:0022857~transmembrane transporter activity	5	0.34153	0.999314	9498, 26503, 57282, 10237, 1834	1440	171	18811	0.381965	1	1	0.999314
GOTERM_BP_DIRECT	GO:0055085~transmembrane transport	5	0.34153	0.999985	9498, 284613, 60386, 57282, 10237	1418	238	19256	0.285288	1	1	0.999985
Annotation Cluster 127	Enrichment Score: 0.006577196985316495
Category	Term	Count	%	PValue	Genes	List Total	Pop Hits	Pop Total	Fold Enrichment	Bonferroni	Benjamini	FDR
UP_SEQ_FEATURE	ZN_FING:C2H2-type 16	6	0.409836	0.907237	11107, 463, 84671, 7769, 7738, 63977	1421	115	20495	0.752501	1	1	0.987809
UP_SEQ_FEATURE	ZN_FING:C2H2-type 18	4	0.273224	0.91375	463, 84671, 7769, 7738	1421	78	20495	0.739638	1	1	0.987809
UP_SEQ_FEATURE	ZN_FING:C2H2-type 19	3	0.204918	0.926715	84671, 7769, 7738	1421	60	20495	0.721147	1	1	0.987809
UP_SEQ_FEATURE	ZN_FING:C2H2-type 17	4	0.273224	0.956051	463, 84671, 7769, 7738	1421	91	20495	0.633975	1	1	0.987809
UP_SEQ_FEATURE	ZN_FING:C2H2-type 15	6	0.409836	0.981802	11107, 463, 84671, 7769, 7738, 63977	1421	151	20495	0.573097	1	1	0.987809
UP_SEQ_FEATURE	ZN_FING:C2H2-type 1; degenerate	4	0.273224	0.997081	55762, 463, 84671, 7769	1421	139	20495	0.415049	1	1	0.997081
UP_SEQ_FEATURE	ZN_FING:C2H2-type 14	5	0.34153	0.998257	11107, 463, 7769, 7738, 63977	1421	173	20495	0.416848	1	1	0.998257
UP_SEQ_FEATURE	ZN_FING:C2H2-type 13	7	0.478142	0.99858	11107, 463, 84671, 7769, 57693, 7738, 63977	1421	224	20495	0.450717	1	1	0.99858
UP_SEQ_FEATURE	ZN_FING:C2H2-type 12	7	0.478142	0.999933	11107, 463, 84671, 7769, 57693, 7738, 63977	1421	281	20495	0.35929	1	1	0.999933
UP_SEQ_FEATURE	DOMAIN:C2H2-type	18	1.22951	0.99995	64397, 134218, 57693, 23126, 63977, 23567, 81627, 84449, 11107, 463, 79698, 7756, 84671, 7769, 7702, 1958, 7738, 7528	1421	532	20495	0.487994	1	1	0.99995
UP_SEQ_FEATURE	ZN_FING:C2H2-type 9	10	0.68306	0.999997	84449, 55762, 11107, 285349, 84671, 7769, 57693, 23126, 7738, 63977	1421	411	20495	0.350923	1	1	0.999997
UP_SEQ_FEATURE	ZN_FING:C2H2-type 10	8	0.546448	0.999998	84449, 11107, 285349, 84671, 7769, 57693, 7738, 63977	1421	369	20495	0.312693	1	1	0.999998
UP_SEQ_FEATURE	ZN_FING:C2H2-type 11	6	0.409836	0.999998	11107, 84671, 7769, 57693, 7738, 63977	1421	316	20495	0.273853	1	1	0.999998
UP_SEQ_FEATURE	ZN_FING:C2H2-type 8	10	0.68306	1	84449, 55762, 11107, 285349, 84671, 7769, 57693, 23126, 7738, 63977	1421	453	20495	0.318387	1	1	1
UP_SEQ_FEATURE	ZN_FING:C2H2-type 7	11	0.751366	1	84449, 55762, 11107, 285349, 84671, 7769, 57693, 7702, 23126, 7738, 63977	1421	486	20495	0.326445	1	1	1
UP_SEQ_FEATURE	ZN_FING:C2H2-type 6	11	0.751366	1	84449, 55762, 11107, 285349, 84671, 7769, 57693, 7702, 23126, 7738, 63977	1421	519	20495	0.305689	1	1	1
UP_SEQ_FEATURE	ZN_FING:C2H2-type 4	14	0.956284	1	285349, 57693, 23126, 63977, 84449, 55762, 11107, 463, 84671, 7769, 7702, 7738, 7528, 83482	1421	606	20495	0.333203	1	1	1
UP_SEQ_FEATURE	ZN_FING:C2H2-type 2	15	1.02459	1	134218, 285349, 57693, 23126, 63977, 84449, 55762, 463, 7756, 84671, 7702, 1958, 7738, 7528, 83482	1421	631	20495	0.342859	1	1	1
UP_SEQ_FEATURE	ZN_FING:C2H2-type 1	12	0.819672	1	84449, 11107, 134218, 7756, 285349, 57693, 7702, 1958, 7738, 7528, 63977, 83482	1421	559	20495	0.309616	1	1	1
UP_SEQ_FEATURE	ZN_FING:C2H2-type 5	12	0.819672	1	84449, 55762, 11107, 463, 285349, 84671, 7769, 57693, 7702, 23126, 7738, 63977	1421	570	20495	0.303641	1	1	1
UP_SEQ_FEATURE	DOMAIN:KRAB	6	0.409836	1	84449, 55762, 84671, 7769, 57693, 7738	1421	426	20495	0.20314	1	1	1
UP_SEQ_FEATURE	ZN_FING:C2H2-type 3	14	0.956284	1	285349, 57693, 23126, 63977, 84449, 55762, 463, 84671, 7769, 7702, 1958, 7738, 7528, 83482	1421	653	20495	0.309221	1	1	1
Annotation Cluster 128	Enrichment Score: 0.0028577366419730277
Category	Term	Count	%	PValue	Genes	List Total	Pop Hits	Pop Total	Fold Enrichment	Bonferroni	Benjamini	FDR
UP_SEQ_FEATURE	REPEAT:ANK 4	8	0.546448	0.972258	54522, 57763, 54851, 26057, 136991, 81570, 51239, 54737	1421	182	20495	0.633975	1	1	0.987809
UP_SEQ_FEATURE	REPEAT:ANK 3	8	0.546448	0.994142	54522, 57763, 54851, 26057, 136991, 81570, 51239, 54737	1421	217	20495	0.531721	1	1	0.994142
UP_SEQ_FEATURE	REPEAT:ANK 6	3	0.204918	0.994755	54522, 26057, 136991	1421	103	20495	0.420086	1	1	0.994755
UP_SEQ_FEATURE	REPEAT:ANK	6	0.409836	0.996541	23141, 57763, 54851, 26057, 136991, 81570	1421	184	20495	0.470313	1	1	0.996541
UP_SEQ_FEATURE	REPEAT:ANK 5	4	0.273224	0.998485	54522, 57763, 26057, 136991	1421	150	20495	0.384612	1	1	0.998485
UP_SEQ_FEATURE	REPEAT:ANK 1	8	0.546448	0.999072	54522, 57763, 54851, 26057, 136991, 81570, 51239, 54737	1421	255	20495	0.452484	1	1	0.999072
UP_SEQ_FEATURE	REPEAT:ANK 2	8	0.546448	0.999117	54522, 57763, 54851, 26057, 136991, 81570, 51239, 54737	1421	256	20495	0.450717	1	1	0.999117
Annotation Cluster 129	Enrichment Score: 2.3140595932909867E-4
Category	Term	Count	%	PValue	Genes	List Total	Pop Hits	Pop Total	Fold Enrichment	Bonferroni	Benjamini	FDR
UP_SEQ_FEATURE	REPEAT:LRR 4	9	0.614754	0.998333	5905, 10482, 84678, 8125, 8549, 22992, 122769, 6627, 222229	1421	265	20495	0.489836	1	1	0.998333
UP_SEQ_FEATURE	REPEAT:LRR 3	9	0.614754	0.999107	5905, 10482, 84678, 8125, 8549, 22992, 122769, 6627, 222229	1421	278	20495	0.46693	1	1	0.999107
UP_SEQ_FEATURE	REPEAT:LRR 2	9	0.614754	0.999426	5905, 10482, 84678, 8125, 8549, 22992, 122769, 6627, 222229	1421	287	20495	0.452287	1	1	0.999426
UP_SEQ_FEATURE	REPEAT:LRR 1	9	0.614754	0.99948	5905, 10482, 84678, 8125, 8549, 22992, 122769, 6627, 222229	1421	289	20495	0.449157	1	1	0.99948
UP_SEQ_FEATURE	REPEAT:LRR 6	5	0.34153	0.999941	5905, 84678, 8549, 22992, 122769	1421	231	20495	0.312185	1	1	0.999941
UP_SEQ_FEATURE	REPEAT:LRR 5	5	0.34153	0.999992	5905, 84678, 8549, 22992, 122769	1421	263	20495	0.2742	1	1	0.999992
UP_SEQ_FEATURE	REPEAT:LRR 7	3	0.204918	0.999994	84678, 8549, 122769	1421	206	20495	0.210043	1	1	0.999994
Annotation Cluster 130	Enrichment Score: 9.57684085188562E-5
Category	Term	Count	%	PValue	Genes	List Total	Pop Hits	Pop Total	Fold Enrichment	Bonferroni	Benjamini	FDR
GOTERM_MF_DIRECT	GO:0001228~transcriptional activator activity, RNA polymerase II transcription regulatory region sequence-specific binding	21	1.43443	0.999188	6496, 4760, 9247, 2551, 5090, 63977, 2625, 860, 8626, 6666, 7029, 988, 55922, 7769, 6657, 5459, 7702, 1958, 7528, 4802, 2649	1440	473	18811	0.579973	1	1	0.999188
GOTERM_MF_DIRECT	GO:0003700~transcription factor activity, sequence-specific DNA binding	24	1.63934	0.999756	5463, 4760, 2551, 64864, 285349, 3297, 5090, 9580, 2625, 5629, 11107, 463, 860, 23493, 8626, 6657, 5459, 4799, 4800, 1958, 4802, 10215, 2649, 83482	1440	554	18811	0.565915	1	1	0.999756
GOTERM_MF_DIRECT	GO:1990837~sequence-specific double-stranded DNA binding	22	1.50273	0.999953	6496, 5463, 4760, 9247, 2551, 64864, 285349, 3297, 2625, 5629, 10898, 860, 23493, 6666, 5459, 1958, 7507, 7528, 10215, 10765, 2649, 83482	1440	556	18811	0.516889	1	1	0.999953
GOTERM_MF_DIRECT	GO:0000978~RNA polymerase II core promoter proximal region sequence-specific DNA binding	50	3.4153	1	5463, 2551, 1660, 9580, 2625, 55762, 84449, 11107, 6908, 6666, 55922, 5459, 4800, 4802, 10215, 112950, 3297, 23411, 5629, 1025, 23493, 84678, 84671, 7769, 7528, 6496, 9247, 3020, 3015, 8626, 1958, 7738, 2649, 55749, 4760, 6301, 285349, 64864, 2186, 57693, 5090, 23435, 23512, 63977, 463, 5928, 860, 6657, 7702, 83482	1440	1207	18811	0.541143	1	1	1
GOTERM_MF_DIRECT	GO:0000981~RNA polymerase II transcription factor activity, sequence-specific DNA binding	34	2.3224	1	6496, 5463, 9247, 2551, 9580, 2625, 55762, 84449, 8626, 6666, 5459, 4800, 1958, 7738, 4802, 2649, 10215, 4760, 64864, 57693, 3297, 5090, 5629, 463, 860, 23493, 988, 7029, 84671, 6657, 7702, 4799, 7528, 83482	1440	1279	18811	0.347262	1	1	1
Annotation Cluster 131	Enrichment Score: 2.746556511200497E-8
Category	Term	Count	%	PValue	Genes	List Total	Pop Hits	Pop Total	Fold Enrichment	Bonferroni	Benjamini	FDR
GOTERM_CC_DIRECT	GO:0070161~anchoring junction	11	0.751366	1	10987, 1488, 23362, 9419, 9922, 51138, 9093, 9373, 26503, 57282, 6804	1429	481	20472	0.327624	1	1	1
UP_KW_CELLULAR_COMPONENT	KW-0770~Synapse	12	0.819672	1	10987, 5582, 1488, 23362, 9419, 9922, 51138, 9093, 9373, 26503, 57282, 6804	1305	504	17543	0.320069	1	1	1
UP_KW_CELLULAR_COMPONENT	KW-0965~Cell junction	17	1.1612	1	8189, 5582, 3190, 5586, 5411, 9093, 9373, 26503, 57282, 10987, 55870, 1488, 23362, 9419, 9922, 51138, 6804	1305	868	17543	0.263283	1	1	1
UP_KW_CELLULAR_COMPONENT	KW-0968~Cytoplasmic vesicle	8	0.546448	1	55014, 10987, 9922, 6856, 51138, 10463, 26503, 6804	1305	691	17543	0.155634	1	1	1
Annotation Cluster 132	Enrichment Score: -0.0
Category	Term	Count	%	PValue	Genes	List Total	Pop Hits	Pop Total	Fold Enrichment	Bonferroni	Benjamini	FDR
UP_SEQ_FEATURE	TRANSMEM:Helical	132	9.01639	1	153396, 53938, 7443, 58155, 113419, 22875, 201164, 1454, 284613, 79811, 85013, 516, 5018, 8888, 84321, 1736, 192111, 55969, 57508, 6240, 4580, 10939, 25875, 93380, 79087, 51093, 51096, 55210, 55572, 51495, 80235, 51651, 55218, 9868, 92609, 199953, 3646, 10269, 928, 23306, 29929, 6133, 4350, 29928, 10196, 8675, 29889, 79794, 144453, 55627, 8549, 3930, 80142, 10237, 6804, 9498, 9410, 134145, 63892,…	1421	5337	20495	0.356723	1	1	1
GOTERM_CC_DIRECT	GO:0016021~integral component of membrane	133	9.0847	1	153396, 53938, 7443, 58155, 90161, 113419, 22875, 201164, 1454, 284613, 79811, 85013, 516, 5018, 8888, 84321, 1736, 192111, 55969, 57508, 6240, 4580, 10939, 25875, 93380, 79087, 51093, 51096, 55210, 51495, 80235, 51651, 55218, 9868, 92609, 3646, 10269, 928, 23306, 29929, 6133, 4350, 29928, 10196, 8675, 29889, 79794, 55627, 8549, 3930, 80142, 10237, 6804, 9498, 9410, 134145, 63892, 8720, 9131, 639…	1429	5406	20472	0.352455	1	1	1
UP_KW_CELLULAR_COMPONENT	KW-0472~Membrane	228	15.5738	1	53938, 7443, 28976, 9183, 58155, 113419, 22875, 201164, 1454, 1453, 23165, 7316, 8888, 5018, 84321, 192111, 57508, 6240, 9631, 93380, 92170, 79087, 120, 51093, 51096, 55210, 55572, 51651, 5700, 55218, 9868, 92609, 3646, 928, 29929, 6133, 29928, 10196, 8675, 79794, 57647, 23141, 57763, 5830, 8549, 9879, 1915, 55904, 6804, 9894, 9410, 8443, 134145, 63892, 9093, 9097, 10767, 9091, 60386, 6138, 4513,…	1305	8194	17543	0.374052	1	1	1
