# Supplementary material for: Chromatin analysis of adult pluripotent stem cells reveals a unique stemness maintenance strategy
Source: Sci Adv. 2023 Oct 6;9(40):eadh4887. doi: 10.1126/sciadv.adh4887 (PMC10558129; doi:10.1126/sciadv.adh4887)
Supplement: Supplementary file 2 — Tables S1 to S3, S6 and S7 [file sciadv.adh4887_tables_s1_to_s3_s6_and_s7.zip › adh4887_Table_S2.xls]

## Sheet: Sheet1
					Bain		Epidermis		Intestine		Neoblast		Constitutive
Name	smed id	comp id	Tissue	jaspar id	over TSS	Open chromatin	over TSS	Open chromatin	over TSS	Open chromatin	over TSS	Open chromatin	over TSS	Open chromatin
zfp-1	SmedGene_058139	comp1253_c0_seq1	Epidermis	MA1650.1	14	3	98	3	76	4	226	4	74	2
soxP-3	SmedGene_034492	comp2658_c0_seq1	Epidermis	MA0514.1	224	6	817	35	555	20	939	40	223	26
egr-1	SmedGene_058990	comp3849_c0_seq4	Epidermis	MA0162.3	26	0	124	12	67	3	281	6	87	1
nkx2.4	smedGene_020222	comp3957_c0_seq1	Epidermis	MA2003.1	73	5	394	16	324	21	794	31	269	16
p53	SmedGene_057518	comp1393_c0_seq1	Epidermis	MA0106.1	48	1	269	1	180	4	548	15	157	6
gata456	SmedGene_001839	comp2057_c0_seq1	Intestine	MA0482.2	152	1	394	21	288	11	478	25	129	19
hnf4	SmedGene_065817	comp3137_c0_seq1	Intestine	MA0114.2	72	2	225	10	238	67	321	23	76	13
nkx2.2	SmedGene_032806	comp5979_c0_seq1	Intestine	MA1645.1	63	2	235	11	153	6	332	15	91	7
prox-1	SmedGene_038850	comp4402_c0_seq1	Intestine	MA0794.1	39	0	166	2	101	2	235	11	50	4
soxP-1	SmedGene_009035	comp1153_c0_seq1	Brain	MA0870.1	158	7	585	43	356	28	556	40	161	22
pou4	smedGene_022651	comp11142_c0_seq1	Brain	MA0791.1	494	11	1682	108	1131	70	1995	118	525	80
egr-4	SmedGene_061907	comp3333_c0_seq1	Brain	MA0733.1	41	2	142	6	80	5	243	5	62	13
				total of genes	631		2208		1451		2733		725
				total of open chromatin region over TSS		256		1829		1154		2288		725
