# Supplementary material for: Chromatin analysis of adult pluripotent stem cells reveals a unique stemness maintenance strategy
Source: Sci Adv. 2023 Oct 6;9(40):eadh4887. doi: 10.1126/sciadv.adh4887 (PMC10558129; doi:10.1126/sciadv.adh4887)
Supplement: Supplementary file 2 — Tables S1 to S3, S6 and S7 [file sciadv.adh4887_tables_s1_to_s3_s6_and_s7.zip › adh4887_Table_S6.xlsx]

## Sheet: Brain
chr	start	end	Cluster	gene id	sens
smed_chr1	682024	682025	br_weak	smedGene_51	-
smed_chr1	2083584	2083585	br_weak	smedGene_244	-
smed_chr1	2284256	2284257	br_weak	smedGene_261	-
smed_chr1	3481270	3481271	br_weak	smedGene_411	-
smed_chr1	7260791	7260792	br_weak	smedGene_781	-
smed_chr1	11002212	11002213	br_weak	smedGene_1270	-
smed_chr1	11967450	11967451	br_weak	smedGene_1348	-
smed_chr1	15430824	15430825	br_weak	smedGene_1655	-
smed_chr1	18716881	18716882	br_weak	smedGene_2002	-
smed_chr1	22458524	22458525	br_weak	smedGene_2344	-
smed_chr1	22459233	22459234	br_weak	smedGene_2345	-
smed_chr1	23945107	23945108	br_weak	smedGene_2476	-
smed_chr1	24384236	24384237	br_weak	smedGene_2522	-
smed_chr1	27879250	27879251	br_weak	smedGene_2914	-
smed_chr1	29292005	29292006	br_weak	smedGene_3051	-
smed_chr1	32546165	32546166	br_weak	smedGene_3278	-
smed_chr1	36850495	36850496	br_weak	smedGene_3674	-
smed_chr1	36914909	36914910	br_weak	smedGene_3681	-
smed_chr1	39535972	39535973	br_weak	smedGene_3952	-
smed_chr1	39929563	39929564	br_weak	smedGene_4011	-
smed_chr1	41421913	41421914	br_weak	smedGene_4112	-
smed_chr1	41837726	41837727	br_weak	smedGene_4203	-
smed_chr1	45601359	45601360	br_weak	smedGene_4578	-
smed_chr1	49570454	49570455	br_weak	smedGene_4915	-
smed_chr1	58740207	58740208	br_weak	smedGene_5698	-
smed_chr1	60783098	60783099	br_weak	smedGene_5909	-
smed_chr1	62536380	62536381	br_weak	smedGene_6036	-
smed_chr1	64145161	64145162	br_weak	smedGene_6182	-
smed_chr1	67166464	67166465	br_weak	smedGene_6561	-
smed_chr1	67199119	67199120	br_weak	smedGene_6562	-
smed_chr1	67378047	67378048	br_weak	smedGene_6575	-
smed_chr1	71241647	71241648	br_weak	smedGene_6891	-
smed_chr1	71393852	71393853	br_weak	smedGene_6923	-
smed_chr1	71484425	71484426	br_weak	smedGene_6925	-
smed_chr1	72521440	72521441	br_weak	smedGene_7020	-
smed_chr1	74681213	74681214	br_weak	smedGene_7233	-
smed_chr1	77457693	77457694	br_weak	smedGene_7518	-
smed_chr1	77615504	77615505	br_weak	smedGene_7540	-
smed_chr1	83807605	83807606	br_weak	smedGene_8162	-
smed_chr1	85120689	85120690	br_weak	smedGene_8279	-
smed_chr1	86071767	86071768	br_weak	smedGene_8366	-
smed_chr1	91631961	91631962	br_weak	smedGene_8868	-
smed_chr1	93188919	93188920	br_weak	smedGene_9015	-
smed_chr1	95097520	95097521	br_weak	smedGene_9194	-
smed_chr1	97770489	97770490	br_weak	smedGene_9422	-
smed_chr1	99809025	99809026	br_weak	smedGene_9621	-
smed_chr1	105346268	105346269	br_weak	smedGene_10080	-
smed_chr1	113915002	113915003	br_weak	smedGene_10905	-
smed_chr1	114053489	114053490	br_weak	smedGene_10929	-
smed_chr1	114737374	114737375	br_weak	smedGene_10982	-
smed_chr1	117076184	117076185	br_weak	smedGene_11229	-
smed_chr1	120345983	120345984	br_weak	smedGene_11533	-
smed_chr1	120346431	120346432	br_weak	smedGene_11534	-
smed_chr1	120745174	120745175	br_weak	smedGene_11580	-
smed_chr1	120763075	120763076	br_weak	smedGene_11581	-
smed_chr1	130457244	130457245	br_weak	smedGene_12480	-
smed_chr1	131015841	131015842	br_weak	smedGene_12531	-
smed_chr1	131036742	131036743	br_weak	smedGene_12536	-
smed_chr1	133870500	133870501	br_weak	smedGene_12825	-
smed_chr1	135876109	135876110	br_weak	smedGene_13058	-
smed_chr1	135876655	135876656	br_weak	smedGene_13059	-
smed_chr1	139091847	139091848	br_weak	smedGene_13391	-
smed_chr1	139871139	139871140	br_weak	smedGene_13470	-
smed_chr1	143139478	143139479	br_weak	smedGene_13867	-
smed_chr1	146047137	146047138	br_weak	smedGene_14113	-
smed_chr1	146768336	146768337	br_weak	smedGene_14177	-
smed_chr1	147264929	147264930	br_weak	smedGene_14235	-
smed_chr1	147265840	147265841	br_weak	smedGene_14236	-
smed_chr1	150902297	150902298	br_weak	smedGene_14565	-
smed_chr1	153774204	153774205	br_weak	smedGene_14813	-
smed_chr1	159648164	159648165	br_weak	smedGene_15272	-
smed_chr1	160665483	160665484	br_weak	smedGene_15382	-
smed_chr1	162085873	162085874	br_weak	smedGene_15479	-
smed_chr1	162166851	162166852	br_weak	smedGene_15489	-
smed_chr1	164480061	164480062	br_weak	smedGene_15736	-
smed_chr1	165200578	165200579	br_weak	smedGene_15849	-
smed_chr1	170011723	170011724	br_weak	smedGene_16329	-
smed_chr1	170017416	170017417	br_weak	smedGene_16326	-
smed_chr1	171662222	171662223	br_weak	smedGene_16432	-
smed_chr1	176117618	176117619	br_weak	smedGene_16885	-
smed_chr1	176230930	176230931	br_weak	smedGene_16892	-
smed_chr1	176802826	176802827	br_weak	smedGene_16949	-
smed_chr1	177554671	177554672	br_weak	smedGene_17009	-
smed_chr1	178108868	178108869	br_weak	smedGene_17052	-
smed_chr1	179518268	179518269	br_weak	smedGene_17185	-
smed_chr1	181000109	181000110	br_weak	smedGene_17308	-
smed_chr1	181034676	181034677	br_weak	smedGene_17311	-
smed_chr1	186379606	186379607	br_weak	smedGene_17758	-
smed_chr1	193045132	193045133	br_weak	smedGene_18320	-
smed_chr1	201276922	201276923	br_weak	smedGene_19009	-
smed_chr1	208508622	208508623	br_weak	smedGene_19693	-
smed_chr1	209768652	209768653	br_weak	smedGene_19822	-
smed_chr1	210491644	210491645	br_weak	smedGene_19889	-
smed_chr1	211664209	211664210	br_weak	smedGene_19983	-
smed_chr1	211951665	211951666	br_weak	smedGene_20044	-
smed_chr1	214815047	214815048	br_weak	smedGene_20389	-
smed_chr1	216998534	216998535	br_weak	smedGene_20589	-
smed_chr1	217920303	217920304	br_weak	smedGene_20666	-
smed_chr1	217991408	217991409	br_weak	smedGene_20672	-
smed_chr1	221492071	221492072	br_weak	smedGene_20954	-
smed_chr1	221576230	221576231	br_weak	smedGene_20963	-
smed_chr1	224264650	224264651	br_weak	smedGene_21246	-
smed_chr1	224363199	224363200	br_weak	smedGene_21256	-
smed_chr1	226950297	226950298	br_weak	smedGene_21437	-
smed_chr1	227038875	227038876	br_weak	smedGene_21447	-
smed_chr1	227754236	227754237	br_weak	smedGene_21500	-
smed_chr1	233222141	233222142	br_weak	smedGene_21928	-
smed_chr1	241796821	241796822	br_weak	smedGene_22763	-
smed_chr1	243107881	243107882	br_weak	smedGene_22847	-
smed_chr1	243135014	243135015	br_weak	smedGene_22850	-
smed_chr1	243178399	243178400	br_weak	smedGene_22852	-
smed_chr1	249071043	249071044	br_weak	smedGene_23463	-
smed_chr1	249465635	249465636	br_weak	smedGene_23523	-
smed_chr1	252537339	252537340	br_weak	smedGene_23811	-
smed_chr1	255185022	255185023	br_weak	smedGene_24073	-
smed_chr1	258900771	258900772	br_weak	smedGene_24517	-
smed_chr1	260613872	260613873	br_weak	smedGene_24663	-
smed_chr1	262697525	262697526	br_weak	smedGene_24899	-
smed_chr1	262964726	262964727	br_weak	smedGene_24925	-
smed_chr1	269590842	269590843	br_weak	smedGene_25636	-
smed_chr1	270249682	270249683	br_weak	smedGene_25689	-
smed_chr1	271277332	271277333	br_weak	smedGene_25788	-
smed_chr1	274021284	274021285	br_weak	smedGene_26045	-
smed_chr1	274036171	274036172	br_weak	smedGene_26046	-
smed_chr1	274752262	274752263	br_weak	smedGene_26112	-
smed_chr1	277800753	277800754	br_weak	smedGene_26375	-
smed_chr1	279977898	279977899	br_weak	smedGene_26635	-
smed_chr1	280017137	280017138	br_weak	smedGene_26642	-
smed_chr1	280120313	280120314	br_weak	smedGene_26662	-
smed_chr1	282873559	282873560	br_weak	smedGene_26924	-
smed_chr1	284575891	284575892	br_weak	smedGene_27075	-
smed_chr1	284943087	284943088	br_weak	smedGene_27099	-
smed_chr1	285198461	285198462	br_weak	smedGene_27118	-
smed_chr1	288081560	288081561	br_weak	smedGene_27375	-
smed_chr1	289014926	289014927	br_weak	smedGene_27473	-
smed_chr1	289196664	289196665	br_weak	smedGene_27488	-
smed_chr1	292448245	292448246	br_weak	smedGene_27808	-
smed_chr1	292684042	292684043	br_weak	smedGene_27844	-
smed_chr1	294761453	294761454	br_weak	smedGene_28066	-
smed_chr1	295748322	295748323	br_weak	smedGene_28156	-
smed_chr1	298088368	298088369	br_weak	smedGene_28336	-
smed_chr1	299203832	299203833	br_weak	smedGene_28461	-
smed_chr1	300684527	300684528	br_weak	smedGene_28602	-
smed_chr1	304394245	304394246	br_weak	smedGene_29055	-
smed_chr1	304506361	304506362	br_weak	smedGene_29061	-
smed_chr1	305066678	305066679	br_weak	smedGene_29130	-
smed_chr1	305314397	305314398	br_weak	smedGene_29151	-
smed_chr1	310097168	310097169	br_weak	smedGene_29630	-
smed_chr1	311198260	311198261	br_weak	smedGene_29696	-
smed_chr1	311918475	311918476	br_weak	smedGene_29778	-
smed_chr1	312674363	312674364	br_weak	smedGene_29881	-
smed_chr1	312823803	312823804	br_weak	smedGene_29901	-
smed_chr1	313937468	313937469	br_weak	smedGene_29999	-
smed_chr1	315048068	315048069	br_weak	smedGene_30047	-
smed_chr1	316332084	316332085	br_weak	smedGene_30174	-
smed_chr1	319628513	319628514	br_weak	smedGene_30403	-
smed_chr1	321609626	321609627	br_weak	smedGene_30620	-
smed_chr1	322524799	322524800	br_weak	smedGene_30680	-
smed_chr1	322580079	322580080	br_weak	smedGene_30683	-
smed_chr1	322677290	322677291	br_weak	smedGene_30691	-
smed_chr1	322698178	322698179	br_weak	smedGene_30694	-
smed_chr1	322933981	322933982	br_weak	smedGene_30714	-
smed_chr1	323343313	323343314	br_weak	smedGene_30755	-
smed_chr1	329024054	329024055	br_weak	smedGene_31212	-
smed_chr1	330764107	330764108	br_weak	smedGene_31416	-
smed_chr1	330868908	330868909	br_weak	smedGene_31429	-
smed_chr1	332284706	332284707	br_weak	smedGene_31586	-
smed_chr1	332602539	332602540	br_weak	smedGene_31610	-
smed_chr2	614301	614302	br_weak	smedGene_31697	-
smed_chr2	1212648	1212649	br_weak	smedGene_31782	-
smed_chr2	9123221	9123222	br_weak	smedGene_32639	-
smed_chr2	12546906	12546907	br_weak	smedGene_32925	-
smed_chr2	12745003	12745004	br_weak	smedGene_32948	-
smed_chr2	12745680	12745681	br_weak	smedGene_32949	-
smed_chr2	13788967	13788968	br_weak	smedGene_33055	-
smed_chr2	14470288	14470289	br_weak	smedGene_33156	-
smed_chr2	16697815	16697816	br_weak	smedGene_33324	-
smed_chr2	16774944	16774945	br_weak	smedGene_33331	-
smed_chr2	19087151	19087152	br_weak	smedGene_33572	-
smed_chr2	19550233	19550234	br_weak	smedGene_33622	-
smed_chr2	20573838	20573839	br_weak	smedGene_33722	-
smed_chr2	23323266	23323267	br_weak	smedGene_33998	-
smed_chr2	23440243	23440244	br_weak	smedGene_34008	-
smed_chr2	29945951	29945952	br_weak	smedGene_34618	-
smed_chr2	32680765	32680766	br_weak	smedGene_34860	-
smed_chr2	34407170	34407171	br_weak	smedGene_35073	-
smed_chr2	34612959	34612960	br_weak	smedGene_35096	-
smed_chr2	41883675	41883676	br_weak	smedGene_35850	-
smed_chr2	43097700	43097701	br_weak	smedGene_35976	-
smed_chr2	43257106	43257107	br_weak	smedGene_35988	-
smed_chr2	43363356	43363357	br_weak	smedGene_36010	-
smed_chr2	46961241	46961242	br_weak	smedGene_36318	-
smed_chr2	48995788	48995789	br_weak	smedGene_36547	-
smed_chr2	55036688	55036689	br_weak	smedGene_37115	-
smed_chr2	55046651	55046652	br_weak	smedGene_37116	-
smed_chr2	55203310	55203311	br_weak	smedGene_37129	-
smed_chr2	57495203	57495204	br_weak	smedGene_37360	-
smed_chr2	62131887	62131888	br_weak	smedGene_37912	-
smed_chr2	65901000	65901001	br_weak	smedGene_38293	-
smed_chr2	68052764	68052765	br_weak	smedGene_38554	-
smed_chr2	68197802	68197803	br_weak	smedGene_38573	-
smed_chr2	68198707	68198708	br_weak	smedGene_38574	-
smed_chr2	70296873	70296874	br_weak	smedGene_38765	-
smed_chr2	71020068	71020069	br_weak	smedGene_38851	-
smed_chr2	71800893	71800894	br_weak	smedGene_38926	-
smed_chr2	74463742	74463743	br_weak	smedGene_39175	-
smed_chr2	74848666	74848667	br_weak	smedGene_39214	-
smed_chr2	76784139	76784140	br_weak	smedGene_39369	-
smed_chr2	76927171	76927172	br_weak	smedGene_39380	-
smed_chr2	76927171	76927172	br_weak	smedGene_39381	-
smed_chr2	76927171	76927172	br_weak	smedGene_39382	-
smed_chr2	76927171	76927172	br_weak	smedGene_39383	-
smed_chr2	77667238	77667239	br_weak	smedGene_39449	-
smed_chr2	80121740	80121741	br_weak	smedGene_39656	-
smed_chr2	87052827	87052828	br_weak	smedGene_40204	-
smed_chr2	87179502	87179503	br_weak	smedGene_40214	-
smed_chr2	106906639	106906640	br_weak	smedGene_41773	-
smed_chr2	109152439	109152440	br_weak	smedGene_42027	-
smed_chr2	112507154	112507155	br_weak	smedGene_42434	-
smed_chr2	113412319	113412320	br_weak	smedGene_42520	-
smed_chr2	114708564	114708565	br_weak	smedGene_42625	-
smed_chr2	115196703	115196704	br_weak	smedGene_42668	-
smed_chr2	123280467	123280468	br_weak	smedGene_43277	-
smed_chr2	125310589	125310590	br_weak	smedGene_43480	-
smed_chr2	126600201	126600202	br_weak	smedGene_43574	-
smed_chr2	128510583	128510584	br_weak	smedGene_43746	-
smed_chr2	128509367	128509368	br_weak	smedGene_43748	-
smed_chr2	134231045	134231046	br_weak	smedGene_44241	-
smed_chr2	134291053	134291054	br_weak	smedGene_44244	-
smed_chr2	134351935	134351936	br_weak	smedGene_44246	-
smed_chr2	134406234	134406235	br_weak	smedGene_44249	-
smed_chr2	134857328	134857329	br_weak	smedGene_44296	-
smed_chr2	134938013	134938014	br_weak	smedGene_44300	-
smed_chr2	135033983	135033984	br_weak	smedGene_44302	-
smed_chr2	139236081	139236082	br_weak	smedGene_44615	-
smed_chr2	142639479	142639480	br_weak	smedGene_44839	-
smed_chr2	142962685	142962686	br_weak	smedGene_44854	-
smed_chr2	143002400	143002401	br_weak	smedGene_44855	-
smed_chr2	144844230	144844231	br_weak	smedGene_45090	-
smed_chr2	146321739	146321740	br_weak	smedGene_45221	-
smed_chr2	150839402	150839403	br_weak	smedGene_45596	-
smed_chr2	150854715	150854716	br_weak	smedGene_45601	-
smed_chr2	151195234	151195235	br_weak	smedGene_45642	-
smed_chr2	151441483	151441484	br_weak	smedGene_45658	-
smed_chr2	155749025	155749026	br_weak	smedGene_46090	-
smed_chr2	155918145	155918146	br_weak	smedGene_46106	-
smed_chr2	158335236	158335237	br_weak	smedGene_46325	-
smed_chr2	160038729	160038730	br_weak	smedGene_46466	-
smed_chr2	163640902	163640903	br_weak	smedGene_46779	-
smed_chr2	166920274	166920275	br_weak	smedGene_47044	-
smed_chr2	167307723	167307724	br_weak	smedGene_47080	-
smed_chr2	169518518	169518519	br_weak	smedGene_47245	-
smed_chr2	169556419	169556420	br_weak	smedGene_47248	-
smed_chr2	170911178	170911179	br_weak	smedGene_47384	-
smed_chr2	175692134	175692135	br_weak	smedGene_47840	-
smed_chr2	177402890	177402891	br_weak	smedGene_48052	-
smed_chr2	178707821	178707822	br_weak	smedGene_48176	-
smed_chr2	178723430	178723431	br_weak	smedGene_48180	-
smed_chr2	181520094	181520095	br_weak	smedGene_48420	-
smed_chr2	181522150	181522151	br_weak	smedGene_48421	-
smed_chr2	182282739	182282740	br_weak	smedGene_48496	-
smed_chr2	184314734	184314735	br_weak	smedGene_48654	-
smed_chr2	184818708	184818709	br_weak	smedGene_48724	-
smed_chr2	186121126	186121127	br_weak	smedGene_48874	-
smed_chr2	186346150	186346151	br_weak	smedGene_48886	-
smed_chr2	188243071	188243072	br_weak	smedGene_49107	-
smed_chr2	188428734	188428735	br_weak	smedGene_49112	-
smed_chr2	194459346	194459347	br_weak	smedGene_49734	-
smed_chr2	194828180	194828181	br_weak	smedGene_49760	-
smed_chr2	199725694	199725695	br_weak	smedGene_50216	-
smed_chr2	199756116	199756117	br_weak	smedGene_50217	-
smed_chr2	200032079	200032080	br_weak	smedGene_50227	-
smed_chr2	203689402	203689403	br_weak	smedGene_50543	-
smed_chr2	204513099	204513100	br_weak	smedGene_50638	-
smed_chr2	206933042	206933043	br_weak	smedGene_50919	-
smed_chr2	206933058	206933059	br_weak	smedGene_50918	-
smed_chr2	208501348	208501349	br_weak	smedGene_51074	-
smed_chr2	210184512	210184513	br_weak	smedGene_51247	-
smed_chr2	210184777	210184778	br_weak	smedGene_51248	-
smed_chr2	212292502	212292503	br_weak	smedGene_51487	-
smed_chr2	214192782	214192783	br_weak	smedGene_51710	-
smed_chr2	216808038	216808039	br_weak	smedGene_51971	-
smed_chr2	218431192	218431193	br_weak	smedGene_52171	-
smed_chr2	218796784	218796785	br_weak	smedGene_52228	-
smed_chr2	218855570	218855571	br_weak	smedGene_52233	-
smed_chr2	221326374	221326375	br_weak	smedGene_52503	-
smed_chr2	223336243	223336244	br_weak	smedGene_52689	-
smed_chr2	223819948	223819949	br_weak	smedGene_52725	-
smed_chr2	226743828	226743829	br_weak	smedGene_53071	-
smed_chr2	227905977	227905978	br_weak	smedGene_53187	-
smed_chr2	227998683	227998684	br_weak	smedGene_53199	-
smed_chr2	228713941	228713942	br_weak	smedGene_53282	-
smed_chr2	230176142	230176143	br_weak	smedGene_53390	-
smed_chr2	230724568	230724569	br_weak	smedGene_53419	-
smed_chr2	232200330	232200331	br_weak	smedGene_53530	-
smed_chr2	233816465	233816466	br_weak	smedGene_53700	-
smed_chr2	233816673	233816674	br_weak	smedGene_53701	-
smed_chr2	236801406	236801407	br_weak	smedGene_53990	-
smed_chr2	236868549	236868550	br_weak	smedGene_53995	-
smed_chr2	238653435	238653436	br_weak	smedGene_54141	-
smed_chr2	242716868	242716869	br_weak	smedGene_54505	-
smed_chr2	242954602	242954603	br_weak	smedGene_54524	-
smed_chr2	245610292	245610293	br_weak	smedGene_54732	-
smed_chr2	245771357	245771358	br_weak	smedGene_54745	-
smed_chr2	247882202	247882203	br_weak	smedGene_54921	-
smed_chr2	247950943	247950944	br_weak	smedGene_54926	-
smed_chr2	248117775	248117776	br_weak	smedGene_54937	-
smed_chr2	248273254	248273255	br_weak	smedGene_54940	-
smed_chr2	250231745	250231746	br_weak	smedGene_55085	-
smed_chr2	251151670	251151671	br_weak	smedGene_55146	-
smed_chr2	251153574	251153575	br_weak	smedGene_55147	-
smed_chr2	252226698	252226699	br_weak	smedGene_55214	-
smed_chr2	254825019	254825020	br_weak	smedGene_55512	-
smed_chr2	255726604	255726605	br_weak	smedGene_55625	-
smed_chr2	255816599	255816600	br_weak	smedGene_55635	-
smed_chr2	260542510	260542511	br_weak	smedGene_56029	-
smed_chr2	262368908	262368909	br_weak	smedGene_56191	-
smed_chr2	264634313	264634314	br_weak	smedGene_56395	-
smed_chr3	134524	134525	br_weak	smedGene_56434	-
smed_chr3	145759	145760	br_weak	smedGene_56436	-
smed_chr3	638358	638359	br_weak	smedGene_56497	-
smed_chr3	2056172	2056173	br_weak	smedGene_56600	-
smed_chr3	8759770	8759771	br_weak	smedGene_57310	-
smed_chr3	8849752	8849753	br_weak	smedGene_57336	-
smed_chr3	10734720	10734721	br_weak	smedGene_57490	-
smed_chr3	17561437	17561438	br_weak	smedGene_58140	-
smed_chr3	22235406	22235407	br_weak	smedGene_58612	-
smed_chr3	22792900	22792901	br_weak	smedGene_58674	-
smed_chr3	28941227	28941228	br_weak	smedGene_59143	-
smed_chr3	35323735	35323736	br_weak	smedGene_59751	-
smed_chr3	35473949	35473950	br_weak	smedGene_59777	-
smed_chr3	37353588	37353589	br_weak	smedGene_59915	-
smed_chr3	38652733	38652734	br_weak	smedGene_60032	-
smed_chr3	40844573	40844574	br_weak	smedGene_60302	-
smed_chr3	41150393	41150394	br_weak	smedGene_60323	-
smed_chr3	45116360	45116361	br_weak	smedGene_60664	-
smed_chr3	46641654	46641655	br_weak	smedGene_60827	-
smed_chr3	46687203	46687204	br_weak	smedGene_60847	-
smed_chr3	48604813	48604814	br_weak	smedGene_60974	-
smed_chr3	48769930	48769931	br_weak	smedGene_60979	-
smed_chr3	51004119	51004120	br_weak	smedGene_61197	-
smed_chr3	57815483	57815484	br_weak	smedGene_61822	-
smed_chr3	58318483	58318484	br_weak	smedGene_61845	-
smed_chr3	59838794	59838795	br_weak	smedGene_62015	-
smed_chr3	60380031	60380032	br_weak	smedGene_62069	-
smed_chr3	62094952	62094953	br_weak	smedGene_62268	-
smed_chr3	62482756	62482757	br_weak	smedGene_62301	-
smed_chr3	63127575	63127576	br_weak	smedGene_62383	-
smed_chr3	65420408	65420409	br_weak	smedGene_62653	-
smed_chr3	66986170	66986171	br_weak	smedGene_62815	-
smed_chr3	67211746	67211747	br_weak	smedGene_62833	-
smed_chr3	67543878	67543879	br_weak	smedGene_62876	-
smed_chr3	69246966	69246967	br_weak	smedGene_63046	-
smed_chr3	74274610	74274611	br_weak	smedGene_63546	-
smed_chr3	74969259	74969260	br_weak	smedGene_63592	-
smed_chr3	77617144	77617145	br_weak	smedGene_63810	-
smed_chr3	77759185	77759186	br_weak	smedGene_63827	-
smed_chr3	77779241	77779242	br_weak	smedGene_63829	-
smed_chr3	77779241	77779242	br_weak	smedGene_63828	-
smed_chr3	82831192	82831193	br_weak	smedGene_64433	-
smed_chr3	83500911	83500912	br_weak	smedGene_64539	-
smed_chr3	84044085	84044086	br_weak	smedGene_64620	-
smed_chr3	84202776	84202777	br_weak	smedGene_64630	-
smed_chr3	85234408	85234409	br_weak	smedGene_64741	-
smed_chr3	88913984	88913985	br_weak	smedGene_65239	-
smed_chr3	89149308	89149309	br_weak	smedGene_65290	-
smed_chr3	90013843	90013844	br_weak	smedGene_65403	-
smed_chr3	92519547	92519548	br_weak	smedGene_65699	-
smed_chr3	95472224	95472225	br_weak	smedGene_66073	-
smed_chr3	100861309	100861310	br_weak	smedGene_66629	-
smed_chr3	103873946	103873947	br_weak	smedGene_66962	-
smed_chr3	104142284	104142285	br_weak	smedGene_66985	-
smed_chr3	106358374	106358375	br_weak	smedGene_67216	-
smed_chr3	106979065	106979066	br_weak	smedGene_67284	-
smed_chr3	106982930	106982931	br_weak	smedGene_67287	-
smed_chr3	109406430	109406431	br_weak	smedGene_67533	-
smed_chr3	110277564	110277565	br_weak	smedGene_67644	-
smed_chr3	112772677	112772678	br_weak	smedGene_67846	-
smed_chr3	113826484	113826485	br_weak	smedGene_67951	-
smed_chr3	114558440	114558441	br_weak	smedGene_68048	-
smed_chr3	116377754	116377755	br_weak	smedGene_68265	-
smed_chr4	1289793	1289794	br_weak	smedGene_68771	-
smed_chr4	2627309	2627310	br_weak	smedGene_68996	-
smed_chr4	3158796	3158797	br_weak	smedGene_69077	-
smed_chr4	3195249	3195250	br_weak	smedGene_69092	-
smed_chr4	5147757	5147758	br_weak	smedGene_69393	-
smed_chr4	7615153	7615154	br_weak	smedGene_69683	-
smed_chr4	9614441	9614442	br_weak	smedGene_69981	-
smed_chr4	10671469	10671470	br_weak	smedGene_70128	-
smed_chr4	11401697	11401698	br_weak	smedGene_70303	-
smed_chr4	12234492	12234493	br_weak	smedGene_70393	-
smed_chr4	14722300	14722301	br_weak	smedGene_70723	-
smed_chr4	23406019	23406020	br_weak	smedGene_71587	-
smed_chr4	29382345	29382346	br_weak	smedGene_72178	-
smed_chr4	30263030	30263031	br_weak	smedGene_72250	-
smed_chr4	32282253	32282254	br_weak	smedGene_72464	-
smed_chr4	33986407	33986408	br_weak	smedGene_72626	-
smed_chr4	35213543	35213544	br_weak	smedGene_72765	-
smed_chr4	36479728	36479729	br_weak	smedGene_72896	-
smed_chr4	36624273	36624274	br_weak	smedGene_72922	-
smed_chr4	37157850	37157851	br_weak	smedGene_73013	-
smed_chr4	37698985	37698986	br_weak	smedGene_73070	-
smed_chr4	41053639	41053640	br_weak	smedGene_73451	-
smed_chr4	41358355	41358356	br_weak	smedGene_73471	-
smed_chr4	41381913	41381914	br_weak	smedGene_73473	-
smed_chr4	41722798	41722799	br_weak	smedGene_73508	-
smed_chr4	42915599	42915600	br_weak	smedGene_73669	-
smed_chr4	44493028	44493029	br_weak	smedGene_73864	-
smed_chr4	44764096	44764097	br_weak	smedGene_73906	-
smed_chr4	45000620	45000621	br_weak	smedGene_73974	-
smed_chr4	45408053	45408054	br_weak	smedGene_74036	-
smed_chr4	45419663	45419664	br_weak	smedGene_74037	-
smed_chr4	45451717	45451718	br_weak	smedGene_74038	-
smed_chr4	46694096	46694097	br_weak	smedGene_74279	-
smed_chr4	46700791	46700792	br_weak	smedGene_74280	-
smed_chr1	2476942	2476943	br_weak	smedGene_277	+
smed_chr1	4896449	4896450	br_weak	smedGene_548	+
smed_chr1	6518055	6518056	br_weak	smedGene_716	+
smed_chr1	9633101	9633102	br_weak	smedGene_1102	+
smed_chr1	13867253	13867254	br_weak	smedGene_1513	+
smed_chr1	14826117	14826118	br_weak	smedGene_1611	+
smed_chr1	14870174	14870175	br_weak	smedGene_1615	+
smed_chr1	15838963	15838964	br_weak	smedGene_1695	+
smed_chr1	19664009	19664010	br_weak	smedGene_2069	+
smed_chr1	26540989	26540990	br_weak	smedGene_2770	+
smed_chr1	26772746	26772747	br_weak	smedGene_2794	+
smed_chr1	28047525	28047526	br_weak	smedGene_2928	+
smed_chr1	33206467	33206468	br_weak	smedGene_3321	+
smed_chr1	39645685	39645686	br_weak	smedGene_3954	+
smed_chr1	41256846	41256847	br_weak	smedGene_4095	+
smed_chr1	43118402	43118403	br_weak	smedGene_4323	+
smed_chr1	43128073	43128074	br_weak	smedGene_4327	+
smed_chr1	46453465	46453466	br_weak	smedGene_4657	+
smed_chr1	47156594	47156595	br_weak	smedGene_4706	+
smed_chr1	47638164	47638165	br_weak	smedGene_4762	+
smed_chr1	48031908	48031909	br_weak	smedGene_4770	+
smed_chr1	49925822	49925823	br_weak	smedGene_4951	+
smed_chr1	52559645	52559646	br_weak	smedGene_5197	+
smed_chr1	62999515	62999516	br_weak	smedGene_6095	+
smed_chr1	63157537	63157538	br_weak	smedGene_6100	+
smed_chr1	65926593	65926594	br_weak	smedGene_6418	+
smed_chr1	66886974	66886975	br_weak	smedGene_6528	+
smed_chr1	66886717	66886718	br_weak	smedGene_6527	+
smed_chr1	69569733	69569734	br_weak	smedGene_6743	+
smed_chr1	72154549	72154550	br_weak	smedGene_7005	+
smed_chr1	78393991	78393992	br_weak	smedGene_7609	+
smed_chr1	79620667	79620668	br_weak	smedGene_7735	+
smed_chr1	81125198	81125199	br_weak	smedGene_7865	+
smed_chr1	83621576	83621577	br_weak	smedGene_8147	+
smed_chr1	85918745	85918746	br_weak	smedGene_8356	+
smed_chr1	93439560	93439561	br_weak	smedGene_9049	+
smed_chr1	94545666	94545667	br_weak	smedGene_9136	+
smed_chr1	94708121	94708122	br_weak	smedGene_9151	+
smed_chr1	95075200	95075201	br_weak	smedGene_9189	+
smed_chr1	95082794	95082795	br_weak	smedGene_9190	+
smed_chr1	100251344	100251345	br_weak	smedGene_9673	+
smed_chr1	105994890	105994891	br_weak	smedGene_10123	+
smed_chr1	106396557	106396558	br_weak	smedGene_10145	+
smed_chr1	107727491	107727492	br_weak	smedGene_10282	+
smed_chr1	109815577	109815578	br_weak	smedGene_10577	+
smed_chr1	110762465	110762466	br_weak	smedGene_10621	+
smed_chr1	114008630	114008631	br_weak	smedGene_10918	+
smed_chr1	115377922	115377923	br_weak	smedGene_11039	+
smed_chr1	116575904	116575905	br_weak	smedGene_11199	+
smed_chr1	117052532	117052533	br_weak	smedGene_11228	+
smed_chr1	117279613	117279614	br_weak	smedGene_11250	+
smed_chr1	120916943	120916944	br_weak	smedGene_11596	+
smed_chr1	124935002	124935003	br_weak	smedGene_12046	+
smed_chr1	127724418	127724419	br_weak	smedGene_12261	+
smed_chr1	129803878	129803879	br_weak	smedGene_12402	+
smed_chr1	130922464	130922465	br_weak	smedGene_12530	+
smed_chr1	131018194	131018195	br_weak	smedGene_12535	+
smed_chr1	131278169	131278170	br_weak	smedGene_12560	+
smed_chr1	131771115	131771116	br_weak	smedGene_12605	+
smed_chr1	132423942	132423943	br_weak	smedGene_12660	+
smed_chr1	133663798	133663799	br_weak	smedGene_12812	+
smed_chr1	133702370	133702371	br_weak	smedGene_12813	+
smed_chr1	134463632	134463633	br_weak	smedGene_12940	+
smed_chr1	135619257	135619258	br_weak	smedGene_13034	+
smed_chr1	135686570	135686571	br_weak	smedGene_13037	+
smed_chr1	136057482	136057483	br_weak	smedGene_13098	+
smed_chr1	138677652	138677653	br_weak	smedGene_13356	+
smed_chr1	139837224	139837225	br_weak	smedGene_13468	+
smed_chr1	141577887	141577888	br_weak	smedGene_13679	+
smed_chr1	141770467	141770468	br_weak	smedGene_13715	+
smed_chr1	141895760	141895761	br_weak	smedGene_13744	+
smed_chr1	144466425	144466426	br_weak	smedGene_13986	+
smed_chr1	146220215	146220216	br_weak	smedGene_14121	+
smed_chr1	149805180	149805181	br_weak	smedGene_14442	+
smed_chr1	152620961	152620962	br_weak	smedGene_14716	+
smed_chr1	153774099	153774100	br_weak	smedGene_14814	+
smed_chr1	154627394	154627395	br_weak	smedGene_14900	+
smed_chr1	156272089	156272090	br_weak	smedGene_15006	+
smed_chr1	156901712	156901713	br_weak	smedGene_15058	+
smed_chr1	157931811	157931812	br_weak	smedGene_15132	+
smed_chr1	163428132	163428133	br_weak	smedGene_15626	+
smed_chr1	165772287	165772288	br_weak	smedGene_15890	+
smed_chr1	165842624	165842625	br_weak	smedGene_15915	+
smed_chr1	167504466	167504467	br_weak	smedGene_16103	+
smed_chr1	170073669	170073670	br_weak	smedGene_16335	+
smed_chr1	172558711	172558712	br_weak	smedGene_16504	+
smed_chr1	172891641	172891642	br_weak	smedGene_16538	+
smed_chr1	173093833	173093834	br_weak	smedGene_16550	+
smed_chr1	173658892	173658893	br_weak	smedGene_16640	+
smed_chr1	174426547	174426548	br_weak	smedGene_16723	+
smed_chr1	174646506	174646507	br_weak	smedGene_16751	+
smed_chr1	176505099	176505100	br_weak	smedGene_16922	+
smed_chr1	178828719	178828720	br_weak	smedGene_17127	+
smed_chr1	179872827	179872828	br_weak	smedGene_17212	+
smed_chr1	183321519	183321520	br_weak	smedGene_17512	+
smed_chr1	186877168	186877169	br_weak	smedGene_17807	+
smed_chr1	188368991	188368992	br_weak	smedGene_17945	+
smed_chr1	188367574	188367575	br_weak	smedGene_17943	+
smed_chr1	188516957	188516958	br_weak	smedGene_17952	+
smed_chr1	190009234	190009235	br_weak	smedGene_18078	+
smed_chr1	205951264	205951265	br_weak	smedGene_19456	+
smed_chr1	209841884	209841885	br_weak	smedGene_19825	+
smed_chr1	209861734	209861735	br_weak	smedGene_19827	+
smed_chr1	210447446	210447447	br_weak	smedGene_19887	+
smed_chr1	212307199	212307200	br_weak	smedGene_20079	+
smed_chr1	214830552	214830553	br_weak	smedGene_20390	+
smed_chr1	221347972	221347973	br_weak	smedGene_20944	+
smed_chr1	222384248	222384249	br_weak	smedGene_21068	+
smed_chr1	223443384	223443385	br_weak	smedGene_21163	+
smed_chr1	224401254	224401255	br_weak	smedGene_21260	+
smed_chr1	227686833	227686834	br_weak	smedGene_21494	+
smed_chr1	229477577	229477578	br_weak	smedGene_21650	+
smed_chr1	232328836	232328837	br_weak	smedGene_21839	+
smed_chr1	233059479	233059480	br_weak	smedGene_21919	+
smed_chr1	233118350	233118351	br_weak	smedGene_21925	+
smed_chr1	233395620	233395621	br_weak	smedGene_21953	+
smed_chr1	233687654	233687655	br_weak	smedGene_21970	+
smed_chr1	234189925	234189926	br_weak	smedGene_21990	+
smed_chr1	234811937	234811938	br_weak	smedGene_22044	+
smed_chr1	241206470	241206471	br_weak	smedGene_22708	+
smed_chr1	244260086	244260087	br_weak	smedGene_22935	+
smed_chr1	244534613	244534614	br_weak	smedGene_22977	+
smed_chr1	247341849	247341850	br_weak	smedGene_23298	+
smed_chr1	249685744	249685745	br_weak	smedGene_23563	+
smed_chr1	249733958	249733959	br_weak	smedGene_23566	+
smed_chr1	250707188	250707189	br_weak	smedGene_23656	+
smed_chr1	253463919	253463920	br_weak	smedGene_23907	+
smed_chr1	256644928	256644929	br_weak	smedGene_24270	+
smed_chr1	257650030	257650031	br_weak	smedGene_24370	+
smed_chr1	258618070	258618071	br_weak	smedGene_24481	+
smed_chr1	261524356	261524357	br_weak	smedGene_24747	+
smed_chr1	263260284	263260285	br_weak	smedGene_25009	+
smed_chr1	271844094	271844095	br_weak	smedGene_25828	+
smed_chr1	271871788	271871789	br_weak	smedGene_25830	+
smed_chr1	272471962	272471963	br_weak	smedGene_25874	+
smed_chr1	273180365	273180366	br_weak	smedGene_25929	+
smed_chr1	273979985	273979986	br_weak	smedGene_26036	+
smed_chr1	275905831	275905832	br_weak	smedGene_26224	+
smed_chr1	276428279	276428280	br_weak	smedGene_26263	+
smed_chr1	277902503	277902504	br_weak	smedGene_26402	+
smed_chr1	281234398	281234399	br_weak	smedGene_26802	+
smed_chr1	286833994	286833995	br_weak	smedGene_27257	+
smed_chr1	288080851	288080852	br_weak	smedGene_27376	+
smed_chr1	292889135	292889136	br_weak	smedGene_27866	+
smed_chr1	293640509	293640510	br_weak	smedGene_27942	+
smed_chr1	295140618	295140619	br_weak	smedGene_28110	+
smed_chr1	295315019	295315020	br_weak	smedGene_28132	+
smed_chr1	296456788	296456789	br_weak	smedGene_28197	+
smed_chr1	298219636	298219637	br_weak	smedGene_28345	+
smed_chr1	298813551	298813552	br_weak	smedGene_28426	+
smed_chr1	299248398	299248399	br_weak	smedGene_28473	+
smed_chr1	302339204	302339205	br_weak	smedGene_28853	+
smed_chr1	302760340	302760341	br_weak	smedGene_28889	+
smed_chr1	310815105	310815106	br_weak	smedGene_29685	+
smed_chr1	311046018	311046019	br_weak	smedGene_29695	+
smed_chr1	313280548	313280549	br_weak	smedGene_29951	+
smed_chr1	313982708	313982709	br_weak	smedGene_30001	+
smed_chr1	314943628	314943629	br_weak	smedGene_30043	+
smed_chr1	315615087	315615088	br_weak	smedGene_30074	+
smed_chr1	315828546	315828547	br_weak	smedGene_30094	+
smed_chr1	317719272	317719273	br_weak	smedGene_30307	+
smed_chr1	322616170	322616171	br_weak	smedGene_30688	+
smed_chr1	322652292	322652293	br_weak	smedGene_30690	+
smed_chr1	322711918	322711919	br_weak	smedGene_30695	+
smed_chr1	326148471	326148472	br_weak	smedGene_30973	+
smed_chr1	328593644	328593645	br_weak	smedGene_31179	+
smed_chr1	332200591	332200592	br_weak	smedGene_31580	+
smed_chr1	332482929	332482930	br_weak	smedGene_31600	+
smed_chr1	332570416	332570417	br_weak	smedGene_31607	+
smed_chr2	785473	785474	br_weak	smedGene_31715	+
smed_chr2	1632152	1632153	br_weak	smedGene_31842	+
smed_chr2	2628780	2628781	br_weak	smedGene_31912	+
smed_chr2	3856053	3856054	br_weak	smedGene_31992	+
smed_chr2	4421395	4421396	br_weak	smedGene_32011	+
smed_chr2	6831462	6831463	br_weak	smedGene_32315	+
smed_chr2	9064373	9064374	br_weak	smedGene_32637	+
smed_chr2	11651763	11651764	br_weak	smedGene_32831	+
smed_chr2	15843748	15843749	br_weak	smedGene_33269	+
smed_chr2	17945550	17945551	br_weak	smedGene_33443	+
smed_chr2	18633122	18633123	br_weak	smedGene_33516	+
smed_chr2	20132677	20132678	br_weak	smedGene_33679	+
smed_chr2	25349526	25349527	br_weak	smedGene_34195	+
smed_chr2	28556434	28556435	br_weak	smedGene_34465	+
smed_chr2	28676996	28676997	br_weak	smedGene_34467	+
smed_chr2	29097259	29097260	br_weak	smedGene_34497	+
smed_chr2	29139537	29139538	br_weak	smedGene_34501	+
smed_chr2	29738682	29738683	br_weak	smedGene_34579	+
smed_chr2	30116568	30116569	br_weak	smedGene_34636	+
smed_chr2	32103079	32103080	br_weak	smedGene_34816	+
smed_chr2	33179808	33179809	br_weak	smedGene_34909	+
smed_chr2	36153484	36153485	br_weak	smedGene_35227	+
smed_chr2	36209588	36209589	br_weak	smedGene_35228	+
smed_chr2	37100232	37100233	br_weak	smedGene_35339	+
smed_chr2	37233709	37233710	br_weak	smedGene_35361	+
smed_chr2	37766294	37766295	br_weak	smedGene_35409	+
smed_chr2	46927600	46927601	br_weak	smedGene_36316	+
smed_chr2	48956796	48956797	br_weak	smedGene_36545	+
smed_chr2	54634027	54634028	br_weak	smedGene_37081	+
smed_chr2	55839687	55839688	br_weak	smedGene_37186	+
smed_chr2	56300828	56300829	br_weak	smedGene_37218	+
smed_chr2	56734978	56734979	br_weak	smedGene_37247	+
smed_chr2	61007758	61007759	br_weak	smedGene_37770	+
smed_chr2	62469262	62469263	br_weak	smedGene_37934	+
smed_chr2	67716013	67716014	br_weak	smedGene_38515	+
smed_chr2	68165447	68165448	br_weak	smedGene_38570	+
smed_chr2	68223453	68223454	br_weak	smedGene_38578	+
smed_chr2	69373973	69373974	br_weak	smedGene_38688	+
smed_chr2	70206690	70206691	br_weak	smedGene_38763	+
smed_chr2	70456243	70456244	br_weak	smedGene_38778	+
smed_chr2	70852578	70852579	br_weak	smedGene_38840	+
smed_chr2	73625870	73625871	br_weak	smedGene_39124	+
smed_chr2	73819362	73819363	br_weak	smedGene_39141	+
smed_chr2	83528936	83528937	br_weak	smedGene_39914	+
smed_chr2	88304847	88304848	br_weak	smedGene_40336	+
smed_chr2	88931456	88931457	br_weak	smedGene_40386	+
smed_chr2	92507982	92507983	br_weak	smedGene_40594	+
smed_chr2	95131663	95131664	br_weak	smedGene_40884	+
smed_chr2	97139086	97139087	br_weak	smedGene_41039	+
smed_chr2	97426294	97426295	br_weak	smedGene_41061	+
smed_chr2	99201060	99201061	br_weak	smedGene_41178	+
smed_chr2	101404079	101404080	br_weak	smedGene_41337	+
smed_chr2	101551136	101551137	br_weak	smedGene_41356	+
smed_chr2	101750936	101750937	br_weak	smedGene_41364	+
smed_chr2	101850464	101850465	br_weak	smedGene_41369	+
smed_chr2	107260017	107260018	br_weak	smedGene_41825	+
smed_chr2	108083045	108083046	br_weak	smedGene_41909	+
smed_chr2	108371417	108371418	br_weak	smedGene_41960	+
smed_chr2	108372073	108372074	br_weak	smedGene_41961	+
smed_chr2	110196175	110196176	br_weak	smedGene_42198	+
smed_chr2	112581967	112581968	br_weak	smedGene_42440	+
smed_chr2	114630724	114630725	br_weak	smedGene_42619	+
smed_chr2	118002879	118002880	br_weak	smedGene_42885	+
smed_chr2	123964568	123964569	br_weak	smedGene_43346	+
smed_chr2	124071185	124071186	br_weak	smedGene_43351	+
smed_chr2	127094012	127094013	br_weak	smedGene_43605	+
smed_chr2	131790151	131790152	br_weak	smedGene_43955	+
smed_chr2	133860438	133860439	br_weak	smedGene_44214	+
smed_chr2	134374563	134374564	br_weak	smedGene_44248	+
smed_chr2	134980137	134980138	br_weak	smedGene_44301	+
smed_chr2	140367929	140367930	br_weak	smedGene_44685	+
smed_chr2	146919315	146919316	br_weak	smedGene_45294	+
smed_chr2	148728872	148728873	br_weak	smedGene_45435	+
smed_chr2	151749983	151749984	br_weak	smedGene_45688	+
smed_chr2	152625378	152625379	br_weak	smedGene_45731	+
smed_chr2	153023586	153023587	br_weak	smedGene_45764	+
smed_chr2	155774308	155774309	br_weak	smedGene_46094	+
smed_chr2	155776491	155776492	br_weak	smedGene_46095	+
smed_chr2	155798609	155798610	br_weak	smedGene_46097	+
smed_chr2	159515867	159515868	br_weak	smedGene_46406	+
smed_chr2	163931866	163931867	br_weak	smedGene_46803	+
smed_chr2	164112468	164112469	br_weak	smedGene_46819	+
smed_chr2	165952304	165952305	br_weak	smedGene_46956	+
smed_chr2	174834176	174834177	br_weak	smedGene_47769	+
smed_chr2	174901697	174901698	br_weak	smedGene_47774	+
smed_chr2	175769091	175769092	br_weak	smedGene_47845	+
smed_chr2	176797732	176797733	br_weak	smedGene_47978	+
smed_chr2	181625146	181625147	br_weak	smedGene_48429	+
smed_chr2	187304661	187304662	br_weak	smedGene_49003	+
smed_chr2	187872723	187872724	br_weak	smedGene_49062	+
smed_chr2	188189232	188189233	br_weak	smedGene_49096	+
smed_chr2	188984100	188984101	br_weak	smedGene_49156	+
smed_chr2	189010799	189010800	br_weak	smedGene_49159	+
smed_chr2	189817278	189817279	br_weak	smedGene_49233	+
smed_chr2	190027183	190027184	br_weak	smedGene_49254	+
smed_chr2	193628890	193628891	br_weak	smedGene_49641	+
smed_chr2	195129861	195129862	br_weak	smedGene_49773	+
smed_chr2	198368790	198368791	br_weak	smedGene_50088	+
smed_chr2	198456951	198456952	br_weak	smedGene_50103	+
smed_chr2	199336134	199336135	br_weak	smedGene_50181	+
smed_chr2	200560599	200560600	br_weak	smedGene_50279	+
smed_chr2	206118886	206118887	br_weak	smedGene_50831	+
smed_chr2	207295367	207295368	br_weak	smedGene_50965	+
smed_chr2	208458959	208458960	br_weak	smedGene_51072	+
smed_chr2	208971725	208971726	br_weak	smedGene_51130	+
smed_chr2	210328810	210328811	br_weak	smedGene_51283	+
smed_chr2	211508025	211508026	br_weak	smedGene_51402	+
smed_chr2	216737587	216737588	br_weak	smedGene_51964	+
smed_chr2	218588539	218588540	br_weak	smedGene_52200	+
smed_chr2	218599674	218599675	br_weak	smedGene_52202	+
smed_chr2	219568801	219568802	br_weak	smedGene_52342	+
smed_chr2	221715737	221715738	br_weak	smedGene_52555	+
smed_chr2	224963756	224963757	br_weak	smedGene_52838	+
smed_chr2	225256402	225256403	br_weak	smedGene_52878	+
smed_chr2	228244905	228244906	br_weak	smedGene_53235	+
smed_chr2	229843620	229843621	br_weak	smedGene_53365	+
smed_chr2	233397088	233397089	br_weak	smedGene_53652	+
smed_chr2	233509055	233509056	br_weak	smedGene_53662	+
smed_chr2	233830150	233830151	br_weak	smedGene_53704	+
smed_chr2	234695040	234695041	br_weak	smedGene_53782	+
smed_chr2	235157990	235157991	br_weak	smedGene_53827	+
smed_chr2	235610969	235610970	br_weak	smedGene_53858	+
smed_chr2	236436017	236436018	br_weak	smedGene_53954	+
smed_chr2	238986996	238986997	br_weak	smedGene_54165	+
smed_chr2	241767626	241767627	br_weak	smedGene_54399	+
smed_chr2	242035746	242035747	br_weak	smedGene_54445	+
smed_chr2	242165909	242165910	br_weak	smedGene_54449	+
smed_chr2	244501244	244501245	br_weak	smedGene_54666	+
smed_chr2	244536351	244536352	br_weak	smedGene_54668	+
smed_chr2	244665763	244665764	br_weak	smedGene_54673	+
smed_chr2	248217682	248217683	br_weak	smedGene_54938	+
smed_chr2	248303627	248303628	br_weak	smedGene_54943	+
smed_chr2	248428320	248428321	br_weak	smedGene_54948	+
smed_chr2	251150562	251150563	br_weak	smedGene_55145	+
smed_chr2	251968131	251968132	br_weak	smedGene_55197	+
smed_chr2	252263720	252263721	br_weak	smedGene_55216	+
smed_chr2	252317200	252317201	br_weak	smedGene_55219	+
smed_chr2	252423959	252423960	br_weak	smedGene_55226	+
smed_chr2	252692917	252692918	br_weak	smedGene_55247	+
smed_chr2	254401213	254401214	br_weak	smedGene_55469	+
smed_chr2	255709306	255709307	br_weak	smedGene_55618	+
smed_chr2	257116365	257116366	br_weak	smedGene_55796	+
smed_chr2	257541412	257541413	br_weak	smedGene_55815	+
smed_chr2	258289960	258289961	br_weak	smedGene_55860	+
smed_chr2	261232188	261232189	br_weak	smedGene_56093	+
smed_chr2	261903642	261903643	br_weak	smedGene_56164	+
smed_chr2	262535491	262535492	br_weak	smedGene_56199	+
smed_chr2	262787231	262787232	br_weak	smedGene_56221	+
smed_chr2	263398704	263398705	br_weak	smedGene_56271	+
smed_chr2	263487295	263487296	br_weak	smedGene_56279	+
smed_chr3	646290	646291	br_weak	smedGene_56499	+
smed_chr3	4791185	4791186	br_weak	smedGene_56885	+
smed_chr3	9362610	9362611	br_weak	smedGene_57393	+
smed_chr3	11948551	11948552	br_weak	smedGene_57647	+
smed_chr3	14296921	14296922	br_weak	smedGene_57909	+
smed_chr3	16576860	16576861	br_weak	smedGene_58058	+
smed_chr3	25099483	25099484	br_weak	smedGene_58826	+
smed_chr3	25422772	25422773	br_weak	smedGene_58855	+
smed_chr3	26775000	26775001	br_weak	smedGene_58977	+
smed_chr3	29113510	29113511	br_weak	smedGene_59154	+
smed_chr3	29918153	29918154	br_weak	smedGene_59194	+
smed_chr3	31752554	31752555	br_weak	smedGene_59393	+
smed_chr3	31752554	31752555	br_weak	smedGene_59394	+
smed_chr3	35118866	35118867	br_weak	smedGene_59739	+
smed_chr3	35452855	35452856	br_weak	smedGene_59768	+
smed_chr3	42584821	42584822	br_weak	smedGene_60430	+
smed_chr3	42660369	42660370	br_weak	smedGene_60436	+
smed_chr3	43533667	43533668	br_weak	smedGene_60516	+
smed_chr3	45717150	45717151	br_weak	smedGene_60721	+
smed_chr3	47553278	47553279	br_weak	smedGene_60892	+
smed_chr3	48575668	48575669	br_weak	smedGene_60971	+
smed_chr3	50587233	50587234	br_weak	smedGene_61163	+
smed_chr3	53400138	53400139	br_weak	smedGene_61448	+
smed_chr3	53665215	53665216	br_weak	smedGene_61479	+
smed_chr3	53957007	53957008	br_weak	smedGene_61509	+
smed_chr3	54574264	54574265	br_weak	smedGene_61581	+
smed_chr3	54678359	54678360	br_weak	smedGene_61589	+
smed_chr3	62432218	62432219	br_weak	smedGene_62294	+
smed_chr3	63134486	63134487	br_weak	smedGene_62385	+
smed_chr3	65863575	65863576	br_weak	smedGene_62705	+
smed_chr3	66364471	66364472	br_weak	smedGene_62744	+
smed_chr3	66370624	66370625	br_weak	smedGene_62745	+
smed_chr3	67418720	67418721	br_weak	smedGene_62857	+
smed_chr3	69607515	69607516	br_weak	smedGene_63079	+
smed_chr3	70031021	70031022	br_weak	smedGene_63131	+
smed_chr3	74778372	74778373	br_weak	smedGene_63577	+
smed_chr3	75095671	75095672	br_weak	smedGene_63601	+
smed_chr3	76321193	76321194	br_weak	smedGene_63727	+
smed_chr3	76346301	76346302	br_weak	smedGene_63729	+
smed_chr3	76951346	76951347	br_weak	smedGene_63755	+
smed_chr3	78809720	78809721	br_weak	smedGene_63976	+
smed_chr3	79174942	79174943	br_weak	smedGene_64038	+
smed_chr3	83662209	83662210	br_weak	smedGene_64575	+
smed_chr3	84519231	84519232	br_weak	smedGene_64669	+
smed_chr3	87168278	87168279	br_weak	smedGene_65003	+
smed_chr3	87779549	87779550	br_weak	smedGene_65108	+
smed_chr3	87896599	87896600	br_weak	smedGene_65125	+
smed_chr3	90137570	90137571	br_weak	smedGene_65421	+
smed_chr3	92002286	92002287	br_weak	smedGene_65638	+
smed_chr3	92528557	92528558	br_weak	smedGene_65700	+
smed_chr3	93246246	93246247	br_weak	smedGene_65803	+
smed_chr3	96567907	96567908	br_weak	smedGene_66177	+
smed_chr3	99537970	99537971	br_weak	smedGene_66524	+
smed_chr3	100677520	100677521	br_weak	smedGene_66623	+
smed_chr3	101916583	101916584	br_weak	smedGene_66714	+
smed_chr3	106990087	106990088	br_weak	smedGene_67292	+
smed_chr3	107256616	107256617	br_weak	smedGene_67343	+
smed_chr3	108710071	108710072	br_weak	smedGene_67469	+
smed_chr3	108872969	108872970	br_weak	smedGene_67483	+
smed_chr3	109240005	109240006	br_weak	smedGene_67503	+
smed_chr3	109378387	109378388	br_weak	smedGene_67530	+
smed_chr3	109392064	109392065	br_weak	smedGene_67532	+
smed_chr3	109422269	109422270	br_weak	smedGene_67534	+
smed_chr3	109608268	109608269	br_weak	smedGene_67557	+
smed_chr3	109961292	109961293	br_weak	smedGene_67585	+
smed_chr3	110655521	110655522	br_weak	smedGene_67682	+
smed_chr3	111278651	111278652	br_weak	smedGene_67737	+
smed_chr3	111282225	111282226	br_weak	smedGene_67738	+
smed_chr3	111275454	111275455	br_weak	smedGene_67735	+
smed_chr3	112523563	112523564	br_weak	smedGene_67837	+
smed_chr3	114794511	114794512	br_weak	smedGene_68073	+
smed_chr3	115723858	115723859	br_weak	smedGene_68182	+
smed_chr3	115985399	115985400	br_weak	smedGene_68218	+
smed_chr3	118227668	118227669	br_weak	smedGene_68493	+
smed_chr4	266746	266747	br_weak	smedGene_68575	+
smed_chr4	286918	286919	br_weak	smedGene_68578	+
smed_chr4	267671	267672	br_weak	smedGene_68576	+
smed_chr4	427656	427657	br_weak	smedGene_68614	+
smed_chr4	776634	776635	br_weak	smedGene_68682	+
smed_chr4	1479971	1479972	br_weak	smedGene_68790	+
smed_chr4	3686317	3686318	br_weak	smedGene_69157	+
smed_chr4	4031394	4031395	br_weak	smedGene_69189	+
smed_chr4	4264461	4264462	br_weak	smedGene_69220	+
smed_chr4	5085220	5085221	br_weak	smedGene_69379	+
smed_chr4	7545321	7545322	br_weak	smedGene_69667	+
smed_chr4	9727211	9727212	br_weak	smedGene_70002	+
smed_chr4	12229168	12229169	br_weak	smedGene_70392	+
smed_chr4	13654535	13654536	br_weak	smedGene_70594	+
smed_chr4	19581296	19581297	br_weak	smedGene_71179	+
smed_chr4	20274893	20274894	br_weak	smedGene_71256	+
smed_chr4	23246807	23246808	br_weak	smedGene_71536	+
smed_chr4	25258165	25258166	br_weak	smedGene_71807	+
smed_chr4	33007881	33007882	br_weak	smedGene_72520	+
smed_chr4	33022675	33022676	br_weak	smedGene_72522	+
smed_chr4	33731563	33731564	br_weak	smedGene_72590	+
smed_chr4	33753443	33753444	br_weak	smedGene_72592	+
smed_chr4	34006984	34006985	br_weak	smedGene_72629	+
smed_chr4	37631259	37631260	br_weak	smedGene_73068	+
smed_chr4	38530621	38530622	br_weak	smedGene_73179	+
smed_chr4	40138641	40138642	br_weak	smedGene_73312	+
smed_chr4	42751587	42751588	br_weak	smedGene_73644	+
smed_chr4	42817000	42817001	br_weak	smedGene_73651	+
smed_chr4	42906190	42906191	br_weak	smedGene_73668	+
smed_chr4	43310113	43310114	br_weak	smedGene_73716	+
smed_chr4	43765351	43765352	br_weak	smedGene_73774	+
smed_chr4	44187431	44187432	br_weak	smedGene_73820	+
smed_chr4	44207467	44207468	br_weak	smedGene_73822	+
smed_chr4	44612576	44612577	br_weak	smedGene_73888	+
smed_chr4	44690312	44690313	br_weak	smedGene_73898	+
smed_chr4	44750443	44750444	br_weak	smedGene_73905	+
smed_chr4	45509465	45509466	br_weak	smedGene_74049	+
smed_chr4	45510645	45510646	br_weak	smedGene_74050	+
smed_chr4	45655152	45655153	br_weak	smedGene_74065	+
smed_chr4	45700287	45700288	br_weak	smedGene_74070	+
smed_chr4	46567358	46567359	br_weak	smedGene_74249	+
smed_chr4	47065671	47065672	br_weak	smedGene_74342	+
smed_chr1	469772	469773	br_yes	smedGene_25	-
smed_chr1	679773	679774	br_yes	smedGene_49	-
smed_chr1	679977	679978	br_yes	smedGene_50	-
smed_chr1	3948588	3948589	br_yes	smedGene_439	-
smed_chr1	4571407	4571408	br_yes	smedGene_516	-
smed_chr1	5151943	5151944	br_yes	smedGene_563	-
smed_chr1	5640321	5640322	br_yes	smedGene_598	-
smed_chr1	6397441	6397442	br_yes	smedGene_706	-
smed_chr1	7735847	7735848	br_yes	smedGene_843	-
smed_chr1	10966386	10966387	br_yes	smedGene_1268	-
smed_chr1	14073712	14073713	br_yes	smedGene_1543	-
smed_chr1	21305830	21305831	br_yes	smedGene_2245	-
smed_chr1	21306750	21306751	br_yes	smedGene_2246	-
smed_chr1	24958591	24958592	br_yes	smedGene_2592	-
smed_chr1	26717528	26717529	br_yes	smedGene_2783	-
smed_chr1	31975396	31975397	br_yes	smedGene_3243	-
smed_chr1	33232016	33232017	br_yes	smedGene_3325	-
smed_chr1	36908962	36908963	br_yes	smedGene_3679	-
smed_chr1	40608519	40608520	br_yes	smedGene_4058	-
smed_chr1	42422821	42422822	br_yes	smedGene_4265	-
smed_chr1	43127657	43127658	br_yes	smedGene_4326	-
smed_chr1	43466775	43466776	br_yes	smedGene_4376	-
smed_chr1	43530284	43530285	br_yes	smedGene_4378	-
smed_chr1	43920441	43920442	br_yes	smedGene_4416	-
smed_chr1	44990056	44990057	br_yes	smedGene_4535	-
smed_chr1	45041029	45041030	br_yes	smedGene_4537	-
smed_chr1	50132452	50132453	br_yes	smedGene_4965	-
smed_chr1	53204008	53204009	br_yes	smedGene_5264	-
smed_chr1	57874272	57874273	br_yes	smedGene_5618	-
smed_chr1	57926563	57926564	br_yes	smedGene_5621	-
smed_chr1	65140387	65140388	br_yes	smedGene_6335	-
smed_chr1	67299180	67299181	br_yes	smedGene_6572	-
smed_chr1	67319574	67319575	br_yes	smedGene_6573	-
smed_chr1	78733307	78733308	br_yes	smedGene_7642	-
smed_chr1	84001888	84001889	br_yes	smedGene_8169	-
smed_chr1	85876947	85876948	br_yes	smedGene_8350	-
smed_chr1	86267932	86267933	br_yes	smedGene_8388	-
smed_chr1	93186917	93186918	br_yes	smedGene_9013	-
smed_chr1	97564572	97564573	br_yes	smedGene_9411	-
smed_chr1	100058722	100058723	br_yes	smedGene_9662	-
smed_chr1	101051575	101051576	br_yes	smedGene_9726	-
smed_chr1	101212157	101212158	br_yes	smedGene_9740	-
smed_chr1	101367947	101367948	br_yes	smedGene_9758	-
smed_chr1	101415462	101415463	br_yes	smedGene_9762	-
smed_chr1	101698258	101698259	br_yes	smedGene_9785	-
smed_chr1	107870365	107870366	br_yes	smedGene_10310	-
smed_chr1	109778802	109778803	br_yes	smedGene_10571	-
smed_chr1	109797788	109797789	br_yes	smedGene_10573	-
smed_chr1	109798004	109798005	br_yes	smedGene_10574	-
smed_chr1	109798220	109798221	br_yes	smedGene_10575	-
smed_chr1	109798436	109798437	br_yes	smedGene_10576	-
smed_chr1	113144199	113144200	br_yes	smedGene_10822	-
smed_chr1	114025095	114025096	br_yes	smedGene_10923	-
smed_chr1	115221635	115221636	br_yes	smedGene_11022	-
smed_chr1	116283519	116283520	br_yes	smedGene_11143	-
smed_chr1	116557514	116557515	br_yes	smedGene_11197	-
smed_chr1	118029903	118029904	br_yes	smedGene_11333	-
smed_chr1	120665769	120665770	br_yes	smedGene_11572	-
smed_chr1	122800963	122800964	br_yes	smedGene_11772	-
smed_chr1	129713132	129713133	br_yes	smedGene_12394	-
smed_chr1	132473255	132473256	br_yes	smedGene_12663	-
smed_chr1	136410794	136410795	br_yes	smedGene_13142	-
smed_chr1	138938543	138938544	br_yes	smedGene_13376	-
smed_chr1	139292142	139292143	br_yes	smedGene_13415	-
smed_chr1	140279474	140279475	br_yes	smedGene_13520	-
smed_chr1	143765816	143765817	br_yes	smedGene_13925	-
smed_chr1	143812953	143812954	br_yes	smedGene_13935	-
smed_chr1	147853472	147853473	br_yes	smedGene_14288	-
smed_chr1	147900156	147900157	br_yes	smedGene_14300	-
smed_chr1	148694506	148694507	br_yes	smedGene_14363	-
smed_chr1	151326311	151326312	br_yes	smedGene_14623	-
smed_chr1	151369496	151369497	br_yes	smedGene_14625	-
smed_chr1	155099634	155099635	br_yes	smedGene_14933	-
smed_chr1	161062432	161062433	br_yes	smedGene_15399	-
smed_chr1	162285517	162285518	br_yes	smedGene_15507	-
smed_chr1	164024421	164024422	br_yes	smedGene_15696	-
smed_chr1	177359511	177359512	br_yes	smedGene_16985	-
smed_chr1	177693102	177693103	br_yes	smedGene_17017	-
smed_chr1	178015775	178015776	br_yes	smedGene_17047	-
smed_chr1	182574802	182574803	br_yes	smedGene_17464	-
smed_chr1	189865423	189865424	br_yes	smedGene_18063	-
smed_chr1	191849097	191849098	br_yes	smedGene_18221	-
smed_chr1	193180895	193180896	br_yes	smedGene_18331	-
smed_chr1	205685301	205685302	br_yes	smedGene_19419	-
smed_chr1	209971317	209971318	br_yes	smedGene_19833	-
smed_chr1	213713493	213713494	br_yes	smedGene_20241	-
smed_chr1	215150171	215150172	br_yes	smedGene_20423	-
smed_chr1	218159898	218159899	br_yes	smedGene_20699	-
smed_chr1	229289595	229289596	br_yes	smedGene_21634	-
smed_chr1	229294142	229294143	br_yes	smedGene_21635	-
smed_chr1	230821156	230821157	br_yes	smedGene_21743	-
smed_chr1	242660234	242660235	br_yes	smedGene_22820	-
smed_chr1	242749202	242749203	br_yes	smedGene_22824	-
smed_chr1	242749520	242749521	br_yes	smedGene_22825	-
smed_chr1	242830473	242830474	br_yes	smedGene_22827	-
smed_chr1	242830792	242830793	br_yes	smedGene_22828	-
smed_chr1	242876945	242876946	br_yes	smedGene_22832	-
smed_chr1	242927154	242927155	br_yes	smedGene_22837	-
smed_chr1	244954573	244954574	br_yes	smedGene_23016	-
smed_chr1	245234771	245234772	br_yes	smedGene_23040	-
smed_chr1	249126466	249126467	br_yes	smedGene_23493	-
smed_chr1	249341280	249341281	br_yes	smedGene_23507	-
smed_chr1	252787634	252787635	br_yes	smedGene_23849	-
smed_chr1	253426038	253426039	br_yes	smedGene_23902	-
smed_chr1	257458251	257458252	br_yes	smedGene_24346	-
smed_chr1	257779563	257779564	br_yes	smedGene_24393	-
smed_chr1	260379823	260379824	br_yes	smedGene_24652	-
smed_chr1	260711061	260711062	br_yes	smedGene_24669	-
smed_chr1	260862560	260862561	br_yes	smedGene_24689	-
smed_chr1	263620833	263620834	br_yes	smedGene_25052	-
smed_chr1	268270776	268270777	br_yes	smedGene_25461	-
smed_chr1	270878885	270878886	br_yes	smedGene_25734	-
smed_chr1	271076758	271076759	br_yes	smedGene_25775	-
smed_chr1	271197216	271197217	br_yes	smedGene_25780	-
smed_chr1	271300030	271300031	br_yes	smedGene_25789	-
smed_chr1	272525880	272525881	br_yes	smedGene_25876	-
smed_chr1	272535030	272535031	br_yes	smedGene_25877	-
smed_chr1	274814694	274814695	br_yes	smedGene_26120	-
smed_chr1	276831637	276831638	br_yes	smedGene_26293	-
smed_chr1	283881248	283881249	br_yes	smedGene_27030	-
smed_chr1	285474192	285474193	br_yes	smedGene_27156	-
smed_chr1	291713259	291713260	br_yes	smedGene_27758	-
smed_chr1	300155517	300155518	br_yes	smedGene_28561	-
smed_chr1	300690874	300690875	br_yes	smedGene_28605	-
smed_chr1	303464345	303464346	br_yes	smedGene_28974	-
smed_chr1	310372101	310372102	br_yes	smedGene_29638	-
smed_chr1	311442517	311442518	br_yes	smedGene_29714	-
smed_chr1	323662928	323662929	br_yes	smedGene_30777	-
smed_chr1	324001006	324001007	br_yes	smedGene_30800	-
smed_chr1	328573931	328573932	br_yes	smedGene_31176	-
smed_chr1	330744845	330744846	br_yes	smedGene_31412	-
smed_chr1	331454621	331454622	br_yes	smedGene_31488	-
smed_chr2	546944	546945	br_yes	smedGene_31679	-
smed_chr2	4401547	4401548	br_yes	smedGene_32006	-
smed_chr2	5204679	5204680	br_yes	smedGene_32109	-
smed_chr2	5255144	5255145	br_yes	smedGene_32123	-
smed_chr2	7162821	7162822	br_yes	smedGene_32361	-
smed_chr2	10667987	10667988	br_yes	smedGene_32752	-
smed_chr2	10691329	10691330	br_yes	smedGene_32756	-
smed_chr2	10949657	10949658	br_yes	smedGene_32769	-
smed_chr2	12716024	12716025	br_yes	smedGene_32943	-
smed_chr2	13788086	13788087	br_yes	smedGene_33056	-
smed_chr2	15054097	15054098	br_yes	smedGene_33213	-
smed_chr2	15828588	15828589	br_yes	smedGene_33266	-
smed_chr2	17741380	17741381	br_yes	smedGene_33429	-
smed_chr2	26878127	26878128	br_yes	smedGene_34332	-
smed_chr2	36868896	36868897	br_yes	smedGene_35275	-
smed_chr2	39884259	39884260	br_yes	smedGene_35626	-
smed_chr2	44094499	44094500	br_yes	smedGene_36103	-
smed_chr2	46637373	46637374	br_yes	smedGene_36298	-
smed_chr2	49779528	49779529	br_yes	smedGene_36627	-
smed_chr2	50578549	50578550	br_yes	smedGene_36700	-
smed_chr2	53080277	53080278	br_yes	smedGene_36938	-
smed_chr2	53242719	53242720	br_yes	smedGene_36967	-
smed_chr2	54205105	54205106	br_yes	smedGene_37048	-
smed_chr2	54759178	54759179	br_yes	smedGene_37088	-
smed_chr2	60019942	60019943	br_yes	smedGene_37668	-
smed_chr2	60035556	60035557	br_yes	smedGene_37669	-
smed_chr2	69401557	69401558	br_yes	smedGene_38689	-
smed_chr2	70570101	70570102	br_yes	smedGene_38788	-
smed_chr2	71267862	71267863	br_yes	smedGene_38866	-
smed_chr2	74626826	74626827	br_yes	smedGene_39198	-
smed_chr2	74633176	74633177	br_yes	smedGene_39199	-
smed_chr2	76928321	76928322	br_yes	smedGene_39379	-
smed_chr2	78500487	78500488	br_yes	smedGene_39530	-
smed_chr2	78577491	78577492	br_yes	smedGene_39532	-
smed_chr2	81740160	81740161	br_yes	smedGene_39780	-
smed_chr2	81740213	81740214	br_yes	smedGene_39781	-
smed_chr2	82869465	82869466	br_yes	smedGene_39870	-
smed_chr2	86314853	86314854	br_yes	smedGene_40098	-
smed_chr2	88065580	88065581	br_yes	smedGene_40289	-
smed_chr2	109495226	109495227	br_yes	smedGene_42064	-
smed_chr2	115984782	115984783	br_yes	smedGene_42722	-
smed_chr2	123479628	123479629	br_yes	smedGene_43302	-
smed_chr2	130410792	130410793	br_yes	smedGene_43851	-
smed_chr2	132074605	132074606	br_yes	smedGene_43978	-
smed_chr2	133606618	133606619	br_yes	smedGene_44174	-
smed_chr2	138057359	138057360	br_yes	smedGene_44538	-
smed_chr2	138057911	138057912	br_yes	smedGene_44539	-
smed_chr2	139859759	139859760	br_yes	smedGene_44645	-
smed_chr2	143474503	143474504	br_yes	smedGene_44907	-
smed_chr2	143979720	143979721	br_yes	smedGene_44975	-
smed_chr2	149252826	149252827	br_yes	smedGene_45483	-
smed_chr2	151089352	151089353	br_yes	smedGene_45632	-
smed_chr2	151407282	151407283	br_yes	smedGene_45657	-
smed_chr2	163438940	163438941	br_yes	smedGene_46773	-
smed_chr2	163456460	163456461	br_yes	smedGene_46774	-
smed_chr2	163481617	163481618	br_yes	smedGene_46775	-
smed_chr2	163496524	163496525	br_yes	smedGene_46776	-
smed_chr2	163529263	163529264	br_yes	smedGene_46777	-
smed_chr2	163557622	163557623	br_yes	smedGene_46778	-
smed_chr2	163836014	163836015	br_yes	smedGene_46797	-
smed_chr2	170747412	170747413	br_yes	smedGene_47372	-
smed_chr2	172896656	172896657	br_yes	smedGene_47578	-
smed_chr2	174336060	174336061	br_yes	smedGene_47726	-
smed_chr2	175591031	175591032	br_yes	smedGene_47836	-
smed_chr2	175914024	175914025	br_yes	smedGene_47859	-
smed_chr2	176781814	176781815	br_yes	smedGene_47975	-
smed_chr2	177594335	177594336	br_yes	smedGene_48065	-
smed_chr2	184439216	184439217	br_yes	smedGene_48679	-
smed_chr2	184612481	184612482	br_yes	smedGene_48698	-
smed_chr2	190448963	190448964	br_yes	smedGene_49303	-
smed_chr2	190497156	190497157	br_yes	smedGene_49308	-
smed_chr2	191213188	191213189	br_yes	smedGene_49379	-
smed_chr2	193343635	193343636	br_yes	smedGene_49616	-
smed_chr2	196354367	196354368	br_yes	smedGene_49864	-
smed_chr2	196872789	196872790	br_yes	smedGene_49930	-
smed_chr2	198948342	198948343	br_yes	smedGene_50145	-
smed_chr2	201356201	201356202	br_yes	smedGene_50342	-
smed_chr2	202500743	202500744	br_yes	smedGene_50417	-
smed_chr2	202500755	202500756	br_yes	smedGene_50418	-
smed_chr2	202500755	202500756	br_yes	smedGene_50419	-
smed_chr2	203391348	203391349	br_yes	smedGene_50520	-
smed_chr2	211232912	211232913	br_yes	smedGene_51364	-
smed_chr2	217312233	217312234	br_yes	smedGene_52007	-
smed_chr2	224418577	224418578	br_yes	smedGene_52775	-
smed_chr2	225800171	225800172	br_yes	smedGene_52960	-
smed_chr2	227887125	227887126	br_yes	smedGene_53186	-
smed_chr2	233815952	233815953	br_yes	smedGene_53699	-
smed_chr2	242704437	242704438	br_yes	smedGene_54503	-
smed_chr2	243633866	243633867	br_yes	smedGene_54589	-
smed_chr2	244831134	244831135	br_yes	smedGene_54683	-
smed_chr2	250767038	250767039	br_yes	smedGene_55129	-
smed_chr2	251399528	251399529	br_yes	smedGene_55155	-
smed_chr2	254897464	254897465	br_yes	smedGene_55524	-
smed_chr2	261433449	261433450	br_yes	smedGene_56121	-
smed_chr2	261616173	261616174	br_yes	smedGene_56138	-
smed_chr2	262353977	262353978	br_yes	smedGene_56190	-
smed_chr2	262568089	262568090	br_yes	smedGene_56203	-
smed_chr2	263146563	263146564	br_yes	smedGene_56254	-
smed_chr2	263674123	263674124	br_yes	smedGene_56289	-
smed_chr2	264095686	264095687	br_yes	smedGene_56328	-
smed_chr2	264402569	264402570	br_yes	smedGene_56363	-
smed_chr2	264869006	264869007	br_yes	smedGene_56409	-
smed_chr2	264997225	264997226	br_yes	smedGene_56413	-
smed_chr3	669401	669402	br_yes	smedGene_56504	-
smed_chr3	1894635	1894636	br_yes	smedGene_56596	-
smed_chr3	2244961	2244962	br_yes	smedGene_56619	-
smed_chr3	3468330	3468331	br_yes	smedGene_56728	-
smed_chr3	6104457	6104458	br_yes	smedGene_57055	-
smed_chr3	8563707	8563708	br_yes	smedGene_57294	-
smed_chr3	16675802	16675803	br_yes	smedGene_58061	-
smed_chr3	16707734	16707735	br_yes	smedGene_58062	-
smed_chr3	17066580	17066581	br_yes	smedGene_58108	-
smed_chr3	19088294	19088295	br_yes	smedGene_58281	-
smed_chr3	20867029	20867030	br_yes	smedGene_58425	-
smed_chr3	24024137	24024138	br_yes	smedGene_58771	-
smed_chr3	24398246	24398247	br_yes	smedGene_58791	-
smed_chr3	25146955	25146956	br_yes	smedGene_58832	-
smed_chr3	29872855	29872856	br_yes	smedGene_59189	-
smed_chr3	33284196	33284197	br_yes	smedGene_59521	-
smed_chr3	34992843	34992844	br_yes	smedGene_59715	-
smed_chr3	35007925	35007926	br_yes	smedGene_59716	-
smed_chr3	36574157	36574158	br_yes	smedGene_59856	-
smed_chr3	36575003	36575004	br_yes	smedGene_59857	-
smed_chr3	38732442	38732443	br_yes	smedGene_60043	-
smed_chr3	38773839	38773840	br_yes	smedGene_60049	-
smed_chr3	39675489	39675490	br_yes	smedGene_60153	-
smed_chr3	43974841	43974842	br_yes	smedGene_60543	-
smed_chr3	45713584	45713585	br_yes	smedGene_60719	-
smed_chr3	46611792	46611793	br_yes	smedGene_60817	-
smed_chr3	47553241	47553242	br_yes	smedGene_60891	-
smed_chr3	48750654	48750655	br_yes	smedGene_60981	-
smed_chr3	52797112	52797113	br_yes	smedGene_61412	-
smed_chr3	52802429	52802430	br_yes	smedGene_61413	-
smed_chr3	53694434	53694435	br_yes	smedGene_61486	-
smed_chr3	55024876	55024877	br_yes	smedGene_61619	-
smed_chr3	55052371	55052372	br_yes	smedGene_61624	-
smed_chr3	55123255	55123256	br_yes	smedGene_61628	-
smed_chr3	63123341	63123342	br_yes	smedGene_62382	-
smed_chr3	63144621	63144622	br_yes	smedGene_62389	-
smed_chr3	63149613	63149614	br_yes	smedGene_62390	-
smed_chr3	68139653	68139654	br_yes	smedGene_62944	-
smed_chr3	68338146	68338147	br_yes	smedGene_62964	-
smed_chr3	75244121	75244122	br_yes	smedGene_63615	-
smed_chr3	75847554	75847555	br_yes	smedGene_63655	-
smed_chr3	78244149	78244150	br_yes	smedGene_63901	-
smed_chr3	78664867	78664868	br_yes	smedGene_63962	-
smed_chr3	81498240	81498241	br_yes	smedGene_64284	-
smed_chr3	84576116	84576117	br_yes	smedGene_64687	-
smed_chr3	87328362	87328363	br_yes	smedGene_65032	-
smed_chr3	89021257	89021258	br_yes	smedGene_65255	-
smed_chr3	89028909	89028910	br_yes	smedGene_65256	-
smed_chr3	89950064	89950065	br_yes	smedGene_65392	-
smed_chr3	90399605	90399606	br_yes	smedGene_65459	-
smed_chr3	97148116	97148117	br_yes	smedGene_66257	-
smed_chr3	104345582	104345583	br_yes	smedGene_67002	-
smed_chr3	106071670	106071671	br_yes	smedGene_67177	-
smed_chr3	106168964	106168965	br_yes	smedGene_67195	-
smed_chr3	108483559	108483560	br_yes	smedGene_67436	-
smed_chr3	110496281	110496282	br_yes	smedGene_67663	-
smed_chr3	110822955	110822956	br_yes	smedGene_67691	-
smed_chr3	112801423	112801424	br_yes	smedGene_67848	-
smed_chr3	113913071	113913072	br_yes	smedGene_67962	-
smed_chr3	116333771	116333772	br_yes	smedGene_68264	-
smed_chr3	117650861	117650862	br_yes	smedGene_68410	-
smed_chr4	2042404	2042405	br_yes	smedGene_68875	-
smed_chr4	4180576	4180577	br_yes	smedGene_69208	-
smed_chr4	4926823	4926824	br_yes	smedGene_69353	-
smed_chr4	5316636	5316637	br_yes	smedGene_69402	-
smed_chr4	6490194	6490195	br_yes	smedGene_69525	-
smed_chr4	7018826	7018827	br_yes	smedGene_69589	-
smed_chr4	9336959	9336960	br_yes	smedGene_69927	-
smed_chr4	9869708	9869709	br_yes	smedGene_70015	-
smed_chr4	10446013	10446014	br_yes	smedGene_70111	-
smed_chr4	10682496	10682497	br_yes	smedGene_70130	-
smed_chr4	11118877	11118878	br_yes	smedGene_70258	-
smed_chr4	15117093	15117094	br_yes	smedGene_70775	-
smed_chr4	15677514	15677515	br_yes	smedGene_70831	-
smed_chr4	19378865	19378866	br_yes	smedGene_71164	-
smed_chr4	22870263	22870264	br_yes	smedGene_71516	-
smed_chr4	32627616	32627617	br_yes	smedGene_72499	-
smed_chr4	35349014	35349015	br_yes	smedGene_72781	-
smed_chr4	35687452	35687453	br_yes	smedGene_72814	-
smed_chr4	36725584	36725585	br_yes	smedGene_72960	-
smed_chr4	36839454	36839455	br_yes	smedGene_72982	-
smed_chr4	37076061	37076062	br_yes	smedGene_73003	-
smed_chr4	37098686	37098687	br_yes	smedGene_73007	-
smed_chr4	38359836	38359837	br_yes	smedGene_73151	-
smed_chr4	38837818	38837819	br_yes	smedGene_73212	-
smed_chr4	39078646	39078647	br_yes	smedGene_73219	-
smed_chr4	40184894	40184895	br_yes	smedGene_73317	-
smed_chr4	41986230	41986231	br_yes	smedGene_73531	-
smed_chr4	42417020	42417021	br_yes	smedGene_73590	-
smed_chr4	46823408	46823409	br_yes	smedGene_74303	-
smed_chr4	46837524	46837525	br_yes	smedGene_74308	-
smed_chr1	923279	923280	br_yes	smedGene_99	+
smed_chr1	923532	923533	br_yes	smedGene_100	+
smed_chr1	4752766	4752767	br_yes	smedGene_536	+
smed_chr1	6389046	6389047	br_yes	smedGene_705	+
smed_chr1	9727243	9727244	br_yes	smedGene_1115	+
smed_chr1	11314317	11314318	br_yes	smedGene_1297	+
smed_chr1	13442927	13442928	br_yes	smedGene_1463	+
smed_chr1	15062973	15062974	br_yes	smedGene_1632	+
smed_chr1	15175449	15175450	br_yes	smedGene_1640	+
smed_chr1	20940889	20940890	br_yes	smedGene_2220	+
smed_chr1	26360144	26360145	br_yes	smedGene_2742	+
smed_chr1	26566329	26566330	br_yes	smedGene_2774	+
smed_chr1	27046528	27046529	br_yes	smedGene_2826	+
smed_chr1	30861998	30861999	br_yes	smedGene_3160	+
smed_chr1	35377005	35377006	br_yes	smedGene_3512	+
smed_chr1	37199393	37199394	br_yes	smedGene_3740	+
smed_chr1	42594093	42594094	br_yes	smedGene_4279	+
smed_chr1	43647747	43647748	br_yes	smedGene_4388	+
smed_chr1	46273749	46273750	br_yes	smedGene_4632	+
smed_chr1	56083886	56083887	br_yes	smedGene_5530	+
smed_chr1	59154203	59154204	br_yes	smedGene_5741	+
smed_chr1	67015381	67015382	br_yes	smedGene_6552	+
smed_chr1	70657133	70657134	br_yes	smedGene_6837	+
smed_chr1	73467281	73467282	br_yes	smedGene_7118	+
smed_chr1	73467402	73467403	br_yes	smedGene_7119	+
smed_chr1	75338458	75338459	br_yes	smedGene_7297	+
smed_chr1	82127567	82127568	br_yes	smedGene_7960	+
smed_chr1	83303080	83303081	br_yes	smedGene_8100	+
smed_chr1	85459984	85459985	br_yes	smedGene_8296	+
smed_chr1	86008687	86008688	br_yes	smedGene_8360	+
smed_chr1	90960474	90960475	br_yes	smedGene_8826	+
smed_chr1	94697157	94697158	br_yes	smedGene_9148	+
smed_chr1	95595416	95595417	br_yes	smedGene_9242	+
smed_chr1	95853173	95853174	br_yes	smedGene_9252	+
smed_chr1	99733689	99733690	br_yes	smedGene_9612	+
smed_chr1	100504951	100504952	br_yes	smedGene_9684	+
smed_chr1	101040264	101040265	br_yes	smedGene_9724	+
smed_chr1	101167840	101167841	br_yes	smedGene_9735	+
smed_chr1	101200379	101200380	br_yes	smedGene_9736	+
smed_chr1	101211355	101211356	br_yes	smedGene_9739	+
smed_chr1	101368259	101368260	br_yes	smedGene_9759	+
smed_chr1	101606316	101606317	br_yes	smedGene_9782	+
smed_chr1	104270694	104270695	br_yes	smedGene_9994	+
smed_chr1	112040678	112040679	br_yes	smedGene_10742	+
smed_chr1	112887692	112887693	br_yes	smedGene_10812	+
smed_chr1	115223351	115223352	br_yes	smedGene_11023	+
smed_chr1	116558470	116558471	br_yes	smedGene_11198	+
smed_chr1	117424207	117424208	br_yes	smedGene_11262	+
smed_chr1	117749580	117749581	br_yes	smedGene_11299	+
smed_chr1	121263997	121263998	br_yes	smedGene_11642	+
smed_chr1	121263682	121263683	br_yes	smedGene_11641	+
smed_chr1	121276673	121276674	br_yes	smedGene_11643	+
smed_chr1	122025069	122025070	br_yes	smedGene_11711	+
smed_chr1	122632106	122632107	br_yes	smedGene_11763	+
smed_chr1	122725040	122725041	br_yes	smedGene_11768	+
smed_chr1	129968980	129968981	br_yes	smedGene_12419	+
smed_chr1	131740341	131740342	br_yes	smedGene_12603	+
smed_chr1	132813495	132813496	br_yes	smedGene_12688	+
smed_chr1	133229757	133229758	br_yes	smedGene_12739	+
smed_chr1	133641049	133641050	br_yes	smedGene_12811	+
smed_chr1	136385981	136385982	br_yes	smedGene_13141	+
smed_chr1	136927155	136927156	br_yes	smedGene_13184	+
smed_chr1	139510893	139510894	br_yes	smedGene_13428	+
smed_chr1	140667394	140667395	br_yes	smedGene_13582	+
smed_chr1	141294660	141294661	br_yes	smedGene_13648	+
smed_chr1	141487836	141487837	br_yes	smedGene_13677	+
smed_chr1	143330626	143330627	br_yes	smedGene_13883	+
smed_chr1	143730431	143730432	br_yes	smedGene_13924	+
smed_chr1	143810200	143810201	br_yes	smedGene_13934	+
smed_chr1	144288742	144288743	br_yes	smedGene_13973	+
smed_chr1	157787692	157787693	br_yes	smedGene_15105	+
smed_chr1	162405176	162405177	br_yes	smedGene_15519	+
smed_chr1	164443593	164443594	br_yes	smedGene_15729	+
smed_chr1	165839974	165839975	br_yes	smedGene_15912	+
smed_chr1	166109494	166109495	br_yes	smedGene_15934	+
smed_chr1	167325498	167325499	br_yes	smedGene_16074	+
smed_chr1	171917635	171917636	br_yes	smedGene_16453	+
smed_chr1	177774702	177774703	br_yes	smedGene_17020	+
smed_chr1	178106796	178106797	br_yes	smedGene_17051	+
smed_chr1	178308738	178308739	br_yes	smedGene_17062	+
smed_chr1	178423415	178423416	br_yes	smedGene_17074	+
smed_chr1	186177881	186177882	br_yes	smedGene_17752	+
smed_chr1	187915218	187915219	br_yes	smedGene_17910	+
smed_chr1	208731334	208731335	br_yes	smedGene_19710	+
smed_chr1	209944945	209944946	br_yes	smedGene_19832	+
smed_chr1	211198732	211198733	br_yes	smedGene_19940	+
smed_chr1	222416003	222416004	br_yes	smedGene_21069	+
smed_chr1	242752573	242752574	br_yes	smedGene_22826	+
smed_chr1	242836681	242836682	br_yes	smedGene_22829	+
smed_chr1	242837069	242837070	br_yes	smedGene_22830	+
smed_chr1	247483035	247483036	br_yes	smedGene_23305	+
smed_chr1	252703383	252703384	br_yes	smedGene_23826	+
smed_chr1	252964266	252964267	br_yes	smedGene_23859	+
smed_chr1	253366857	253366858	br_yes	smedGene_23890	+
smed_chr1	253742291	253742292	br_yes	smedGene_23932	+
smed_chr1	254086894	254086895	br_yes	smedGene_23949	+
smed_chr1	259333726	259333727	br_yes	smedGene_24555	+
smed_chr1	259731909	259731910	br_yes	smedGene_24593	+
smed_chr1	260677625	260677626	br_yes	smedGene_24668	+
smed_chr1	262147940	262147941	br_yes	smedGene_24831	+
smed_chr1	262538358	262538359	br_yes	smedGene_24876	+
smed_chr1	262894368	262894369	br_yes	smedGene_24921	+
smed_chr1	263219760	263219761	br_yes	smedGene_24999	+
smed_chr1	268521309	268521310	br_yes	smedGene_25502	+
smed_chr1	269678502	269678503	br_yes	smedGene_25654	+
smed_chr1	271234332	271234333	br_yes	smedGene_25785	+
smed_chr1	272316409	272316410	br_yes	smedGene_25866	+
smed_chr1	273649478	273649479	br_yes	smedGene_26003	+
smed_chr1	279610846	279610847	br_yes	smedGene_26580	+
smed_chr1	279620452	279620453	br_yes	smedGene_26581	+
smed_chr1	282716867	282716868	br_yes	smedGene_26914	+
smed_chr1	292855025	292855026	br_yes	smedGene_27859	+
smed_chr1	298132519	298132520	br_yes	smedGene_28341	+
smed_chr1	302046437	302046438	br_yes	smedGene_28780	+
smed_chr1	304121549	304121550	br_yes	smedGene_29018	+
smed_chr1	304550494	304550495	br_yes	smedGene_29076	+
smed_chr1	304615539	304615540	br_yes	smedGene_29095	+
smed_chr1	310621601	310621602	br_yes	smedGene_29661	+
smed_chr1	312700049	312700050	br_yes	smedGene_29890	+
smed_chr1	320997475	320997476	br_yes	smedGene_30533	+
smed_chr1	324594442	324594443	br_yes	smedGene_30851	+
smed_chr1	324613865	324613866	br_yes	smedGene_30853	+
smed_chr1	328554181	328554182	br_yes	smedGene_31171	+
smed_chr1	328686486	328686487	br_yes	smedGene_31181	+
smed_chr1	328716695	328716696	br_yes	smedGene_31182	+
smed_chr1	328739797	328739798	br_yes	smedGene_31185	+
smed_chr1	330381979	330381980	br_yes	smedGene_31364	+
smed_chr2	5918035	5918036	br_yes	smedGene_32210	+
smed_chr2	9012845	9012846	br_yes	smedGene_32632	+
smed_chr2	10072713	10072714	br_yes	smedGene_32701	+
smed_chr2	10701881	10701882	br_yes	smedGene_32757	+
smed_chr2	13708691	13708692	br_yes	smedGene_33043	+
smed_chr2	16342456	16342457	br_yes	smedGene_33304	+
smed_chr2	17739324	17739325	br_yes	smedGene_33428	+
smed_chr2	17943404	17943405	br_yes	smedGene_33442	+
smed_chr2	24370919	24370920	br_yes	smedGene_34109	+
smed_chr2	27627447	27627448	br_yes	smedGene_34396	+
smed_chr2	27635504	27635505	br_yes	smedGene_34397	+
smed_chr2	28085580	28085581	br_yes	smedGene_34440	+
smed_chr2	29624277	29624278	br_yes	smedGene_34563	+
smed_chr2	32037619	32037620	br_yes	smedGene_34813	+
smed_chr2	35384878	35384879	br_yes	smedGene_35163	+
smed_chr2	35436253	35436254	br_yes	smedGene_35166	+
smed_chr2	35842116	35842117	br_yes	smedGene_35203	+
smed_chr2	43800225	43800226	br_yes	smedGene_36059	+
smed_chr2	43829122	43829123	br_yes	smedGene_36061	+
smed_chr2	44066348	44066349	br_yes	smedGene_36102	+
smed_chr2	46121848	46121849	br_yes	smedGene_36264	+
smed_chr2	48885419	48885420	br_yes	smedGene_36526	+
smed_chr2	53383492	53383493	br_yes	smedGene_36990	+
smed_chr2	53932662	53932663	br_yes	smedGene_37029	+
smed_chr2	57555432	57555433	br_yes	smedGene_37366	+
smed_chr2	74650018	74650019	br_yes	smedGene_39200	+
smed_chr2	76056345	76056346	br_yes	smedGene_39289	+
smed_chr2	76731402	76731403	br_yes	smedGene_39359	+
smed_chr2	86317910	86317911	br_yes	smedGene_40099	+
smed_chr2	94566502	94566503	br_yes	smedGene_40823	+
smed_chr2	94698699	94698700	br_yes	smedGene_40829	+
smed_chr2	97133663	97133664	br_yes	smedGene_41036	+
smed_chr2	99628988	99628989	br_yes	smedGene_41212	+
smed_chr2	111192649	111192650	br_yes	smedGene_42291	+
smed_chr2	114256389	114256390	br_yes	smedGene_42582	+
smed_chr2	124333258	124333259	br_yes	smedGene_43373	+
smed_chr2	125559391	125559392	br_yes	smedGene_43495	+
smed_chr2	131645495	131645496	br_yes	smedGene_43942	+
smed_chr2	132337335	132337336	br_yes	smedGene_44002	+
smed_chr2	132424556	132424557	br_yes	smedGene_44022	+
smed_chr2	133611225	133611226	br_yes	smedGene_44176	+
smed_chr2	140366708	140366709	br_yes	smedGene_44684	+
smed_chr2	141543506	141543507	br_yes	smedGene_44761	+
smed_chr2	141791216	141791217	br_yes	smedGene_44777	+
smed_chr2	141793150	141793151	br_yes	smedGene_44778	+
smed_chr2	142423962	142423963	br_yes	smedGene_44829	+
smed_chr2	142806373	142806374	br_yes	smedGene_44850	+
smed_chr2	146070301	146070302	br_yes	smedGene_45181	+
smed_chr2	151000718	151000719	br_yes	smedGene_45623	+
smed_chr2	151088031	151088032	br_yes	smedGene_45633	+
smed_chr2	154272069	154272070	br_yes	smedGene_45896	+
smed_chr2	155724723	155724724	br_yes	smedGene_46089	+
smed_chr2	155966495	155966496	br_yes	smedGene_46123	+
smed_chr2	157436051	157436052	br_yes	smedGene_46248	+
smed_chr2	158391578	158391579	br_yes	smedGene_46331	+
smed_chr2	159238569	159238570	br_yes	smedGene_46392	+
smed_chr2	161247136	161247137	br_yes	smedGene_46580	+
smed_chr2	163354843	163354844	br_yes	smedGene_46772	+
smed_chr2	167538492	167538493	br_yes	smedGene_47117	+
smed_chr2	170033776	170033777	br_yes	smedGene_47305	+
smed_chr2	176884934	176884935	br_yes	smedGene_47983	+
smed_chr2	176988742	176988743	br_yes	smedGene_47992	+
smed_chr2	179146523	179146524	br_yes	smedGene_48213	+
smed_chr2	179701996	179701997	br_yes	smedGene_48301	+
smed_chr2	182540914	182540915	br_yes	smedGene_48512	+
smed_chr2	191285814	191285815	br_yes	smedGene_49384	+
smed_chr2	193407995	193407996	br_yes	smedGene_49627	+
smed_chr2	199468090	199468091	br_yes	smedGene_50191	+
smed_chr2	202492018	202492019	br_yes	smedGene_50415	+
smed_chr2	202544657	202544658	br_yes	smedGene_50435	+
smed_chr2	203455161	203455162	br_yes	smedGene_50529	+
smed_chr2	203467022	203467023	br_yes	smedGene_50530	+
smed_chr2	203507369	203507370	br_yes	smedGene_50537	+
smed_chr2	204569064	204569065	br_yes	smedGene_50646	+
smed_chr2	206589812	206589813	br_yes	smedGene_50889	+
smed_chr2	210082979	210082980	br_yes	smedGene_51235	+
smed_chr2	220057252	220057253	br_yes	smedGene_52404	+
smed_chr2	226739303	226739304	br_yes	smedGene_53068	+
smed_chr2	227051113	227051114	br_yes	smedGene_53114	+
smed_chr2	233156376	233156377	br_yes	smedGene_53626	+
smed_chr2	236074833	236074834	br_yes	smedGene_53906	+
smed_chr2	238862442	238862443	br_yes	smedGene_54157	+
smed_chr2	243874508	243874509	br_yes	smedGene_54598	+
smed_chr2	243927220	243927221	br_yes	smedGene_54599	+
smed_chr2	245342876	245342877	br_yes	smedGene_54701	+
smed_chr2	245357181	245357182	br_yes	smedGene_54703	+
smed_chr2	245378962	245378963	br_yes	smedGene_54706	+
smed_chr2	248263929	248263930	br_yes	smedGene_54939	+
smed_chr2	248600633	248600634	br_yes	smedGene_54954	+
smed_chr2	249052865	249052866	br_yes	smedGene_54981	+
smed_chr2	249053411	249053412	br_yes	smedGene_54982	+
smed_chr2	253554713	253554714	br_yes	smedGene_55336	+
smed_chr2	254055755	254055756	br_yes	smedGene_55430	+
smed_chr2	257682646	257682647	br_yes	smedGene_55834	+
smed_chr2	262326078	262326079	br_yes	smedGene_56185	+
smed_chr2	262335398	262335399	br_yes	smedGene_56187	+
smed_chr2	262982702	262982703	br_yes	smedGene_56237	+
smed_chr2	264156405	264156406	br_yes	smedGene_56334	+
smed_chr3	521608	521609	br_yes	smedGene_56488	+
smed_chr3	2611123	2611124	br_yes	smedGene_56670	+
smed_chr3	5806129	5806130	br_yes	smedGene_57021	+
smed_chr3	20855538	20855539	br_yes	smedGene_58424	+
smed_chr3	22839015	22839016	br_yes	smedGene_58679	+
smed_chr3	23035743	23035744	br_yes	smedGene_58687	+
smed_chr3	24024171	24024172	br_yes	smedGene_58772	+
smed_chr3	26535345	26535346	br_yes	smedGene_58956	+
smed_chr3	31576298	31576299	br_yes	smedGene_59370	+
smed_chr3	32744539	32744540	br_yes	smedGene_59468	+
smed_chr3	37021351	37021352	br_yes	smedGene_59882	+
smed_chr3	38726730	38726731	br_yes	smedGene_60041	+
smed_chr3	38769258	38769259	br_yes	smedGene_60048	+
smed_chr3	44099627	44099628	br_yes	smedGene_60555	+
smed_chr3	46532607	46532608	br_yes	smedGene_60814	+
smed_chr3	52856606	52856607	br_yes	smedGene_61420	+
smed_chr3	60726374	60726375	br_yes	smedGene_62124	+
smed_chr3	60727280	60727281	br_yes	smedGene_62126	+
smed_chr3	62421633	62421634	br_yes	smedGene_62292	+
smed_chr3	63377246	63377247	br_yes	smedGene_62429	+
smed_chr3	68977300	68977301	br_yes	smedGene_63028	+
smed_chr3	70334537	70334538	br_yes	smedGene_63171	+
smed_chr3	77217615	77217616	br_yes	smedGene_63783	+
smed_chr3	78213218	78213219	br_yes	smedGene_63891	+
smed_chr3	78678427	78678428	br_yes	smedGene_63963	+
smed_chr3	79617524	79617525	br_yes	smedGene_64074	+
smed_chr3	81246852	81246853	br_yes	smedGene_64242	+
smed_chr3	82198975	82198976	br_yes	smedGene_64352	+
smed_chr3	82608764	82608765	br_yes	smedGene_64410	+
smed_chr3	83659794	83659795	br_yes	smedGene_64574	+
smed_chr3	84695993	84695994	br_yes	smedGene_64708	+
smed_chr3	87169510	87169511	br_yes	smedGene_65004	+
smed_chr3	88732947	88732948	br_yes	smedGene_65216	+
smed_chr3	90911847	90911848	br_yes	smedGene_65497	+
smed_chr3	92489378	92489379	br_yes	smedGene_65694	+
smed_chr3	94937227	94937228	br_yes	smedGene_66034	+
smed_chr3	97504499	97504500	br_yes	smedGene_66284	+
smed_chr3	99034664	99034665	br_yes	smedGene_66439	+
smed_chr3	105460514	105460515	br_yes	smedGene_67119	+
smed_chr3	105838907	105838908	br_yes	smedGene_67161	+
smed_chr3	107640902	107640903	br_yes	smedGene_67357	+
smed_chr3	108920560	108920561	br_yes	smedGene_67486	+
smed_chr3	109717908	109717909	br_yes	smedGene_67567	+
smed_chr3	110576171	110576172	br_yes	smedGene_67678	+
smed_chr3	111185877	111185878	br_yes	smedGene_67729	+
smed_chr3	111633444	111633445	br_yes	smedGene_67782	+
smed_chr3	112051768	112051769	br_yes	smedGene_67808	+
smed_chr3	113482197	113482198	br_yes	smedGene_67914	+
smed_chr3	115987905	115987906	br_yes	smedGene_68219	+
smed_chr3	118225330	118225331	br_yes	smedGene_68492	+
smed_chr3	118230041	118230042	br_yes	smedGene_68494	+
smed_chr3	118410220	118410221	br_yes	smedGene_68508	+
smed_chr4	1283094	1283095	br_yes	smedGene_68770	+
smed_chr4	1329941	1329942	br_yes	smedGene_68776	+
smed_chr4	1482865	1482866	br_yes	smedGene_68791	+
smed_chr4	3463723	3463724	br_yes	smedGene_69148	+
smed_chr4	4386124	4386125	br_yes	smedGene_69257	+
smed_chr4	7067425	7067426	br_yes	smedGene_69592	+
smed_chr4	7377597	7377598	br_yes	smedGene_69635	+
smed_chr4	8839516	8839517	br_yes	smedGene_69852	+
smed_chr4	9011575	9011576	br_yes	smedGene_69865	+
smed_chr4	10471607	10471608	br_yes	smedGene_70114	+
smed_chr4	10600109	10600110	br_yes	smedGene_70122	+
smed_chr4	11070517	11070518	br_yes	smedGene_70250	+
smed_chr4	11177397	11177398	br_yes	smedGene_70272	+
smed_chr4	15715545	15715546	br_yes	smedGene_70838	+
smed_chr4	20749144	20749145	br_yes	smedGene_71306	+
smed_chr4	28740864	28740865	br_yes	smedGene_72100	+
smed_chr4	32197193	32197194	br_yes	smedGene_72459	+
smed_chr4	38374727	38374728	br_yes	smedGene_73156	+
smed_chr4	38402053	38402054	br_yes	smedGene_73159	+
smed_chr4	39330618	39330619	br_yes	smedGene_73240	+
smed_chr4	41748123	41748124	br_yes	smedGene_73511	+
smed_chr4	42805901	42805902	br_yes	smedGene_73649	+
smed_chr4	42805885	42805886	br_yes	smedGene_73648	+
smed_chr4	42977153	42977154	br_yes	smedGene_73681	+
smed_chr4	44206017	44206018	br_yes	smedGene_73821	+
smed_chr4	44699268	44699269	br_yes	smedGene_73899	+
smed_chr4	46623718	46623719	br_yes	smedGene_74262	+
smed_chr4	46687051	46687052	br_yes	smedGene_74277	+

## Sheet: Neoblast
chr	start	end	Cluster	gene id	sens
smed_chr1	589806	589807	X1_weak	smedGene_30	+
smed_chr1	590720	590721	X1_weak	smedGene_31	-
smed_chr1	591331	591332	X1_weak	smedGene_32	-
smed_chr1	664586	664587	X1_weak	smedGene_38	-
smed_chr1	666644	666645	X1_weak	smedGene_40	-
smed_chr1	667291	667292	X1_weak	smedGene_41	-
smed_chr1	667615	667616	X1_weak	smedGene_42	-
smed_chr1	668116	668117	X1_weak	smedGene_43	-
smed_chr1	668798	668799	X1_weak	smedGene_44	-
smed_chr1	669034	669035	X1_weak	smedGene_45	-
smed_chr1	669669	669670	X1_weak	smedGene_46	-
smed_chr1	748800	748801	X1_weak	smedGene_57	+
smed_chr1	749264	749265	X1_yes	smedGene_58	+
smed_chr1	749898	749899	X1_weak	smedGene_59	+
smed_chr1	750435	750436	X1_weak	smedGene_60	+
smed_chr1	767165	767166	X1_weak	smedGene_67	+
smed_chr1	768892	768893	X1_weak	smedGene_69	-
smed_chr1	768945	768946	X1_yes	smedGene_70	+
smed_chr1	769539	769540	X1_weak	smedGene_71	+
smed_chr1	770031	770032	X1_weak	smedGene_72	+
smed_chr1	773065	773066	X1_weak	smedGene_75	+
smed_chr1	779092	779093	X1_weak	smedGene_82	+
smed_chr1	821315	821316	X1_weak	smedGene_90	-
smed_chr1	971882	971883	X1_weak	smedGene_107	+
smed_chr1	978367	978368	X1_weak	smedGene_109	+
smed_chr1	982097	982098	X1_weak	smedGene_110	-
smed_chr1	995987	995988	X1_weak	smedGene_111	+
smed_chr1	1337849	1337850	X1_weak	smedGene_143	+
smed_chr1	1347186	1347187	X1_weak	smedGene_145	+
smed_chr1	1369301	1369302	X1_weak	smedGene_153	+
smed_chr1	1369301	1369302	X1_weak	smedGene_154	+
smed_chr1	1369301	1369302	X1_weak	smedGene_155	+
smed_chr1	1369301	1369302	X1_weak	smedGene_156	+
smed_chr1	1377785	1377786	X1_weak	smedGene_152	-
smed_chr1	1386307	1386308	X1_weak	smedGene_166	+
smed_chr1	1614235	1614236	X1_yes	smedGene_192	-
smed_chr1	1614709	1614710	X1_weak	smedGene_193	-
smed_chr1	1619272	1619273	X1_weak	smedGene_194	-
smed_chr1	1621674	1621675	X1_yes	smedGene_196	-
smed_chr1	1643816	1643817	X1_weak	smedGene_197	-
smed_chr1	1684057	1684058	X1_weak	smedGene_208	-
smed_chr1	1684468	1684469	X1_weak	smedGene_209	-
smed_chr1	1706344	1706345	X1_yes	smedGene_212	-
smed_chr1	1706818	1706819	X1_yes	smedGene_213	-
smed_chr1	1719874	1719875	X1_yes	smedGene_215	-
smed_chr1	1844102	1844103	X1_yes	smedGene_221	-
smed_chr1	1871206	1871207	X1_weak	smedGene_223	-
smed_chr1	2025653	2025654	X1_yes	smedGene_240	+
smed_chr1	2159050	2159051	X1_weak	smedGene_248	+
smed_chr1	2170429	2170430	X1_weak	smedGene_251	+
smed_chr1	2178704	2178705	X1_weak	smedGene_253	+
smed_chr1	2185547	2185548	X1_weak	smedGene_255	+
smed_chr1	2188081	2188082	X1_weak	smedGene_256	+
smed_chr1	2196316	2196317	X1_weak	smedGene_258	+
smed_chr1	2222836	2222837	X1_weak	smedGene_259	+
smed_chr1	2929481	2929482	X1_yes	smedGene_364	+
smed_chr1	2945215	2945216	X1_yes	smedGene_365	-
smed_chr1	2973784	2973785	X1_yes	smedGene_370	-
smed_chr1	3021828	3021829	X1_weak	smedGene_378	-
smed_chr1	3162077	3162078	X1_yes	smedGene_385	+
smed_chr1	3542271	3542272	X1_yes	smedGene_419	+
smed_chr1	3547399	3547400	X1_yes	smedGene_418	-
smed_chr1	5846143	5846144	X1_yes	smedGene_615	-
smed_chr1	5923034	5923035	X1_weak	smedGene_641	-
smed_chr1	5930529	5930530	X1_yes	smedGene_646	-
smed_chr1	5931026	5931027	X1_yes	smedGene_647	-
smed_chr1	5931464	5931465	X1_yes	smedGene_648	-
smed_chr1	5932637	5932638	X1_yes	smedGene_649	+
smed_chr1	5932779	5932780	X1_yes	smedGene_650	+
smed_chr1	5943316	5943317	X1_weak	smedGene_651	+
smed_chr1	5943316	5943317	X1_weak	smedGene_652	+
smed_chr1	6006625	6006626	X1_weak	smedGene_653	-
smed_chr1	6039783	6039784	X1_yes	smedGene_674	+
smed_chr1	6042414	6042415	X1_yes	smedGene_675	+
smed_chr1	6043100	6043101	X1_yes	smedGene_677	+
smed_chr1	6043123	6043124	X1_yes	smedGene_676	-
smed_chr1	6043801	6043802	X1_yes	smedGene_678	+
smed_chr1	6043919	6043920	X1_yes	smedGene_679	+
smed_chr1	6044385	6044386	X1_yes	smedGene_680	+
smed_chr1	6044834	6044835	X1_yes	smedGene_681	+
smed_chr1	6188831	6188832	X1_yes	smedGene_685	+
smed_chr1	6189404	6189405	X1_yes	smedGene_686	+
smed_chr1	6236824	6236825	X1_weak	smedGene_690	+
smed_chr1	6240175	6240176	X1_weak	smedGene_689	-
smed_chr1	6404561	6404562	X1_yes	smedGene_707	-
smed_chr1	6406251	6406252	X1_weak	smedGene_709	-
smed_chr1	6406251	6406252	X1_weak	smedGene_708	-
smed_chr1	6719963	6719964	X1_yes	smedGene_735	-
smed_chr1	6785338	6785339	X1_yes	smedGene_742	-
smed_chr1	6786765	6786766	X1_weak	smedGene_743	-
smed_chr1	7358131	7358132	X1_weak	smedGene_790	-
smed_chr1	7359017	7359018	X1_weak	smedGene_791	-
smed_chr1	7360939	7360940	X1_weak	smedGene_793	-
smed_chr1	7361432	7361433	X1_yes	smedGene_788	-
smed_chr1	7449242	7449243	X1_yes	smedGene_800	-
smed_chr1	7751367	7751368	X1_yes	smedGene_844	-
smed_chr1	7852100	7852101	X1_yes	smedGene_863	+
smed_chr1	7857980	7857981	X1_yes	smedGene_864	+
smed_chr1	7858479	7858480	X1_yes	smedGene_865	+
smed_chr1	7875406	7875407	X1_weak	smedGene_866	+
smed_chr1	7897542	7897543	X1_weak	smedGene_880	+
smed_chr1	7898263	7898264	X1_weak	smedGene_881	-
smed_chr1	8759048	8759049	X1_yes	smedGene_974	-
smed_chr1	9431702	9431703	X1_weak	smedGene_1074	+
smed_chr1	9432390	9432391	X1_weak	smedGene_1075	+
smed_chr1	9467435	9467436	X1_weak	smedGene_1086	+
smed_chr1	9482814	9482815	X1_weak	smedGene_1092	-
smed_chr1	9556081	9556082	X1_yes	smedGene_1096	+
smed_chr1	9563885	9563886	X1_weak	smedGene_1097	+
smed_chr1	9594783	9594784	X1_yes	smedGene_1098	+
smed_chr1	9643801	9643802	X1_yes	smedGene_1103	+
smed_chr1	9662062	9662063	X1_weak	smedGene_1110	+
smed_chr1	9853859	9853860	X1_yes	smedGene_1135	-
smed_chr1	10274803	10274804	X1_weak	smedGene_1195	+
smed_chr1	10293254	10293255	X1_weak	smedGene_1201	-
smed_chr1	10302758	10302759	X1_weak	smedGene_1208	-
smed_chr1	10324132	10324133	X1_weak	smedGene_1211	-
smed_chr1	10326667	10326668	X1_weak	smedGene_1212	-
smed_chr1	10332702	10332703	X1_weak	smedGene_1215	-
smed_chr1	10402168	10402169	X1_yes	smedGene_1226	+
smed_chr1	10566301	10566302	X1_weak	smedGene_1239	-
smed_chr1	10566308	10566309	X1_weak	smedGene_1240	-
smed_chr1	10579761	10579762	X1_weak	smedGene_1235	-
smed_chr1	10702990	10702991	X1_yes	smedGene_1248	+
smed_chr1	10905036	10905037	X1_yes	smedGene_1265	-
smed_chr1	11061254	11061255	X1_weak	smedGene_1278	+
smed_chr1	11383000	11383001	X1_yes	smedGene_1302	-
smed_chr1	11383103	11383104	X1_yes	smedGene_1303	+
smed_chr1	11588217	11588218	X1_weak	smedGene_1315	+
smed_chr1	11599068	11599069	X1_weak	smedGene_1319	+
smed_chr1	11604049	11604050	X1_weak	smedGene_1325	+
smed_chr1	11869704	11869705	X1_yes	smedGene_1346	+
smed_chr1	12011386	12011387	X1_yes	smedGene_1352	-
smed_chr1	12059717	12059718	X1_yes	smedGene_1357	+
smed_chr1	12116482	12116483	X1_yes	smedGene_1363	+
smed_chr1	12269577	12269578	X1_weak	smedGene_1381	+
smed_chr1	12416640	12416641	X1_yes	smedGene_1388	-
smed_chr1	12452937	12452938	X1_yes	smedGene_1394	-
smed_chr1	12529605	12529606	X1_yes	smedGene_1395	-
smed_chr1	12691745	12691746	X1_weak	smedGene_1413	-
smed_chr1	12920785	12920786	X1_yes	smedGene_1424	+
smed_chr1	13078809	13078810	X1_weak	smedGene_1433	+
smed_chr1	13225871	13225872	X1_yes	smedGene_1443	-
smed_chr1	13305412	13305413	X1_weak	smedGene_1449	+
smed_chr1	13561915	13561916	X1_weak	smedGene_1476	-
smed_chr1	13630624	13630625	X1_yes	smedGene_1484	+
smed_chr1	13734894	13734895	X1_yes	smedGene_1494	+
smed_chr1	13803212	13803213	X1_yes	smedGene_1504	+
smed_chr1	13805335	13805336	X1_weak	smedGene_1506	+
smed_chr1	13806164	13806165	X1_weak	smedGene_1507	-
smed_chr1	14033881	14033882	X1_weak	smedGene_1530	+
smed_chr1	14393271	14393272	X1_yes	smedGene_1574	+
smed_chr1	14583782	14583783	X1_yes	smedGene_1587	+
smed_chr1	14638857	14638858	X1_yes	smedGene_1591	-
smed_chr1	14638999	14639000	X1_yes	smedGene_1592	-
smed_chr1	14644913	14644914	X1_yes	smedGene_1593	+
smed_chr1	14671527	14671528	X1_yes	smedGene_1600	+
smed_chr1	14727377	14727378	X1_yes	smedGene_1605	+
smed_chr1	14819522	14819523	X1_weak	smedGene_1610	+
smed_chr1	15087442	15087443	X1_yes	smedGene_1633	-
smed_chr1	15260300	15260301	X1_weak	smedGene_1646	+
smed_chr1	15476601	15476602	X1_yes	smedGene_1662	+
smed_chr1	15772834	15772835	X1_weak	smedGene_1692	+
smed_chr1	16043104	16043105	X1_yes	smedGene_1712	-
smed_chr1	16093422	16093423	X1_yes	smedGene_1720	-
smed_chr1	16291164	16291165	X1_yes	smedGene_1744	-
smed_chr1	16466884	16466885	X1_weak	smedGene_1751	-
smed_chr1	16469388	16469389	X1_yes	smedGene_1750	-
smed_chr1	16692855	16692856	X1_yes	smedGene_1771	+
smed_chr1	16740213	16740214	X1_yes	smedGene_1777	+
smed_chr1	16839756	16839757	X1_yes	smedGene_1780	-
smed_chr1	16881380	16881381	X1_yes	smedGene_1783	+
smed_chr1	17053728	17053729	X1_weak	smedGene_1806	+
smed_chr1	17070868	17070869	X1_weak	smedGene_1831	+
smed_chr1	17074355	17074356	X1_weak	smedGene_1835	+
smed_chr1	17076322	17076323	X1_weak	smedGene_1837	+
smed_chr1	17361750	17361751	X1_yes	smedGene_1868	-
smed_chr1	17822307	17822308	X1_weak	smedGene_1901	-
smed_chr1	17997098	17997099	X1_weak	smedGene_1915	-
smed_chr1	18003943	18003944	X1_weak	smedGene_1911	-
smed_chr1	18086810	18086811	X1_yes	smedGene_1937	-
smed_chr1	18112234	18112235	X1_yes	smedGene_1942	-
smed_chr1	18250330	18250331	X1_yes	smedGene_1950	-
smed_chr1	18447810	18447811	X1_weak	smedGene_1978	+
smed_chr1	18476838	18476839	X1_yes	smedGene_1979	+
smed_chr1	18564967	18564968	X1_yes	smedGene_1987	-
smed_chr1	18813455	18813456	X1_yes	smedGene_2019	-
smed_chr1	19668413	19668414	X1_yes	smedGene_2070	+
smed_chr1	19894518	19894519	X1_weak	smedGene_2098	-
smed_chr1	20176678	20176679	X1_weak	smedGene_2128	+
smed_chr1	21128507	21128508	X1_yes	smedGene_2230	-
smed_chr1	21255441	21255442	X1_yes	smedGene_2241	+
smed_chr1	21737492	21737493	X1_yes	smedGene_2273	+
smed_chr1	21768678	21768679	X1_weak	smedGene_2280	+
smed_chr1	21769729	21769730	X1_weak	smedGene_2281	+
smed_chr1	21804609	21804610	X1_yes	smedGene_2286	+
smed_chr1	21844895	21844896	X1_weak	smedGene_2288	+
smed_chr1	21846752	21846753	X1_weak	smedGene_2289	+
smed_chr1	21847803	21847804	X1_weak	smedGene_2290	+
smed_chr1	21923848	21923849	X1_yes	smedGene_2298	+
smed_chr1	22043122	22043123	X1_weak	smedGene_2305	-
smed_chr1	22067543	22067544	X1_weak	smedGene_2307	+
smed_chr1	22244395	22244396	X1_yes	smedGene_2322	-
smed_chr1	22282720	22282721	X1_yes	smedGene_2326	+
smed_chr1	22316630	22316631	X1_weak	smedGene_2328	-
smed_chr1	22354893	22354894	X1_yes	smedGene_2329	-
smed_chr1	22388251	22388252	X1_yes	smedGene_2333	+
smed_chr1	22426169	22426170	X1_weak	smedGene_2335	-
smed_chr1	22505309	22505310	X1_yes	smedGene_2350	+
smed_chr1	23244153	23244154	X1_yes	smedGene_2407	-
smed_chr1	23246115	23246116	X1_weak	smedGene_2410	-
smed_chr1	23248805	23248806	X1_weak	smedGene_2412	-
smed_chr1	23255060	23255061	X1_weak	smedGene_2414	-
smed_chr1	23256441	23256442	X1_weak	smedGene_2408	-
smed_chr1	23679060	23679061	X1_weak	smedGene_2452	+
smed_chr1	24335616	24335617	X1_weak	smedGene_2521	-
smed_chr1	24437309	24437310	X1_weak	smedGene_2525	+
smed_chr1	24467027	24467028	X1_weak	smedGene_2541	-
smed_chr1	24472758	24472759	X1_weak	smedGene_2548	+
smed_chr1	24495175	24495176	X1_weak	smedGene_2549	+
smed_chr1	24496240	24496241	X1_weak	smedGene_2550	+
smed_chr1	24496615	24496616	X1_weak	smedGene_2551	+
smed_chr1	24496845	24496846	X1_weak	smedGene_2552	+
smed_chr1	24505085	24505086	X1_weak	smedGene_2553	+
smed_chr1	24512695	24512696	X1_weak	smedGene_2562	+
smed_chr1	24513255	24513256	X1_weak	smedGene_2563	+
smed_chr1	24859001	24859002	X1_yes	smedGene_2590	-
smed_chr1	25032016	25032017	X1_weak	smedGene_2598	+
smed_chr1	25198955	25198956	X1_weak	smedGene_2614	-
smed_chr1	25200190	25200191	X1_weak	smedGene_2616	-
smed_chr1	25203734	25203735	X1_weak	smedGene_2612	-
smed_chr1	25477277	25477278	X1_weak	smedGene_2639	-
smed_chr1	25492267	25492268	X1_weak	smedGene_2647	+
smed_chr1	25532318	25532319	X1_weak	smedGene_2650	-
smed_chr1	25532318	25532319	X1_weak	smedGene_2651	-
smed_chr1	25843717	25843718	X1_weak	smedGene_2692	-
smed_chr1	25950443	25950444	X1_weak	smedGene_2699	+
smed_chr1	26007401	26007402	X1_weak	smedGene_2700	-
smed_chr1	26246583	26246584	X1_weak	smedGene_2712	+
smed_chr1	26247639	26247640	X1_weak	smedGene_2714	+
smed_chr1	26534543	26534544	X1_weak	smedGene_2762	+
smed_chr1	26535340	26535341	X1_weak	smedGene_2763	+
smed_chr1	26536046	26536047	X1_weak	smedGene_2764	+
smed_chr1	26538310	26538311	X1_weak	smedGene_2767	+
smed_chr1	26538495	26538496	X1_weak	smedGene_2766	-
smed_chr1	26538796	26538797	X1_weak	smedGene_2768	+
smed_chr1	26598778	26598779	X1_weak	smedGene_2776	-
smed_chr1	26720494	26720495	X1_weak	smedGene_2784	+
smed_chr1	26756099	26756100	X1_yes	smedGene_2788	+
smed_chr1	26758052	26758053	X1_yes	smedGene_2789	+
smed_chr1	26801197	26801198	X1_yes	smedGene_2795	-
smed_chr1	27147666	27147667	X1_yes	smedGene_2844	+
smed_chr1	27439636	27439637	X1_yes	smedGene_2866	+
smed_chr1	27486504	27486505	X1_yes	smedGene_2869	-
smed_chr1	27571821	27571822	X1_yes	smedGene_2880	+
smed_chr1	27855820	27855821	X1_weak	smedGene_2904	-
smed_chr1	28057692	28057693	X1_yes	smedGene_2929	-
smed_chr1	28385113	28385114	X1_weak	smedGene_2977	+
smed_chr1	28838506	28838507	X1_yes	smedGene_3015	+
smed_chr1	29134368	29134369	X1_weak	smedGene_3031	-
smed_chr1	29272893	29272894	X1_yes	smedGene_3050	+
smed_chr1	29662745	29662746	X1_weak	smedGene_3061	-
smed_chr1	29664118	29664119	X1_weak	smedGene_3062	-
smed_chr1	29664388	29664389	X1_weak	smedGene_3063	-
smed_chr1	29675113	29675114	X1_weak	smedGene_3067	-
smed_chr1	29676255	29676256	X1_weak	smedGene_3068	-
smed_chr1	29676733	29676734	X1_weak	smedGene_3070	-
smed_chr1	29677425	29677426	X1_weak	smedGene_3069	-
smed_chr1	29678983	29678984	X1_weak	smedGene_3071	-
smed_chr1	29678983	29678984	X1_weak	smedGene_3073	-
smed_chr1	29679419	29679420	X1_weak	smedGene_3064	-
smed_chr1	29885410	29885411	X1_yes	smedGene_3080	+
smed_chr1	30441254	30441255	X1_weak	smedGene_3123	-
smed_chr1	30442908	30442909	X1_yes	smedGene_3122	-
smed_chr1	31171248	31171249	X1_yes	smedGene_3188	+
smed_chr1	31242985	31242986	X1_yes	smedGene_3190	+
smed_chr1	31754393	31754394	X1_weak	smedGene_3229	-
smed_chr1	31935848	31935849	X1_weak	smedGene_3241	+
smed_chr1	32173658	32173659	X1_weak	smedGene_3247	-
smed_chr1	32271990	32271991	X1_yes	smedGene_3259	-
smed_chr1	32330758	32330759	X1_yes	smedGene_3262	-
smed_chr1	32410324	32410325	X1_yes	smedGene_3272	+
smed_chr1	32882234	32882235	X1_weak	smedGene_3299	+
smed_chr1	33030412	33030413	X1_yes	smedGene_3303	+
smed_chr1	33157454	33157455	X1_yes	smedGene_3312	-
smed_chr1	33542571	33542572	X1_yes	smedGene_3362	+
smed_chr1	33582484	33582485	X1_yes	smedGene_3363	-
smed_chr1	33766867	33766868	X1_yes	smedGene_3373	+
smed_chr1	33773426	33773427	X1_weak	smedGene_3374	+
smed_chr1	33774042	33774043	X1_weak	smedGene_3375	+
smed_chr1	33774483	33774484	X1_weak	smedGene_3376	+
smed_chr1	33774559	33774560	X1_weak	smedGene_3377	+
smed_chr1	33774878	33774879	X1_weak	smedGene_3378	+
smed_chr1	33774878	33774879	X1_weak	smedGene_3379	+
smed_chr1	33861734	33861735	X1_yes	smedGene_3382	+
smed_chr1	34266554	34266555	X1_weak	smedGene_3420	+
smed_chr1	34352781	34352782	X1_yes	smedGene_3427	-
smed_chr1	34457283	34457284	X1_yes	smedGene_3435	-
smed_chr1	34460318	34460319	X1_yes	smedGene_3436	-
smed_chr1	34496087	34496088	X1_yes	smedGene_3438	+
smed_chr1	34507685	34507686	X1_weak	smedGene_3440	-
smed_chr1	34509601	34509602	X1_weak	smedGene_3441	+
smed_chr1	34512178	34512179	X1_weak	smedGene_3444	+
smed_chr1	34512543	34512544	X1_weak	smedGene_3445	+
smed_chr1	34512751	34512752	X1_weak	smedGene_3446	+
smed_chr1	34615921	34615922	X1_yes	smedGene_3456	-
smed_chr1	34724979	34724980	X1_weak	smedGene_3462	-
smed_chr1	34748688	34748689	X1_yes	smedGene_3466	-
smed_chr1	34836942	34836943	X1_yes	smedGene_3471	-
smed_chr1	34966156	34966157	X1_weak	smedGene_3479	+
smed_chr1	34967502	34967503	X1_weak	smedGene_3480	-
smed_chr1	34996360	34996361	X1_weak	smedGene_3481	+
smed_chr1	35166135	35166136	X1_yes	smedGene_3487	+
smed_chr1	35704895	35704896	X1_weak	smedGene_3531	-
smed_chr1	35706331	35706332	X1_weak	smedGene_3533	-
smed_chr1	35708270	35708271	X1_weak	smedGene_3536	-
smed_chr1	35709173	35709174	X1_yes	smedGene_3526	-
smed_chr1	36035910	36035911	X1_weak	smedGene_3585	-
smed_chr1	36037682	36037683	X1_weak	smedGene_3588	-
smed_chr1	36039494	36039495	X1_weak	smedGene_3591	-
smed_chr1	36039636	36039637	X1_weak	smedGene_3592	-
smed_chr1	36275065	36275066	X1_weak	smedGene_3628	-
smed_chr1	36482485	36482486	X1_yes	smedGene_3651	-
smed_chr1	36482995	36482996	X1_yes	smedGene_3652	-
smed_chr1	36950432	36950433	X1_yes	smedGene_3702	+
smed_chr1	37220565	37220566	X1_weak	smedGene_3742	+
smed_chr1	37225733	37225734	X1_weak	smedGene_3746	-
smed_chr1	37225854	37225855	X1_weak	smedGene_3749	+
smed_chr1	37226302	37226303	X1_weak	smedGene_3750	+
smed_chr1	37227099	37227100	X1_weak	smedGene_3751	+
smed_chr1	37307581	37307582	X1_yes	smedGene_3760	+
smed_chr1	37312801	37312802	X1_yes	smedGene_3761	+
smed_chr1	37352782	37352783	X1_yes	smedGene_3763	+
smed_chr1	37409630	37409631	X1_yes	smedGene_3768	-
smed_chr1	37580123	37580124	X1_weak	smedGene_3796	-
smed_chr1	37941387	37941388	X1_weak	smedGene_3837	+
smed_chr1	38262770	38262771	X1_weak	smedGene_3870	-
smed_chr1	38271382	38271383	X1_weak	smedGene_3875	+
smed_chr1	38364031	38364032	X1_weak	smedGene_3882	+
smed_chr1	38804579	38804580	X1_yes	smedGene_3912	-
smed_chr1	38864789	38864790	X1_weak	smedGene_3916	+
smed_chr1	39155904	39155905	X1_weak	smedGene_3933	+
smed_chr1	39175173	39175174	X1_yes	smedGene_3934	-
smed_chr1	39216884	39216885	X1_weak	smedGene_3936	+
smed_chr1	39702598	39702599	X1_yes	smedGene_3959	+
smed_chr1	39704428	39704429	X1_weak	smedGene_3962	+
smed_chr1	39802272	39802273	X1_weak	smedGene_3978	-
smed_chr1	39806903	39806904	X1_weak	smedGene_3985	-
smed_chr1	39808816	39808817	X1_weak	smedGene_3989	+
smed_chr1	39808835	39808836	X1_weak	smedGene_3987	-
smed_chr1	39810169	39810170	X1_weak	smedGene_3990	-
smed_chr1	39830234	39830235	X1_weak	smedGene_3995	-
smed_chr1	39915707	39915708	X1_yes	smedGene_4005	-
smed_chr1	40156237	40156238	X1_weak	smedGene_4018	-
smed_chr1	40156466	40156467	X1_weak	smedGene_4016	-
smed_chr1	40310580	40310581	X1_yes	smedGene_4027	+
smed_chr1	40435344	40435345	X1_yes	smedGene_4038	+
smed_chr1	40509299	40509300	X1_yes	smedGene_4051	-
smed_chr1	40614380	40614381	X1_weak	smedGene_4061	+
smed_chr1	40615593	40615594	X1_weak	smedGene_4062	+
smed_chr1	40640666	40640667	X1_yes	smedGene_4064	-
smed_chr1	40886367	40886368	X1_yes	smedGene_4069	-
smed_chr1	41174066	41174067	X1_yes	smedGene_4086	-
smed_chr1	41687853	41687854	X1_weak	smedGene_4161	-
smed_chr1	41688352	41688353	X1_weak	smedGene_4162	-
smed_chr1	41715561	41715562	X1_weak	smedGene_4170	-
smed_chr1	41719964	41719965	X1_weak	smedGene_4173	-
smed_chr1	41728835	41728836	X1_weak	smedGene_4187	-
smed_chr1	41733708	41733709	X1_weak	smedGene_4194	-
smed_chr1	41735047	41735048	X1_weak	smedGene_4168	-
smed_chr1	41806901	41806902	X1_yes	smedGene_4198	-
smed_chr1	41871721	41871722	X1_weak	smedGene_4205	-
smed_chr1	41990626	41990627	X1_yes	smedGene_4218	+
smed_chr1	42032689	42032690	X1_yes	smedGene_4222	-
smed_chr1	42192239	42192240	X1_yes	smedGene_4237	+
smed_chr1	42316112	42316113	X1_yes	smedGene_4246	+
smed_chr1	42456583	42456584	X1_weak	smedGene_4266	-
smed_chr1	42685722	42685723	X1_weak	smedGene_4285	-
smed_chr1	42770718	42770719	X1_weak	smedGene_4288	-
smed_chr1	42959333	42959334	X1_weak	smedGene_4306	+
smed_chr1	43154169	43154170	X1_yes	smedGene_4328	+
smed_chr1	43367779	43367780	X1_yes	smedGene_4356	+
smed_chr1	43921590	43921591	X1_weak	smedGene_4419	-
smed_chr1	43924348	43924349	X1_weak	smedGene_4423	-
smed_chr1	43927984	43927985	X1_weak	smedGene_4424	-
smed_chr1	43930951	43930952	X1_yes	smedGene_4415	-
smed_chr1	43980045	43980046	X1_weak	smedGene_4438	+
smed_chr1	44168412	44168413	X1_yes	smedGene_4467	+
smed_chr1	44359120	44359121	X1_weak	smedGene_4491	-
smed_chr1	44373033	44373034	X1_weak	smedGene_4493	-
smed_chr1	44465817	44465818	X1_yes	smedGene_4500	-
smed_chr1	44472453	44472454	X1_yes	smedGene_4499	-
smed_chr1	44710575	44710576	X1_weak	smedGene_4516	-
smed_chr1	44971551	44971552	X1_yes	smedGene_4528	+
smed_chr1	45127722	45127723	X1_yes	smedGene_4543	+
smed_chr1	45925459	45925460	X1_yes	smedGene_4603	+
smed_chr1	46773206	46773207	X1_yes	smedGene_4674	+
smed_chr1	47021761	47021762	X1_yes	smedGene_4677	+
smed_chr1	47250031	47250032	X1_weak	smedGene_4716	-
smed_chr1	47277267	47277268	X1_weak	smedGene_4718	+
smed_chr1	47280956	47280957	X1_yes	smedGene_4720	+
smed_chr1	47282417	47282418	X1_yes	smedGene_4721	+
smed_chr1	47359372	47359373	X1_yes	smedGene_4726	-
smed_chr1	47411329	47411330	X1_weak	smedGene_4740	+
smed_chr1	47708897	47708898	X1_weak	smedGene_4763	+
smed_chr1	48088954	48088955	X1_weak	smedGene_4772	+
smed_chr1	48324429	48324430	X1_yes	smedGene_4784	-
smed_chr1	48380688	48380689	X1_yes	smedGene_4791	-
smed_chr1	48422946	48422947	X1_weak	smedGene_4797	+
smed_chr1	48708782	48708783	X1_yes	smedGene_4821	-
smed_chr1	48724146	48724147	X1_yes	smedGene_4823	+
smed_chr1	48836984	48836985	X1_yes	smedGene_4829	+
smed_chr1	49635793	49635794	X1_yes	smedGene_4921	+
smed_chr1	49678134	49678135	X1_yes	smedGene_4923	+
smed_chr1	50018744	50018745	X1_yes	smedGene_4954	+
smed_chr1	50868243	50868244	X1_yes	smedGene_4985	-
smed_chr1	50960807	50960808	X1_yes	smedGene_5012	+
smed_chr1	50976236	50976237	X1_yes	smedGene_5013	-
smed_chr1	51013920	51013921	X1_yes	smedGene_5019	+
smed_chr1	51124238	51124239	X1_weak	smedGene_5021	-
smed_chr1	51390016	51390017	X1_weak	smedGene_5070	-
smed_chr1	51404204	51404205	X1_weak	smedGene_5072	+
smed_chr1	51407024	51407025	X1_yes	smedGene_5071	-
smed_chr1	52011061	52011062	X1_yes	smedGene_5112	-
smed_chr1	52238707	52238708	X1_yes	smedGene_5162	+
smed_chr1	52333665	52333666	X1_yes	smedGene_5170	-
smed_chr1	52406889	52406890	X1_yes	smedGene_5182	-
smed_chr1	52463586	52463587	X1_weak	smedGene_5186	-
smed_chr1	52549712	52549713	X1_yes	smedGene_5195	-
smed_chr1	52652368	52652369	X1_yes	smedGene_5207	-
smed_chr1	52652808	52652809	X1_yes	smedGene_5208	-
smed_chr1	52652898	52652899	X1_yes	smedGene_5209	-
smed_chr1	52738029	52738030	X1_yes	smedGene_5216	+
smed_chr1	53037924	53037925	X1_weak	smedGene_5253	-
smed_chr1	53244636	53244637	X1_yes	smedGene_5266	+
smed_chr1	53344620	53344621	X1_weak	smedGene_5276	-
smed_chr1	53819741	53819742	X1_weak	smedGene_5343	+
smed_chr1	53897967	53897968	X1_yes	smedGene_5364	+
smed_chr1	53938880	53938881	X1_yes	smedGene_5367	-
smed_chr1	53984829	53984830	X1_yes	smedGene_5373	+
smed_chr1	54433666	54433667	X1_weak	smedGene_5389	+
smed_chr1	54483785	54483786	X1_yes	smedGene_5396	-
smed_chr1	54496833	54496834	X1_yes	smedGene_5398	-
smed_chr1	55589722	55589723	X1_weak	smedGene_5506	-
smed_chr1	55886984	55886985	X1_yes	smedGene_5523	-
smed_chr1	56132638	56132639	X1_yes	smedGene_5535	+
smed_chr1	56365827	56365828	X1_yes	smedGene_5547	+
smed_chr1	56366431	56366432	X1_weak	smedGene_5548	+
smed_chr1	56366571	56366572	X1_weak	smedGene_5549	+
smed_chr1	57414320	57414321	X1_yes	smedGene_5588	+
smed_chr1	57600050	57600051	X1_yes	smedGene_5604	-
smed_chr1	57806643	57806644	X1_yes	smedGene_5617	-
smed_chr1	57967650	57967651	X1_yes	smedGene_5625	+
smed_chr1	58175169	58175170	X1_yes	smedGene_5644	-
smed_chr1	58317554	58317555	X1_yes	smedGene_5652	+
smed_chr1	58320393	58320394	X1_yes	smedGene_5653	-
smed_chr1	58390451	58390452	X1_weak	smedGene_5661	+
smed_chr1	59152201	59152202	X1_yes	smedGene_5740	+
smed_chr1	59307709	59307710	X1_weak	smedGene_5748	+
smed_chr1	59375145	59375146	X1_weak	smedGene_5751	-
smed_chr1	59438760	59438761	X1_weak	smedGene_5752	+
smed_chr1	59460475	59460476	X1_weak	smedGene_5755	+
smed_chr1	59551318	59551319	X1_yes	smedGene_5760	-
smed_chr1	59708287	59708288	X1_weak	smedGene_5767	+
smed_chr1	59864404	59864405	X1_yes	smedGene_5780	-
smed_chr1	59969123	59969124	X1_yes	smedGene_5789	-
smed_chr1	60361482	60361483	X1_weak	smedGene_5831	+
smed_chr1	60362082	60362083	X1_weak	smedGene_5833	+
smed_chr1	60434186	60434187	X1_yes	smedGene_5839	-
smed_chr1	60643384	60643385	X1_yes	smedGene_5875	-
smed_chr1	60644801	60644802	X1_weak	smedGene_5877	-
smed_chr1	60645474	60645475	X1_weak	smedGene_5878	-
smed_chr1	60646402	60646403	X1_weak	smedGene_5881	-
smed_chr1	60669215	60669216	X1_weak	smedGene_5891	-
smed_chr1	61186341	61186342	X1_yes	smedGene_5937	+
smed_chr1	61206583	61206584	X1_yes	smedGene_5938	+
smed_chr1	61251638	61251639	X1_yes	smedGene_5940	-
smed_chr1	61313534	61313535	X1_yes	smedGene_5943	-
smed_chr1	61541130	61541131	X1_yes	smedGene_5982	+
smed_chr1	61576936	61576937	X1_weak	smedGene_5992	-
smed_chr1	62112189	62112190	X1_weak	smedGene_6013	+
smed_chr1	62520700	62520701	X1_yes	smedGene_6035	-
smed_chr1	62552082	62552083	X1_yes	smedGene_6038	-
smed_chr1	62571781	62571782	X1_yes	smedGene_6042	+
smed_chr1	62614671	62614672	X1_weak	smedGene_6046	-
smed_chr1	62730085	62730086	X1_weak	smedGene_6057	+
smed_chr1	63261771	63261772	X1_yes	smedGene_6103	+
smed_chr1	63275586	63275587	X1_yes	smedGene_6104	-
smed_chr1	63347368	63347369	X1_weak	smedGene_6115	-
smed_chr1	63415226	63415227	X1_weak	smedGene_6120	-
smed_chr1	63420574	63420575	X1_weak	smedGene_6119	-
smed_chr1	63494740	63494741	X1_yes	smedGene_6128	-
smed_chr1	63495133	63495134	X1_yes	smedGene_6127	-
smed_chr1	64385580	64385581	X1_yes	smedGene_6237	+
smed_chr1	64387459	64387460	X1_yes	smedGene_6238	+
smed_chr1	64458900	64458901	X1_weak	smedGene_6252	+
smed_chr1	64720197	64720198	X1_yes	smedGene_6281	+
smed_chr1	64890262	64890263	X1_yes	smedGene_6299	-
smed_chr1	64959618	64959619	X1_yes	smedGene_6308	+
smed_chr1	65620779	65620780	X1_yes	smedGene_6373	+
smed_chr1	65629453	65629454	X1_yes	smedGene_6375	+
smed_chr1	65664346	65664347	X1_weak	smedGene_6381	+
smed_chr1	65667020	65667021	X1_yes	smedGene_6382	+
smed_chr1	65667901	65667902	X1_yes	smedGene_6383	+
smed_chr1	65678829	65678830	X1_weak	smedGene_6389	-
smed_chr1	66644108	66644109	X1_yes	smedGene_6502	-
smed_chr1	66675574	66675575	X1_yes	smedGene_6509	-
smed_chr1	66862668	66862669	X1_weak	smedGene_6523	+
smed_chr1	66947620	66947621	X1_yes	smedGene_6530	+
smed_chr1	66949097	66949098	X1_weak	smedGene_6531	+
smed_chr1	66949998	66949999	X1_weak	smedGene_6532	+
smed_chr1	67106987	67106988	X1_weak	smedGene_6557	+
smed_chr1	67127385	67127386	X1_yes	smedGene_6558	+
smed_chr1	67129444	67129445	X1_weak	smedGene_6559	+
smed_chr1	67280907	67280908	X1_yes	smedGene_6571	+
smed_chr1	67560282	67560283	X1_weak	smedGene_6591	+
smed_chr1	67560282	67560283	X1_weak	smedGene_6592	+
smed_chr1	67562489	67562490	X1_weak	smedGene_6593	+
smed_chr1	67562897	67562898	X1_weak	smedGene_6594	+
smed_chr1	67562968	67562969	X1_weak	smedGene_6595	+
smed_chr1	67565480	67565481	X1_weak	smedGene_6598	+
smed_chr1	67568750	67568751	X1_weak	smedGene_6599	+
smed_chr1	67571600	67571601	X1_weak	smedGene_6601	+
smed_chr1	67572426	67572427	X1_weak	smedGene_6602	+
smed_chr1	67573150	67573151	X1_weak	smedGene_6603	+
smed_chr1	67576106	67576107	X1_weak	smedGene_6610	+
smed_chr1	67576688	67576689	X1_weak	smedGene_6611	+
smed_chr1	67578550	67578551	X1_weak	smedGene_6613	+
smed_chr1	67578884	67578885	X1_weak	smedGene_6614	+
smed_chr1	67579776	67579777	X1_weak	smedGene_6615	+
smed_chr1	67580289	67580290	X1_weak	smedGene_6617	+
smed_chr1	67884545	67884546	X1_weak	smedGene_6633	-
smed_chr1	67931804	67931805	X1_yes	smedGene_6635	-
smed_chr1	68081478	68081479	X1_yes	smedGene_6653	+
smed_chr1	68163044	68163045	X1_yes	smedGene_6660	-
smed_chr1	68490521	68490522	X1_weak	smedGene_6678	-
smed_chr1	68533287	68533288	X1_yes	smedGene_6682	-
smed_chr1	68926350	68926351	X1_yes	smedGene_6696	+
smed_chr1	69059946	69059947	X1_yes	smedGene_6703	+
smed_chr1	69175977	69175978	X1_yes	smedGene_6710	-
smed_chr1	69261841	69261842	X1_weak	smedGene_6722	-
smed_chr1	69265503	69265504	X1_weak	smedGene_6730	-
smed_chr1	69784473	69784474	X1_weak	smedGene_6750	+
smed_chr1	69886683	69886684	X1_weak	smedGene_6780	+
smed_chr1	70269386	70269387	X1_yes	smedGene_6811	+
smed_chr1	70518172	70518173	X1_weak	smedGene_6829	-
smed_chr1	70532489	70532490	X1_yes	smedGene_6831	+
smed_chr1	70573066	70573067	X1_yes	smedGene_6832	-
smed_chr1	70643057	70643058	X1_yes	smedGene_6836	+
smed_chr1	71319180	71319181	X1_weak	smedGene_6899	-
smed_chr1	71319647	71319648	X1_weak	smedGene_6900	-
smed_chr1	71325403	71325404	X1_weak	smedGene_6903	-
smed_chr1	71332396	71332397	X1_weak	smedGene_6907	-
smed_chr1	71336866	71336867	X1_weak	smedGene_6908	-
smed_chr1	71337747	71337748	X1_weak	smedGene_6911	-
smed_chr1	71340179	71340180	X1_weak	smedGene_6913	-
smed_chr1	71384936	71384937	X1_yes	smedGene_6922	+
smed_chr1	71501473	71501474	X1_yes	smedGene_6932	+
smed_chr1	71547296	71547297	X1_yes	smedGene_6939	+
smed_chr1	71551769	71551770	X1_yes	smedGene_6940	-
smed_chr1	71637940	71637941	X1_yes	smedGene_6947	+
smed_chr1	71670382	71670383	X1_yes	smedGene_6952	+
smed_chr1	71680266	71680267	X1_yes	smedGene_6954	-
smed_chr1	71809270	71809271	X1_yes	smedGene_6970	-
smed_chr1	71852633	71852634	X1_weak	smedGene_6977	+
smed_chr1	71946317	71946318	X1_weak	smedGene_6989	-
smed_chr1	72083824	72083825	X1_weak	smedGene_6997	+
smed_chr1	72458471	72458472	X1_yes	smedGene_7017	-
smed_chr1	72770590	72770591	X1_yes	smedGene_7037	+
smed_chr1	73284466	73284467	X1_yes	smedGene_7086	+
smed_chr1	73344392	73344393	X1_yes	smedGene_7091	-
smed_chr1	73440648	73440649	X1_weak	smedGene_7098	+
smed_chr1	73456460	73456461	X1_weak	smedGene_7109	+
smed_chr1	73456764	73456765	X1_weak	smedGene_7110	+
smed_chr1	73462587	73462588	X1_weak	smedGene_7114	+
smed_chr1	73462587	73462588	X1_weak	smedGene_7115	+
smed_chr1	73485406	73485407	X1_weak	smedGene_7127	+
smed_chr1	73857107	73857108	X1_yes	smedGene_7176	+
smed_chr1	74150083	74150084	X1_yes	smedGene_7198	-
smed_chr1	74151134	74151135	X1_weak	smedGene_7199	-
smed_chr1	74151847	74151848	X1_yes	smedGene_7200	-
smed_chr1	74153223	74153224	X1_weak	smedGene_7201	-
smed_chr1	74153408	74153409	X1_weak	smedGene_7202	-
smed_chr1	74154385	74154386	X1_weak	smedGene_7203	-
smed_chr1	74154385	74154386	X1_weak	smedGene_7204	-
smed_chr1	74154385	74154386	X1_weak	smedGene_7205	-
smed_chr1	74154385	74154386	X1_weak	smedGene_7206	-
smed_chr1	74155969	74155970	X1_weak	smedGene_7207	-
smed_chr1	74161743	74161744	X1_yes	smedGene_7197	-
smed_chr1	74582165	74582166	X1_yes	smedGene_7224	-
smed_chr1	74729298	74729299	X1_weak	smedGene_7244	+
smed_chr1	74854344	74854345	X1_weak	smedGene_7247	-
smed_chr1	74869620	74869621	X1_yes	smedGene_7250	-
smed_chr1	74871294	74871295	X1_yes	smedGene_7251	-
smed_chr1	74871611	74871612	X1_yes	smedGene_7252	-
smed_chr1	74873257	74873258	X1_yes	smedGene_7253	-
smed_chr1	74877470	74877471	X1_yes	smedGene_7254	-
smed_chr1	74877700	74877701	X1_yes	smedGene_7255	-
smed_chr1	75026404	75026405	X1_yes	smedGene_7273	+
smed_chr1	75220495	75220496	X1_weak	smedGene_7282	+
smed_chr1	75228700	75228701	X1_weak	smedGene_7283	+
smed_chr1	75230516	75230517	X1_weak	smedGene_7286	+
smed_chr1	75230696	75230697	X1_weak	smedGene_7284	-
smed_chr1	75230734	75230735	X1_weak	smedGene_7287	+
smed_chr1	75231864	75231865	X1_weak	smedGene_7289	+
smed_chr1	75231864	75231865	X1_weak	smedGene_7290	+
smed_chr1	75411521	75411522	X1_weak	smedGene_7301	+
smed_chr1	75709767	75709768	X1_yes	smedGene_7330	+
smed_chr1	75789401	75789402	X1_weak	smedGene_7337	+
smed_chr1	75793393	75793394	X1_weak	smedGene_7341	+
smed_chr1	75793923	75793924	X1_weak	smedGene_7342	+
smed_chr1	75801799	75801800	X1_weak	smedGene_7343	+
smed_chr1	75804982	75804983	X1_weak	smedGene_7347	+
smed_chr1	75843139	75843140	X1_weak	smedGene_7336	-
smed_chr1	75866134	75866135	X1_yes	smedGene_7355	-
smed_chr1	75874001	75874002	X1_weak	smedGene_7364	-
smed_chr1	75874541	75874542	X1_weak	smedGene_7363	-
smed_chr1	75878602	75878603	X1_weak	smedGene_7362	-
smed_chr1	75994405	75994406	X1_yes	smedGene_7383	-
smed_chr1	76338410	76338411	X1_yes	smedGene_7420	-
smed_chr1	76773953	76773954	X1_yes	smedGene_7451	-
smed_chr1	77704794	77704795	X1_weak	smedGene_7553	-
smed_chr1	77958879	77958880	X1_weak	smedGene_7570	+
smed_chr1	78011258	78011259	X1_weak	smedGene_7578	-
smed_chr1	78090726	78090727	X1_weak	smedGene_7589	+
smed_chr1	78148673	78148674	X1_weak	smedGene_7594	+
smed_chr1	78193440	78193441	X1_yes	smedGene_7596	-
smed_chr1	78879396	78879397	X1_yes	smedGene_7659	+
smed_chr1	79267497	79267498	X1_weak	smedGene_7681	-
smed_chr1	79513020	79513021	X1_yes	smedGene_7733	-
smed_chr1	79738204	79738205	X1_yes	smedGene_7737	+
smed_chr1	79759887	79759888	X1_yes	smedGene_7739	-
smed_chr1	79975089	79975090	X1_yes	smedGene_7760	+
smed_chr1	80062022	80062023	X1_yes	smedGene_7776	-
smed_chr1	80177996	80177997	X1_yes	smedGene_7790	+
smed_chr1	80268050	80268051	X1_yes	smedGene_7802	+
smed_chr1	80375671	80375672	X1_yes	smedGene_7805	-
smed_chr1	80531315	80531316	X1_weak	smedGene_7817	-
smed_chr1	80579700	80579701	X1_weak	smedGene_7827	+
smed_chr1	81008057	81008058	X1_weak	smedGene_7850	+
smed_chr1	81158756	81158757	X1_yes	smedGene_7871	+
smed_chr1	81163525	81163526	X1_weak	smedGene_7872	+
smed_chr1	81555246	81555247	X1_weak	smedGene_7936	+
smed_chr1	81559103	81559104	X1_yes	smedGene_7937	-
smed_chr1	81827405	81827406	X1_weak	smedGene_7951	+
smed_chr1	82067605	82067606	X1_yes	smedGene_7958	+
smed_chr1	82580891	82580892	X1_yes	smedGene_7996	-
smed_chr1	82590130	82590131	X1_weak	smedGene_8004	-
smed_chr1	82590904	82590905	X1_weak	smedGene_8006	-
smed_chr1	82594203	82594204	X1_yes	smedGene_7987	-
smed_chr1	82620491	82620492	X1_yes	smedGene_8012	-
smed_chr1	82622446	82622447	X1_weak	smedGene_8013	-
smed_chr1	82622872	82622873	X1_weak	smedGene_8014	-
smed_chr1	82836446	82836447	X1_weak	smedGene_8025	-
smed_chr1	82848828	82848829	X1_weak	smedGene_8031	+
smed_chr1	82849187	82849188	X1_weak	smedGene_8032	-
smed_chr1	82852132	82852133	X1_weak	smedGene_8033	-
smed_chr1	82853057	82853058	X1_yes	smedGene_8034	-
smed_chr1	82853695	82853696	X1_weak	smedGene_8035	-
smed_chr1	82853695	82853696	X1_weak	smedGene_8036	-
smed_chr1	82854075	82854076	X1_yes	smedGene_8037	-
smed_chr1	82854459	82854460	X1_yes	smedGene_8038	-
smed_chr1	82863226	82863227	X1_weak	smedGene_8027	-
smed_chr1	82891942	82891943	X1_yes	smedGene_8044	-
smed_chr1	82893600	82893601	X1_yes	smedGene_8045	-
smed_chr1	82960165	82960166	X1_yes	smedGene_8050	-
smed_chr1	83120865	83120866	X1_yes	smedGene_8070	-
smed_chr1	83223154	83223155	X1_yes	smedGene_8079	+
smed_chr1	83223847	83223848	X1_weak	smedGene_8080	+
smed_chr1	83223847	83223848	X1_weak	smedGene_8081	+
smed_chr1	83224153	83224154	X1_weak	smedGene_8082	+
smed_chr1	83224191	83224192	X1_weak	smedGene_8083	+
smed_chr1	83300112	83300113	X1_weak	smedGene_8094	+
smed_chr1	83409740	83409741	X1_weak	smedGene_8115	-
smed_chr1	83412877	83412878	X1_weak	smedGene_8122	+
smed_chr1	83412877	83412878	X1_weak	smedGene_8123	+
smed_chr1	83412877	83412878	X1_weak	smedGene_8124	+
smed_chr1	83412877	83412878	X1_weak	smedGene_8125	+
smed_chr1	83413002	83413003	X1_weak	smedGene_8116	-
smed_chr1	83413002	83413003	X1_weak	smedGene_8121	-
smed_chr1	83562516	83562517	X1_weak	smedGene_8136	-
smed_chr1	83598394	83598395	X1_yes	smedGene_8146	-
smed_chr1	84024201	84024202	X1_weak	smedGene_8173	-
smed_chr1	84031988	84031989	X1_yes	smedGene_8171	-
smed_chr1	84115562	84115563	X1_yes	smedGene_8184	-
smed_chr1	84612545	84612546	X1_yes	smedGene_8217	+
smed_chr1	84637683	84637684	X1_weak	smedGene_8221	+
smed_chr1	84726810	84726811	X1_weak	smedGene_8243	+
smed_chr1	84728490	84728491	X1_yes	smedGene_8245	+
smed_chr1	84891774	84891775	X1_yes	smedGene_8258	+
smed_chr1	85535844	85535845	X1_yes	smedGene_8313	-
smed_chr1	85586069	85586070	X1_weak	smedGene_8324	-
smed_chr1	85788868	85788869	X1_yes	smedGene_8342	-
smed_chr1	86199504	86199505	X1_weak	smedGene_8382	-
smed_chr1	86204224	86204225	X1_weak	smedGene_8381	-
smed_chr1	86564900	86564901	X1_weak	smedGene_8401	-
smed_chr1	86699661	86699662	X1_yes	smedGene_8411	+
smed_chr1	87252062	87252063	X1_yes	smedGene_8440	+
smed_chr1	87321545	87321546	X1_yes	smedGene_8447	-
smed_chr1	87440454	87440455	X1_weak	smedGene_8462	+
smed_chr1	87488045	87488046	X1_yes	smedGene_8463	+
smed_chr1	87581724	87581725	X1_yes	smedGene_8474	+
smed_chr1	87762442	87762443	X1_yes	smedGene_8492	+
smed_chr1	88331565	88331566	X1_yes	smedGene_8539	+
smed_chr1	88340418	88340419	X1_weak	smedGene_8541	+
smed_chr1	88343247	88343248	X1_weak	smedGene_8545	+
smed_chr1	88772904	88772905	X1_yes	smedGene_8574	-
smed_chr1	88890610	88890611	X1_yes	smedGene_8578	+
smed_chr1	89228529	89228530	X1_yes	smedGene_8631	-
smed_chr1	89981480	89981481	X1_weak	smedGene_8699	-
smed_chr1	90060479	90060480	X1_yes	smedGene_8720	+
smed_chr1	90061247	90061248	X1_yes	smedGene_8721	+
smed_chr1	90061556	90061557	X1_yes	smedGene_8722	+
smed_chr1	90061830	90061831	X1_yes	smedGene_8723	+
smed_chr1	90062690	90062691	X1_yes	smedGene_8724	+
smed_chr1	90063542	90063543	X1_yes	smedGene_8725	+
smed_chr1	90063766	90063767	X1_yes	smedGene_8726	+
smed_chr1	90064321	90064322	X1_yes	smedGene_8727	+
smed_chr1	90064498	90064499	X1_yes	smedGene_8728	+
smed_chr1	90064952	90064953	X1_yes	smedGene_8729	+
smed_chr1	90065813	90065814	X1_yes	smedGene_8730	+
smed_chr1	90066121	90066122	X1_yes	smedGene_8731	+
smed_chr1	90102589	90102590	X1_yes	smedGene_8737	-
smed_chr1	90196575	90196576	X1_yes	smedGene_8747	+
smed_chr1	90749362	90749363	X1_yes	smedGene_8799	-
smed_chr1	90914331	90914332	X1_yes	smedGene_8814	+
smed_chr1	90959106	90959107	X1_weak	smedGene_8825	+
smed_chr1	91700417	91700418	X1_weak	smedGene_8871	-
smed_chr1	91768066	91768067	X1_yes	smedGene_8876	-
smed_chr1	91802994	91802995	X1_weak	smedGene_8881	-
smed_chr1	91873284	91873285	X1_weak	smedGene_8888	-
smed_chr1	92007979	92007980	X1_yes	smedGene_8902	-
smed_chr1	92107046	92107047	X1_weak	smedGene_8915	-
smed_chr1	92107211	92107212	X1_yes	smedGene_8916	+
smed_chr1	92510057	92510058	X1_weak	smedGene_8951	-
smed_chr1	92630928	92630929	X1_yes	smedGene_8968	+
smed_chr1	92742162	92742163	X1_weak	smedGene_8973	+
smed_chr1	92747681	92747682	X1_weak	smedGene_8976	+
smed_chr1	92748276	92748277	X1_weak	smedGene_8977	+
smed_chr1	92757698	92757699	X1_yes	smedGene_8980	-
smed_chr1	92778988	92778989	X1_yes	smedGene_8982	+
smed_chr1	92878332	92878333	X1_yes	smedGene_8986	-
smed_chr1	92911894	92911895	X1_weak	smedGene_8990	-
smed_chr1	92912569	92912570	X1_weak	smedGene_8991	-
smed_chr1	92913071	92913072	X1_weak	smedGene_8992	-
smed_chr1	92913071	92913072	X1_weak	smedGene_8993	-
smed_chr1	92913366	92913367	X1_weak	smedGene_8994	-
smed_chr1	92913366	92913367	X1_weak	smedGene_8995	-
smed_chr1	92914065	92914066	X1_weak	smedGene_8996	-
smed_chr1	92914065	92914066	X1_weak	smedGene_8997	-
smed_chr1	92915224	92915225	X1_yes	smedGene_8989	-
smed_chr1	93047479	93047480	X1_yes	smedGene_9006	-
smed_chr1	93320481	93320482	X1_yes	smedGene_9035	+
smed_chr1	93323027	93323028	X1_yes	smedGene_9036	-
smed_chr1	93473144	93473145	X1_weak	smedGene_9050	-
smed_chr1	93502131	93502132	X1_weak	smedGene_9053	-
smed_chr1	93653749	93653750	X1_yes	smedGene_9068	+
smed_chr1	93773606	93773607	X1_yes	smedGene_9075	+
smed_chr1	94583581	94583582	X1_weak	smedGene_9138	+
smed_chr1	94852506	94852507	X1_yes	smedGene_9164	-
smed_chr1	94926891	94926892	X1_weak	smedGene_9168	+
smed_chr1	94975428	94975429	X1_weak	smedGene_9175	-
smed_chr1	95224970	95224971	X1_yes	smedGene_9202	-
smed_chr1	95265047	95265048	X1_yes	smedGene_9208	+
smed_chr1	95542878	95542879	X1_weak	smedGene_9231	-
smed_chr1	95724829	95724830	X1_weak	smedGene_9247	-
smed_chr1	95887814	95887815	X1_weak	smedGene_9253	-
smed_chr1	96414893	96414894	X1_yes	smedGene_9307	-
smed_chr1	96523999	96524000	X1_weak	smedGene_9310	-
smed_chr1	96614138	96614139	X1_yes	smedGene_9329	-
smed_chr1	96617790	96617791	X1_weak	smedGene_9335	+
smed_chr1	96647160	96647161	X1_yes	smedGene_9339	-
smed_chr1	96648440	96648441	X1_weak	smedGene_9341	-
smed_chr1	96648440	96648441	X1_weak	smedGene_9342	-
smed_chr1	96648867	96648868	X1_yes	smedGene_9340	-
smed_chr1	96713370	96713371	X1_yes	smedGene_9345	+
smed_chr1	96766578	96766579	X1_yes	smedGene_9346	+
smed_chr1	96787677	96787678	X1_yes	smedGene_9349	+
smed_chr1	97147697	97147698	X1_yes	smedGene_9372	-
smed_chr1	97311868	97311869	X1_weak	smedGene_9387	+
smed_chr1	97442701	97442702	X1_weak	smedGene_9398	+
smed_chr1	97974349	97974350	X1_yes	smedGene_9428	-
smed_chr1	98009516	98009517	X1_yes	smedGene_9429	-
smed_chr1	98116366	98116367	X1_weak	smedGene_9433	-
smed_chr1	98307445	98307446	X1_yes	smedGene_9452	-
smed_chr1	98551082	98551083	X1_yes	smedGene_9481	-
smed_chr1	98551495	98551496	X1_yes	smedGene_9488	+
smed_chr1	98557264	98557265	X1_weak	smedGene_9492	+
smed_chr1	98711607	98711608	X1_yes	smedGene_9501	-
smed_chr1	98813108	98813109	X1_yes	smedGene_9520	+
smed_chr1	99098019	99098020	X1_weak	smedGene_9557	-
smed_chr1	99100114	99100115	X1_weak	smedGene_9561	-
smed_chr1	99106277	99106278	X1_weak	smedGene_9538	-
smed_chr1	99357868	99357869	X1_yes	smedGene_9579	-
smed_chr1	99477937	99477938	X1_yes	smedGene_9597	+
smed_chr1	99479584	99479585	X1_weak	smedGene_9598	+
smed_chr1	99480455	99480456	X1_weak	smedGene_9599	+
smed_chr1	99481061	99481062	X1_weak	smedGene_9600	+
smed_chr1	99481525	99481526	X1_weak	smedGene_9601	+
smed_chr1	99482762	99482763	X1_weak	smedGene_9602	+
smed_chr1	99483649	99483650	X1_weak	smedGene_9603	+
smed_chr1	99512807	99512808	X1_yes	smedGene_9607	-
smed_chr1	99834225	99834226	X1_weak	smedGene_9633	-
smed_chr1	99834693	99834694	X1_weak	smedGene_9634	-
smed_chr1	99835711	99835712	X1_weak	smedGene_9635	-
smed_chr1	99838504	99838505	X1_weak	smedGene_9645	-
smed_chr1	99839522	99839523	X1_yes	smedGene_9647	-
smed_chr1	99840920	99840921	X1_weak	smedGene_9620	-
smed_chr1	99988700	99988701	X1_yes	smedGene_9655	-
smed_chr1	100141409	100141410	X1_yes	smedGene_9665	-
smed_chr1	100142887	100142888	X1_yes	smedGene_9666	-
smed_chr1	100703268	100703269	X1_yes	smedGene_9699	+
smed_chr1	102216647	102216648	X1_yes	smedGene_9817	+
smed_chr1	102602354	102602355	X1_weak	smedGene_9844	-
smed_chr1	102604311	102604312	X1_weak	smedGene_9846	+
smed_chr1	102606980	102606981	X1_yes	smedGene_9847	-
smed_chr1	102619122	102619123	X1_weak	smedGene_9849	-
smed_chr1	102619894	102619895	X1_weak	smedGene_9851	-
smed_chr1	102623713	102623714	X1_weak	smedGene_9854	-
smed_chr1	102634703	102634704	X1_yes	smedGene_9841	-
smed_chr1	102649510	102649511	X1_yes	smedGene_9868	+
smed_chr1	102699276	102699277	X1_weak	smedGene_9871	+
smed_chr1	102877270	102877271	X1_yes	smedGene_9883	-
smed_chr1	102896702	102896703	X1_weak	smedGene_9887	-
smed_chr1	102958143	102958144	X1_yes	smedGene_9897	-
smed_chr1	103572635	103572636	X1_yes	smedGene_9923	+
smed_chr1	104011759	104011760	X1_yes	smedGene_9951	-
smed_chr1	104238503	104238504	X1_weak	smedGene_9977	-
smed_chr1	104247480	104247481	X1_weak	smedGene_9983	-
smed_chr1	104247480	104247481	X1_weak	smedGene_9984	-
smed_chr1	104249707	104249708	X1_weak	smedGene_9987	-
smed_chr1	104250317	104250318	X1_weak	smedGene_9988	-
smed_chr1	104256679	104256680	X1_weak	smedGene_9992	+
smed_chr1	104392515	104392516	X1_weak	smedGene_10010	+
smed_chr1	104393560	104393561	X1_weak	smedGene_10011	+
smed_chr1	104394192	104394193	X1_weak	smedGene_10012	+
smed_chr1	104460393	104460394	X1_weak	smedGene_10014	-
smed_chr1	104516204	104516205	X1_yes	smedGene_10025	-
smed_chr1	104771601	104771602	X1_weak	smedGene_10035	+
smed_chr1	104781206	104781207	X1_yes	smedGene_10038	+
smed_chr1	104781868	104781869	X1_yes	smedGene_10039	+
smed_chr1	105042792	105042793	X1_weak	smedGene_10045	+
smed_chr1	105052865	105052866	X1_yes	smedGene_10048	+
smed_chr1	105053527	105053528	X1_yes	smedGene_10049	+
smed_chr1	105235590	105235591	X1_yes	smedGene_10072	+
smed_chr1	105236738	105236739	X1_yes	smedGene_10073	+
smed_chr1	105683283	105683284	X1_weak	smedGene_10095	-
smed_chr1	105776695	105776696	X1_yes	smedGene_10114	-
smed_chr1	105845319	105845320	X1_yes	smedGene_10115	+
smed_chr1	106012591	106012592	X1_yes	smedGene_10124	-
smed_chr1	106046692	106046693	X1_yes	smedGene_10129	-
smed_chr1	106123078	106123079	X1_yes	smedGene_10131	+
smed_chr1	106472216	106472217	X1_yes	smedGene_10173	-
smed_chr1	106560478	106560479	X1_yes	smedGene_10186	-
smed_chr1	106877217	106877218	X1_weak	smedGene_10204	+
smed_chr1	107321006	107321007	X1_yes	smedGene_10244	-
smed_chr1	107478042	107478043	X1_yes	smedGene_10266	+
smed_chr1	107806938	107806939	X1_weak	smedGene_10291	-
smed_chr1	107808560	107808561	X1_weak	smedGene_10293	-
smed_chr1	107814548	107814549	X1_weak	smedGene_10299	-
smed_chr1	107814548	107814549	X1_weak	smedGene_10301	-
smed_chr1	107814761	107814762	X1_weak	smedGene_10300	-
smed_chr1	107814761	107814762	X1_weak	smedGene_10302	-
smed_chr1	107814925	107814926	X1_weak	smedGene_10303	-
smed_chr1	107815484	107815485	X1_weak	smedGene_10304	-
smed_chr1	107815484	107815485	X1_weak	smedGene_10305	-
smed_chr1	107817438	107817439	X1_weak	smedGene_10288	-
smed_chr1	108551725	108551726	X1_weak	smedGene_10443	+
smed_chr1	108553294	108553295	X1_weak	smedGene_10448	+
smed_chr1	108553789	108553790	X1_weak	smedGene_10449	+
smed_chr1	109494584	109494585	X1_weak	smedGene_10562	+
smed_chr1	109514379	109514380	X1_weak	smedGene_10561	-
smed_chr1	109610149	109610150	X1_weak	smedGene_10565	-
smed_chr1	111006148	111006149	X1_yes	smedGene_10639	+
smed_chr1	111085056	111085057	X1_yes	smedGene_10644	+
smed_chr1	111088503	111088504	X1_yes	smedGene_10647	-
smed_chr1	111127254	111127255	X1_weak	smedGene_10655	-
smed_chr1	111263412	111263413	X1_weak	smedGene_10670	+
smed_chr1	111365540	111365541	X1_yes	smedGene_10681	-
smed_chr1	111513716	111513717	X1_yes	smedGene_10694	+
smed_chr1	111515241	111515242	X1_weak	smedGene_10695	-
smed_chr1	111860631	111860632	X1_yes	smedGene_10734	-
smed_chr1	111860631	111860632	X1_yes	smedGene_10733	-
smed_chr1	112043329	112043330	X1_yes	smedGene_10743	+
smed_chr1	112074082	112074083	X1_yes	smedGene_10746	-
smed_chr1	112329297	112329298	X1_yes	smedGene_10767	-
smed_chr1	112373237	112373238	X1_yes	smedGene_10771	+
smed_chr1	112381972	112381973	X1_yes	smedGene_10772	-
smed_chr1	112524578	112524579	X1_yes	smedGene_10785	+
smed_chr1	112626058	112626059	X1_yes	smedGene_10790	+
smed_chr1	113350523	113350524	X1_yes	smedGene_10843	-
smed_chr1	113492450	113492451	X1_yes	smedGene_10853	+
smed_chr1	113721086	113721087	X1_yes	smedGene_10889	+
smed_chr1	113755304	113755305	X1_yes	smedGene_10891	+
smed_chr1	113795372	113795373	X1_yes	smedGene_10897	+
smed_chr1	113811151	113811152	X1_yes	smedGene_10898	-
smed_chr1	113874907	113874908	X1_yes	smedGene_10903	+
smed_chr1	114069055	114069056	X1_weak	smedGene_10937	+
smed_chr1	114638825	114638826	X1_yes	smedGene_10980	+
smed_chr1	114873933	114873934	X1_yes	smedGene_10999	+
smed_chr1	114874358	114874359	X1_yes	smedGene_11000	+
smed_chr1	114941399	114941400	X1_weak	smedGene_11007	-
smed_chr1	114977141	114977142	X1_weak	smedGene_11008	-
smed_chr1	115197189	115197190	X1_yes	smedGene_11021	-
smed_chr1	115631444	115631445	X1_yes	smedGene_11074	-
smed_chr1	115675029	115675030	X1_yes	smedGene_11078	+
smed_chr1	116080821	116080822	X1_weak	smedGene_11119	+
smed_chr1	116081130	116081131	X1_weak	smedGene_11118	-
smed_chr1	116267305	116267306	X1_weak	smedGene_11136	+
smed_chr1	116336640	116336641	X1_yes	smedGene_11166	-
smed_chr1	116517377	116517378	X1_weak	smedGene_11189	+
smed_chr1	116517917	116517918	X1_weak	smedGene_11190	+
smed_chr1	116518557	116518558	X1_weak	smedGene_11192	+
smed_chr1	116796522	116796523	X1_yes	smedGene_11202	+
smed_chr1	116824644	116824645	X1_yes	smedGene_11206	+
smed_chr1	117090549	117090550	X1_yes	smedGene_11230	+
smed_chr1	117641950	117641951	X1_weak	smedGene_11272	-
smed_chr1	117680854	117680855	X1_weak	smedGene_11283	-
smed_chr1	117958109	117958110	X1_yes	smedGene_11318	-
smed_chr1	117985578	117985579	X1_weak	smedGene_11321	-
smed_chr1	117986611	117986612	X1_weak	smedGene_11322	-
smed_chr1	117987048	117987049	X1_weak	smedGene_11324	-
smed_chr1	117994341	117994342	X1_weak	smedGene_11320	-
smed_chr1	118407531	118407532	X1_yes	smedGene_11364	+
smed_chr1	118553186	118553187	X1_weak	smedGene_11376	+
smed_chr1	119781268	119781269	X1_weak	smedGene_11474	-
smed_chr1	119781505	119781506	X1_weak	smedGene_11475	-
smed_chr1	119782391	119782392	X1_yes	smedGene_11476	+
smed_chr1	119783274	119783275	X1_yes	smedGene_11477	+
smed_chr1	119785160	119785161	X1_yes	smedGene_11478	-
smed_chr1	119785277	119785278	X1_weak	smedGene_11479	+
smed_chr1	119786301	119786302	X1_weak	smedGene_11480	-
smed_chr1	119968299	119968300	X1_yes	smedGene_11499	+
smed_chr1	120145075	120145076	X1_weak	smedGene_11515	-
smed_chr1	120148120	120148121	X1_weak	smedGene_11510	-
smed_chr1	120350314	120350315	X1_weak	smedGene_11536	+
smed_chr1	120525115	120525116	X1_weak	smedGene_11549	-
smed_chr1	120527779	120527780	X1_weak	smedGene_11551	-
smed_chr1	120534523	120534524	X1_yes	smedGene_11548	-
smed_chr1	120547654	120547655	X1_weak	smedGene_11557	+
smed_chr1	120560370	120560371	X1_weak	smedGene_11560	+
smed_chr1	120561585	120561586	X1_weak	smedGene_11561	+
smed_chr1	120617782	120617783	X1_yes	smedGene_11567	+
smed_chr1	120872553	120872554	X1_weak	smedGene_11592	+
smed_chr1	120884666	120884667	X1_weak	smedGene_11593	+
smed_chr1	120939057	120939058	X1_weak	smedGene_11599	+
smed_chr1	121072103	121072104	X1_yes	smedGene_11609	+
smed_chr1	121171448	121171449	X1_yes	smedGene_11615	-
smed_chr1	121228404	121228405	X1_weak	smedGene_11634	-
smed_chr1	121229578	121229579	X1_weak	smedGene_11635	-
smed_chr1	121810994	121810995	X1_weak	smedGene_11687	-
smed_chr1	122246686	122246687	X1_weak	smedGene_11730	-
smed_chr1	122478403	122478404	X1_yes	smedGene_11750	-
smed_chr1	122905581	122905582	X1_yes	smedGene_11783	-
smed_chr1	122990888	122990889	X1_weak	smedGene_11798	+
smed_chr1	123139830	123139831	X1_weak	smedGene_11811	-
smed_chr1	123141797	123141798	X1_weak	smedGene_11813	-
smed_chr1	123142738	123142739	X1_weak	smedGene_11814	-
smed_chr1	123142970	123142971	X1_weak	smedGene_11815	-
smed_chr1	123180643	123180644	X1_weak	smedGene_11823	+
smed_chr1	123180898	123180899	X1_yes	smedGene_11824	-
smed_chr1	123181396	123181397	X1_weak	smedGene_11825	-
smed_chr1	123182494	123182495	X1_weak	smedGene_11827	+
smed_chr1	123182720	123182721	X1_weak	smedGene_11826	-
smed_chr1	123183936	123183937	X1_weak	smedGene_11829	-
smed_chr1	123184022	123184023	X1_weak	smedGene_11830	-
smed_chr1	123184994	123184995	X1_yes	smedGene_11828	-
smed_chr1	123188619	123188620	X1_weak	smedGene_11835	-
smed_chr1	123200711	123200712	X1_weak	smedGene_11833	-
smed_chr1	123297021	123297022	X1_yes	smedGene_11858	-
smed_chr1	123297643	123297644	X1_weak	smedGene_11860	-
smed_chr1	123308909	123308910	X1_weak	smedGene_11859	-
smed_chr1	123821521	123821522	X1_weak	smedGene_11913	-
smed_chr1	123831020	123831021	X1_weak	smedGene_11919	-
smed_chr1	123831505	123831506	X1_weak	smedGene_11920	-
smed_chr1	123918350	123918351	X1_weak	smedGene_11933	+
smed_chr1	123971627	123971628	X1_yes	smedGene_11940	+
smed_chr1	124217895	124217896	X1_yes	smedGene_11954	-
smed_chr1	124395907	124395908	X1_weak	smedGene_11961	+
smed_chr1	124420534	124420535	X1_weak	smedGene_11981	+
smed_chr1	124420595	124420596	X1_weak	smedGene_11982	+
smed_chr1	124422257	124422258	X1_weak	smedGene_11983	+
smed_chr1	124424161	124424162	X1_weak	smedGene_11984	+
smed_chr1	124425519	124425520	X1_yes	smedGene_11986	+
smed_chr1	124510616	124510617	X1_weak	smedGene_11994	+
smed_chr1	124512334	124512335	X1_weak	smedGene_11998	+
smed_chr1	124520628	124520629	X1_weak	smedGene_12010	+
smed_chr1	124528476	124528477	X1_weak	smedGene_12016	+
smed_chr1	124530813	124530814	X1_yes	smedGene_12017	+
smed_chr1	124532180	124532181	X1_yes	smedGene_12019	+
smed_chr1	124815824	124815825	X1_weak	smedGene_12039	-
smed_chr1	124831944	124831945	X1_yes	smedGene_12041	-
smed_chr1	124956525	124956526	X1_weak	smedGene_12050	-
smed_chr1	125059142	125059143	X1_yes	smedGene_12060	-
smed_chr1	125162487	125162488	X1_yes	smedGene_12064	-
smed_chr1	125301497	125301498	X1_yes	smedGene_12072	-
smed_chr1	125339809	125339810	X1_yes	smedGene_12075	-
smed_chr1	125416074	125416075	X1_weak	smedGene_12079	+
smed_chr1	125542414	125542415	X1_weak	smedGene_12086	+
smed_chr1	125543040	125543041	X1_yes	smedGene_12087	+
smed_chr1	125830689	125830690	X1_yes	smedGene_12109	+
smed_chr1	126102831	126102832	X1_yes	smedGene_12128	-
smed_chr1	126533898	126533899	X1_yes	smedGene_12148	+
smed_chr1	126752886	126752887	X1_weak	smedGene_12166	+
smed_chr1	126787427	126787428	X1_weak	smedGene_12172	-
smed_chr1	127000411	127000412	X1_yes	smedGene_12201	-
smed_chr1	127870216	127870217	X1_yes	smedGene_12267	+
smed_chr1	128363662	128363663	X1_yes	smedGene_12295	-
smed_chr1	128491119	128491120	X1_yes	smedGene_12299	-
smed_chr1	128560853	128560854	X1_yes	smedGene_12302	+
smed_chr1	128619903	128619904	X1_yes	smedGene_12305	+
smed_chr1	128652663	128652664	X1_weak	smedGene_12307	+
smed_chr1	128749122	128749123	X1_yes	smedGene_12314	+
smed_chr1	128831120	128831121	X1_yes	smedGene_12318	+
smed_chr1	128874545	128874546	X1_yes	smedGene_12322	+
smed_chr1	129138876	129138877	X1_yes	smedGene_12345	+
smed_chr1	129157659	129157660	X1_weak	smedGene_12347	-
smed_chr1	129894214	129894215	X1_weak	smedGene_12413	+
smed_chr1	129894214	129894215	X1_weak	smedGene_12414	+
smed_chr1	129950536	129950537	X1_yes	smedGene_12415	-
smed_chr1	129951699	129951700	X1_yes	smedGene_12416	-
smed_chr1	129959754	129959755	X1_yes	smedGene_12417	-
smed_chr1	130141635	130141636	X1_yes	smedGene_12444	+
smed_chr1	130154325	130154326	X1_weak	smedGene_12446	+
smed_chr1	130185862	130185863	X1_weak	smedGene_12452	-
smed_chr1	130186291	130186292	X1_yes	smedGene_12453	+
smed_chr1	130243658	130243659	X1_yes	smedGene_12462	+
smed_chr1	130387440	130387441	X1_yes	smedGene_12477	-
smed_chr1	130457606	130457607	X1_yes	smedGene_12481	+
smed_chr1	130512843	130512844	X1_yes	smedGene_12495	-
smed_chr1	130708241	130708242	X1_yes	smedGene_12520	+
smed_chr1	131420205	131420206	X1_yes	smedGene_12573	-
smed_chr1	131421466	131421467	X1_weak	smedGene_12577	+
smed_chr1	131435027	131435028	X1_weak	smedGene_12580	-
smed_chr1	131441139	131441140	X1_yes	smedGene_12574	-
smed_chr1	131738445	131738446	X1_yes	smedGene_12602	+
smed_chr1	131828509	131828510	X1_yes	smedGene_12610	+
smed_chr1	131971766	131971767	X1_weak	smedGene_12625	+
smed_chr1	132042253	132042254	X1_yes	smedGene_12631	-
smed_chr1	132141089	132141090	X1_yes	smedGene_12638	-
smed_chr1	132576194	132576195	X1_yes	smedGene_12670	-
smed_chr1	132613038	132613039	X1_weak	smedGene_12674	+
smed_chr1	132845196	132845197	X1_weak	smedGene_12694	-
smed_chr1	132846657	132846658	X1_weak	smedGene_12695	-
smed_chr1	132847151	132847152	X1_weak	smedGene_12696	-
smed_chr1	132847389	132847390	X1_weak	smedGene_12697	-
smed_chr1	132848380	132848381	X1_weak	smedGene_12698	-
smed_chr1	132849087	132849088	X1_weak	smedGene_12699	-
smed_chr1	132850353	132850354	X1_weak	smedGene_12700	-
smed_chr1	132850759	132850760	X1_weak	smedGene_12701	-
smed_chr1	133105044	133105045	X1_yes	smedGene_12724	+
smed_chr1	133107368	133107369	X1_weak	smedGene_12726	+
smed_chr1	134112837	134112838	X1_weak	smedGene_12884	+
smed_chr1	134123308	134123309	X1_weak	smedGene_12886	+
smed_chr1	134133685	134133686	X1_weak	smedGene_12889	+
smed_chr1	134143653	134143654	X1_weak	smedGene_12891	+
smed_chr1	134189901	134189902	X1_weak	smedGene_12896	-
smed_chr1	134298140	134298141	X1_yes	smedGene_12901	+
smed_chr1	134314695	134314696	X1_weak	smedGene_12902	+
smed_chr1	134343898	134343899	X1_weak	smedGene_12914	-
smed_chr1	134352968	134352969	X1_weak	smedGene_12921	+
smed_chr1	134634611	134634612	X1_yes	smedGene_12953	+
smed_chr1	135088666	135088667	X1_weak	smedGene_12986	+
smed_chr1	135475915	135475916	X1_yes	smedGene_13016	-
smed_chr1	135868320	135868321	X1_yes	smedGene_13055	-
smed_chr1	135913336	135913337	X1_yes	smedGene_13061	-
smed_chr1	137097542	137097543	X1_weak	smedGene_13194	+
smed_chr1	137187737	137187738	X1_yes	smedGene_13205	+
smed_chr1	137229457	137229458	X1_yes	smedGene_13209	+
smed_chr1	137286364	137286365	X1_yes	smedGene_13217	-
smed_chr1	137297082	137297083	X1_weak	smedGene_13222	-
smed_chr1	137298475	137298476	X1_yes	smedGene_13221	-
smed_chr1	137700913	137700914	X1_weak	smedGene_13277	-
smed_chr1	137724066	137724067	X1_weak	smedGene_13278	-
smed_chr1	137730320	137730321	X1_weak	smedGene_13280	-
smed_chr1	137768045	137768046	X1_weak	smedGene_13285	+
smed_chr1	137897175	137897176	X1_weak	smedGene_13311	+
smed_chr1	138107930	138107931	X1_yes	smedGene_13320	-
smed_chr1	138734674	138734675	X1_yes	smedGene_13358	-
smed_chr1	139132694	139132695	X1_weak	smedGene_13393	-
smed_chr1	139653534	139653535	X1_yes	smedGene_13452	+
smed_chr1	139655414	139655415	X1_yes	smedGene_13453	+
smed_chr1	139971730	139971731	X1_yes	smedGene_13477	-
smed_chr1	140123646	140123647	X1_yes	smedGene_13514	+
smed_chr1	140395934	140395935	X1_weak	smedGene_13532	-
smed_chr1	140397126	140397127	X1_weak	smedGene_13534	-
smed_chr1	140407821	140407822	X1_weak	smedGene_13539	-
smed_chr1	140549326	140549327	X1_weak	smedGene_13563	-
smed_chr1	140625421	140625422	X1_yes	smedGene_13574	+
smed_chr1	140715050	140715051	X1_yes	smedGene_13585	-
smed_chr1	140741170	140741171	X1_weak	smedGene_13586	-
smed_chr1	140917439	140917440	X1_weak	smedGene_13599	+
smed_chr1	140961004	140961005	X1_yes	smedGene_13606	+
smed_chr1	141253890	141253891	X1_weak	smedGene_13646	-
smed_chr1	141262013	141262014	X1_yes	smedGene_13645	-
smed_chr1	141292050	141292051	X1_yes	smedGene_13647	+
smed_chr1	141873195	141873196	X1_yes	smedGene_13733	-
smed_chr1	141959317	141959318	X1_yes	smedGene_13749	-
smed_chr1	142160764	142160765	X1_yes	smedGene_13763	-
smed_chr1	142241830	142241831	X1_yes	smedGene_13764	+
smed_chr1	142493683	142493684	X1_yes	smedGene_13781	+
smed_chr1	142634315	142634316	X1_yes	smedGene_13798	-
smed_chr1	142833903	142833904	X1_yes	smedGene_13817	+
smed_chr1	142864654	142864655	X1_yes	smedGene_13820	+
smed_chr1	142871331	142871332	X1_weak	smedGene_13821	+
smed_chr1	142871331	142871332	X1_weak	smedGene_13822	+
smed_chr1	142872076	142872077	X1_yes	smedGene_13823	+
smed_chr1	142872816	142872817	X1_yes	smedGene_13824	+
smed_chr1	142873563	142873564	X1_yes	smedGene_13825	+
smed_chr1	142874116	142874117	X1_yes	smedGene_13826	+
smed_chr1	142874728	142874729	X1_yes	smedGene_13827	+
smed_chr1	143104316	143104317	X1_weak	smedGene_13863	+
smed_chr1	143534239	143534240	X1_yes	smedGene_13903	-
smed_chr1	143535331	143535332	X1_yes	smedGene_13904	-
smed_chr1	143867693	143867694	X1_yes	smedGene_13940	-
smed_chr1	143868669	143868670	X1_yes	smedGene_13941	-
smed_chr1	144600347	144600348	X1_yes	smedGene_13990	-
smed_chr1	145605094	145605095	X1_yes	smedGene_14057	+
smed_chr1	145607746	145607747	X1_yes	smedGene_14058	+
smed_chr1	145608989	145608990	X1_yes	smedGene_14059	+
smed_chr1	145726983	145726984	X1_yes	smedGene_14073	+
smed_chr1	146219896	146219897	X1_weak	smedGene_14120	-
smed_chr1	146365126	146365127	X1_yes	smedGene_14146	-
smed_chr1	146415516	146415517	X1_yes	smedGene_14149	+
smed_chr1	146492268	146492269	X1_yes	smedGene_14156	-
smed_chr1	147418939	147418940	X1_yes	smedGene_14240	-
smed_chr1	147573417	147573418	X1_yes	smedGene_14253	+
smed_chr1	147575176	147575177	X1_weak	smedGene_14254	+
smed_chr1	147575176	147575177	X1_weak	smedGene_14255	+
smed_chr1	147575176	147575177	X1_weak	smedGene_14256	+
smed_chr1	147575784	147575785	X1_yes	smedGene_14257	+
smed_chr1	147661647	147661648	X1_yes	smedGene_14266	+
smed_chr1	147727298	147727299	X1_yes	smedGene_14277	-
smed_chr1	148112556	148112557	X1_yes	smedGene_14323	-
smed_chr1	148302630	148302631	X1_yes	smedGene_14328	-
smed_chr1	148748810	148748811	X1_weak	smedGene_14365	+
smed_chr1	149211259	149211260	X1_weak	smedGene_14392	+
smed_chr1	149340866	149340867	X1_weak	smedGene_14407	-
smed_chr1	149565845	149565846	X1_weak	smedGene_14417	-
smed_chr1	149732876	149732877	X1_yes	smedGene_14437	+
smed_chr1	149739499	149739500	X1_yes	smedGene_14438	+
smed_chr1	149896503	149896504	X1_yes	smedGene_14453	+
smed_chr1	149955023	149955024	X1_yes	smedGene_14457	-
smed_chr1	150017054	150017055	X1_yes	smedGene_14473	+
smed_chr1	150091827	150091828	X1_weak	smedGene_14478	-
smed_chr1	150300435	150300436	X1_weak	smedGene_14497	+
smed_chr1	150385107	150385108	X1_yes	smedGene_14499	-
smed_chr1	150959551	150959552	X1_yes	smedGene_14567	-
smed_chr1	151023940	151023941	X1_yes	smedGene_14570	+
smed_chr1	151024849	151024850	X1_weak	smedGene_14571	+
smed_chr1	151025602	151025603	X1_weak	smedGene_14573	+
smed_chr1	151028593	151028594	X1_weak	smedGene_14574	-
smed_chr1	151032099	151032100	X1_weak	smedGene_14577	+
smed_chr1	151086642	151086643	X1_weak	smedGene_14589	+
smed_chr1	151161616	151161617	X1_yes	smedGene_14608	-
smed_chr1	152012385	152012386	X1_yes	smedGene_14673	+
smed_chr1	152023414	152023415	X1_yes	smedGene_14677	+
smed_chr1	152023515	152023516	X1_weak	smedGene_14676	-
smed_chr1	152034266	152034267	X1_weak	smedGene_14678	+
smed_chr1	152035694	152035695	X1_weak	smedGene_14679	+
smed_chr1	152116454	152116455	X1_weak	smedGene_14683	+
smed_chr1	152378242	152378243	X1_yes	smedGene_14700	+
smed_chr1	152539165	152539166	X1_weak	smedGene_14705	+
smed_chr1	152773229	152773230	X1_yes	smedGene_14722	+
smed_chr1	153261888	153261889	X1_weak	smedGene_14770	-
smed_chr1	153263604	153263605	X1_weak	smedGene_14775	-
smed_chr1	153396254	153396255	X1_yes	smedGene_14790	-
smed_chr1	153713044	153713045	X1_yes	smedGene_14807	+
smed_chr1	154097258	154097259	X1_weak	smedGene_14842	-
smed_chr1	154100320	154100321	X1_weak	smedGene_14844	-
smed_chr1	154104632	154104633	X1_weak	smedGene_14851	-
smed_chr1	154172429	154172430	X1_yes	smedGene_14856	+
smed_chr1	154175255	154175256	X1_weak	smedGene_14857	-
smed_chr1	154695455	154695456	X1_yes	smedGene_14903	+
smed_chr1	154821686	154821687	X1_yes	smedGene_14911	+
smed_chr1	155063376	155063377	X1_yes	smedGene_14924	+
smed_chr1	155399885	155399886	X1_yes	smedGene_14949	+
smed_chr1	156712276	156712277	X1_weak	smedGene_15033	+
smed_chr1	156753111	156753112	X1_weak	smedGene_15041	+
smed_chr1	157476547	157476548	X1_yes	smedGene_15079	-
smed_chr1	157482907	157482908	X1_yes	smedGene_15080	+
smed_chr1	157667888	157667889	X1_yes	smedGene_15096	+
smed_chr1	157815247	157815248	X1_weak	smedGene_15108	-
smed_chr1	157815247	157815248	X1_weak	smedGene_15109	-
smed_chr1	157815247	157815248	X1_weak	smedGene_15110	-
smed_chr1	157815998	157815999	X1_yes	smedGene_15107	-
smed_chr1	158182826	158182827	X1_weak	smedGene_15147	-
smed_chr1	158322403	158322404	X1_yes	smedGene_15160	-
smed_chr1	158328778	158328779	X1_yes	smedGene_15161	+
smed_chr1	158403144	158403145	X1_weak	smedGene_15167	-
smed_chr1	158403897	158403898	X1_yes	smedGene_15166	-
smed_chr1	158503514	158503515	X1_yes	smedGene_15176	+
smed_chr1	158654766	158654767	X1_yes	smedGene_15180	-
smed_chr1	158997578	158997579	X1_yes	smedGene_15219	-
smed_chr1	159122588	159122589	X1_weak	smedGene_15227	-
smed_chr1	159188174	159188175	X1_weak	smedGene_15235	-
smed_chr1	159236817	159236818	X1_weak	smedGene_15240	+
smed_chr1	159310390	159310391	X1_yes	smedGene_15245	-
smed_chr1	160284417	160284418	X1_yes	smedGene_15337	-
smed_chr1	160614189	160614190	X1_weak	smedGene_15380	+
smed_chr1	160792981	160792982	X1_weak	smedGene_15387	-
smed_chr1	161025886	161025887	X1_yes	smedGene_15397	+
smed_chr1	161113448	161113449	X1_yes	smedGene_15404	-
smed_chr1	161358995	161358996	X1_yes	smedGene_15423	-
smed_chr1	161362426	161362427	X1_yes	smedGene_15424	+
smed_chr1	161555355	161555356	X1_yes	smedGene_15440	+
smed_chr1	161656146	161656147	X1_yes	smedGene_15455	+
smed_chr1	162126179	162126180	X1_weak	smedGene_15482	-
smed_chr1	162724965	162724966	X1_yes	smedGene_15557	+
smed_chr1	162729089	162729090	X1_weak	smedGene_15559	+
smed_chr1	163658869	163658870	X1_yes	smedGene_15637	+
smed_chr1	163660166	163660167	X1_weak	smedGene_15638	+
smed_chr1	163661636	163661637	X1_yes	smedGene_15642	+
smed_chr1	163708991	163708992	X1_yes	smedGene_15643	-
smed_chr1	163830179	163830180	X1_yes	smedGene_15649	+
smed_chr1	163830179	163830180	X1_yes	smedGene_15650	+
smed_chr1	163842842	163842843	X1_weak	smedGene_15664	+
smed_chr1	163844070	163844071	X1_weak	smedGene_15665	+
smed_chr1	163844070	163844071	X1_weak	smedGene_15666	+
smed_chr1	163845094	163845095	X1_weak	smedGene_15667	+
smed_chr1	163879608	163879609	X1_weak	smedGene_15675	+
smed_chr1	163893369	163893370	X1_weak	smedGene_15681	-
smed_chr1	164250326	164250327	X1_weak	smedGene_15704	-
smed_chr1	164477486	164477487	X1_weak	smedGene_15735	+
smed_chr1	164510111	164510112	X1_weak	smedGene_15746	+
smed_chr1	164510741	164510742	X1_weak	smedGene_15747	+
smed_chr1	164512455	164512456	X1_weak	smedGene_15748	-
smed_chr1	164512545	164512546	X1_weak	smedGene_15749	+
smed_chr1	164517441	164517442	X1_weak	smedGene_15754	-
smed_chr1	164536764	164536765	X1_weak	smedGene_15768	+
smed_chr1	164543250	164543251	X1_weak	smedGene_15773	+
smed_chr1	164914926	164914927	X1_yes	smedGene_15803	-
smed_chr1	164923622	164923623	X1_yes	smedGene_15804	+
smed_chr1	164927644	164927645	X1_yes	smedGene_15805	+
smed_chr1	165032026	165032027	X1_yes	smedGene_15816	+
smed_chr1	165100782	165100783	X1_yes	smedGene_15830	-
smed_chr1	165164158	165164159	X1_weak	smedGene_15834	+
smed_chr1	165165456	165165457	X1_weak	smedGene_15836	+
smed_chr1	165166617	165166618	X1_weak	smedGene_15838	+
smed_chr1	165166640	165166641	X1_weak	smedGene_15837	-
smed_chr1	165166838	165166839	X1_weak	smedGene_15839	+
smed_chr1	165167376	165167377	X1_weak	smedGene_15840	+
smed_chr1	165167585	165167586	X1_weak	smedGene_15841	+
smed_chr1	165168696	165168697	X1_weak	smedGene_15843	+
smed_chr1	165168696	165168697	X1_weak	smedGene_15844	+
smed_chr1	165169271	165169272	X1_weak	smedGene_15845	+
smed_chr1	165169390	165169391	X1_weak	smedGene_15846	+
smed_chr1	165548142	165548143	X1_weak	smedGene_15862	-
smed_chr1	165612885	165612886	X1_yes	smedGene_15879	-
smed_chr1	165801037	165801038	X1_yes	smedGene_15892	+
smed_chr1	165826717	165826718	X1_yes	smedGene_15895	+
smed_chr1	165836561	165836562	X1_weak	smedGene_15909	+
smed_chr1	166112168	166112169	X1_yes	smedGene_15935	-
smed_chr1	166271096	166271097	X1_weak	smedGene_15953	-
smed_chr1	166729300	166729301	X1_weak	smedGene_16003	+
smed_chr1	166886308	166886309	X1_yes	smedGene_16028	-
smed_chr1	166951449	166951450	X1_yes	smedGene_16030	-
smed_chr1	167593402	167593403	X1_yes	smedGene_16109	-
smed_chr1	167638233	167638234	X1_weak	smedGene_16112	-
smed_chr1	167639166	167639167	X1_weak	smedGene_16120	-
smed_chr1	167639800	167639801	X1_weak	smedGene_16121	-
smed_chr1	167644211	167644212	X1_weak	smedGene_16129	+
smed_chr1	167651325	167651326	X1_weak	smedGene_16119	-
smed_chr1	167724936	167724937	X1_weak	smedGene_16137	-
smed_chr1	167729306	167729307	X1_weak	smedGene_16134	-
smed_chr1	167729409	167729410	X1_yes	smedGene_16141	-
smed_chr1	167730811	167730812	X1_weak	smedGene_16143	-
smed_chr1	167731445	167731446	X1_weak	smedGene_16144	-
smed_chr1	167731923	167731924	X1_weak	smedGene_16147	+
smed_chr1	167732515	167732516	X1_weak	smedGene_16146	-
smed_chr1	167742997	167742998	X1_weak	smedGene_16142	-
smed_chr1	167927740	167927741	X1_yes	smedGene_16176	+
smed_chr1	168795659	168795660	X1_weak	smedGene_16206	-
smed_chr1	168930976	168930977	X1_yes	smedGene_16209	-
smed_chr1	168989103	168989104	X1_weak	smedGene_16215	+
smed_chr1	169171236	169171237	X1_yes	smedGene_16231	-
smed_chr1	169390308	169390309	X1_weak	smedGene_16269	+
smed_chr1	169407727	169407728	X1_weak	smedGene_16270	-
smed_chr1	169445011	169445012	X1_weak	smedGene_16273	+
smed_chr1	169446169	169446170	X1_weak	smedGene_16274	+
smed_chr1	169446169	169446170	X1_weak	smedGene_16275	+
smed_chr1	169652601	169652602	X1_weak	smedGene_16287	+
smed_chr1	169673609	169673610	X1_weak	smedGene_16289	-
smed_chr1	169706069	169706070	X1_weak	smedGene_16292	+
smed_chr1	169707224	169707225	X1_weak	smedGene_16293	+
smed_chr1	169707224	169707225	X1_weak	smedGene_16294	+
smed_chr1	169708537	169708538	X1_weak	smedGene_16296	+
smed_chr1	170240082	170240083	X1_yes	smedGene_16346	+
smed_chr1	170327272	170327273	X1_yes	smedGene_16355	+
smed_chr1	170594675	170594676	X1_weak	smedGene_16368	+
smed_chr1	170723977	170723978	X1_yes	smedGene_16382	-
smed_chr1	171545539	171545540	X1_yes	smedGene_16421	-
smed_chr1	171736164	171736165	X1_yes	smedGene_16435	-
smed_chr1	171757427	171757428	X1_yes	smedGene_16439	+
smed_chr1	171800672	171800673	X1_weak	smedGene_16442	+
smed_chr1	171802766	171802767	X1_weak	smedGene_16444	+
smed_chr1	172000860	172000861	X1_weak	smedGene_16462	-
smed_chr1	172036819	172036820	X1_yes	smedGene_16467	-
smed_chr1	172657048	172657049	X1_weak	smedGene_16510	+
smed_chr1	172821205	172821206	X1_weak	smedGene_16528	+
smed_chr1	172950692	172950693	X1_yes	smedGene_16542	-
smed_chr1	173214826	173214827	X1_weak	smedGene_16560	-
smed_chr1	173294666	173294667	X1_weak	smedGene_16576	+
smed_chr1	173526713	173526714	X1_yes	smedGene_16623	-
smed_chr1	173662723	173662724	X1_yes	smedGene_16642	-
smed_chr1	173878283	173878284	X1_weak	smedGene_16668	-
smed_chr1	174109597	174109598	X1_weak	smedGene_16683	-
smed_chr1	174159191	174159192	X1_weak	smedGene_16689	-
smed_chr1	174229516	174229517	X1_yes	smedGene_16699	-
smed_chr1	174406217	174406218	X1_weak	smedGene_16719	-
smed_chr1	174406628	174406629	X1_weak	smedGene_16720	-
smed_chr1	174406935	174406936	X1_weak	smedGene_16721	-
smed_chr1	174426058	174426059	X1_yes	smedGene_16722	-
smed_chr1	174987370	174987371	X1_yes	smedGene_16774	+
smed_chr1	175068272	175068273	X1_yes	smedGene_16781	-
smed_chr1	175148548	175148549	X1_yes	smedGene_16786	+
smed_chr1	175225815	175225816	X1_yes	smedGene_16793	-
smed_chr1	175342723	175342724	X1_weak	smedGene_16809	-
smed_chr1	175343203	175343204	X1_yes	smedGene_16810	+
smed_chr1	175491503	175491504	X1_weak	smedGene_16825	-
smed_chr1	175491984	175491985	X1_yes	smedGene_16826	+
smed_chr1	175585590	175585591	X1_weak	smedGene_16841	+
smed_chr1	175715856	175715857	X1_yes	smedGene_16847	-
smed_chr1	176060424	176060425	X1_weak	smedGene_16882	-
smed_chr1	176380908	176380909	X1_weak	smedGene_16900	-
smed_chr1	176606829	176606830	X1_yes	smedGene_16936	-
smed_chr1	176950572	176950573	X1_yes	smedGene_16953	-
smed_chr1	177521826	177521827	X1_weak	smedGene_17008	+
smed_chr1	177602184	177602185	X1_yes	smedGene_17013	+
smed_chr1	178464477	178464478	X1_yes	smedGene_17077	-
smed_chr1	178538422	178538423	X1_yes	smedGene_17079	+
smed_chr1	178539921	178539922	X1_weak	smedGene_17080	+
smed_chr1	178603136	178603137	X1_yes	smedGene_17087	+
smed_chr1	178604020	178604021	X1_weak	smedGene_17088	+
smed_chr1	178604020	178604021	X1_weak	smedGene_17089	+
smed_chr1	178604020	178604021	X1_weak	smedGene_17090	+
smed_chr1	178606019	178606020	X1_yes	smedGene_17092	+
smed_chr1	178647977	178647978	X1_yes	smedGene_17093	-
smed_chr1	178765112	178765113	X1_weak	smedGene_17111	+
smed_chr1	178796431	178796432	X1_weak	smedGene_17114	+
smed_chr1	178797506	178797507	X1_weak	smedGene_17115	+
smed_chr1	178798283	178798284	X1_weak	smedGene_17116	+
smed_chr1	178967128	178967129	X1_yes	smedGene_17144	+
smed_chr1	179001388	179001389	X1_yes	smedGene_17147	-
smed_chr1	179132229	179132230	X1_weak	smedGene_17157	-
smed_chr1	179403896	179403897	X1_yes	smedGene_17171	-
smed_chr1	179480416	179480417	X1_yes	smedGene_17180	-
smed_chr1	179753175	179753176	X1_yes	smedGene_17188	-
smed_chr1	179761112	179761113	X1_weak	smedGene_17202	-
smed_chr1	179761198	179761199	X1_weak	smedGene_17203	-
smed_chr1	179761198	179761199	X1_weak	smedGene_17204	-
smed_chr1	179761722	179761723	X1_yes	smedGene_17189	-
smed_chr1	179980334	179980335	X1_yes	smedGene_17235	+
smed_chr1	180158126	180158127	X1_yes	smedGene_17240	-
smed_chr1	180345803	180345804	X1_yes	smedGene_17252	+
smed_chr1	180432952	180432953	X1_yes	smedGene_17264	-
smed_chr1	180471266	180471267	X1_weak	smedGene_17276	-
smed_chr1	180471802	180471803	X1_weak	smedGene_17277	-
smed_chr1	180476960	180476961	X1_yes	smedGene_17271	-
smed_chr1	180550174	180550175	X1_weak	smedGene_17280	+
smed_chr1	180762898	180762899	X1_yes	smedGene_17293	-
smed_chr1	180825473	180825474	X1_yes	smedGene_17298	+
smed_chr1	181074200	181074201	X1_yes	smedGene_17320	+
smed_chr1	181160643	181160644	X1_weak	smedGene_17341	-
smed_chr1	181265256	181265257	X1_yes	smedGene_17347	-
smed_chr1	181452553	181452554	X1_yes	smedGene_17353	-
smed_chr1	181504679	181504680	X1_weak	smedGene_17358	+
smed_chr1	181867867	181867868	X1_weak	smedGene_17375	+
smed_chr1	181881480	181881481	X1_weak	smedGene_17377	+
smed_chr1	181881856	181881857	X1_weak	smedGene_17378	+
smed_chr1	181881926	181881927	X1_weak	smedGene_17379	+
smed_chr1	181882537	181882538	X1_weak	smedGene_17380	+
smed_chr1	181921969	181921970	X1_weak	smedGene_17381	-
smed_chr1	182237411	182237412	X1_weak	smedGene_17432	+
smed_chr1	182238558	182238559	X1_weak	smedGene_17433	+
smed_chr1	182320675	182320676	X1_weak	smedGene_17443	+
smed_chr1	183634342	183634343	X1_weak	smedGene_17536	+
smed_chr1	183775103	183775104	X1_weak	smedGene_17540	+
smed_chr1	184618493	184618494	X1_yes	smedGene_17604	-
smed_chr1	184696367	184696368	X1_yes	smedGene_17607	-
smed_chr1	185053772	185053773	X1_weak	smedGene_17656	-
smed_chr1	185169495	185169496	X1_yes	smedGene_17666	+
smed_chr1	185225931	185225932	X1_yes	smedGene_17667	+
smed_chr1	186520249	186520250	X1_yes	smedGene_17779	+
smed_chr1	187050064	187050065	X1_yes	smedGene_17818	+
smed_chr1	187196950	187196951	X1_yes	smedGene_17831	-
smed_chr1	187386442	187386443	X1_weak	smedGene_17849	+
smed_chr1	187387755	187387756	X1_weak	smedGene_17850	+
smed_chr1	187581954	187581955	X1_weak	smedGene_17885	-
smed_chr1	187892778	187892779	X1_yes	smedGene_17909	+
smed_chr1	188057321	188057322	X1_weak	smedGene_17919	-
smed_chr1	188186438	188186439	X1_yes	smedGene_17927	+
smed_chr1	188280745	188280746	X1_weak	smedGene_17938	+
smed_chr1	188492214	188492215	X1_yes	smedGene_17951	-
smed_chr1	188635584	188635585	X1_weak	smedGene_17961	-
smed_chr1	188711514	188711515	X1_yes	smedGene_17967	-
smed_chr1	188931321	188931322	X1_weak	smedGene_17988	+
smed_chr1	189332771	189332772	X1_yes	smedGene_18008	+
smed_chr1	189363840	189363841	X1_weak	smedGene_18009	-
smed_chr1	189439272	189439273	X1_yes	smedGene_18021	+
smed_chr1	189697112	189697113	X1_weak	smedGene_18040	+
smed_chr1	189842617	189842618	X1_weak	smedGene_18043	-
smed_chr1	190356781	190356782	X1_weak	smedGene_18099	-
smed_chr1	191103942	191103943	X1_yes	smedGene_18152	-
smed_chr1	191219510	191219511	X1_yes	smedGene_18162	-
smed_chr1	191335127	191335128	X1_yes	smedGene_18171	+
smed_chr1	191453072	191453073	X1_yes	smedGene_18185	-
smed_chr1	191557399	191557400	X1_yes	smedGene_18197	-
smed_chr1	191766816	191766817	X1_weak	smedGene_18211	-
smed_chr1	191956252	191956253	X1_weak	smedGene_18227	-
smed_chr1	191968362	191968363	X1_yes	smedGene_18229	-
smed_chr1	192587756	192587757	X1_weak	smedGene_18261	+
smed_chr1	192595576	192595577	X1_weak	smedGene_18262	+
smed_chr1	192598367	192598368	X1_weak	smedGene_18266	+
smed_chr1	192599965	192599966	X1_weak	smedGene_18267	+
smed_chr1	192600821	192600822	X1_weak	smedGene_18268	+
smed_chr1	192898342	192898343	X1_yes	smedGene_18287	-
smed_chr1	192959310	192959311	X1_weak	smedGene_18305	+
smed_chr1	192961011	192961012	X1_weak	smedGene_18308	+
smed_chr1	192961425	192961426	X1_weak	smedGene_18309	+
smed_chr1	192961978	192961979	X1_weak	smedGene_18310	+
smed_chr1	192961978	192961979	X1_weak	smedGene_18311	+
smed_chr1	193259844	193259845	X1_yes	smedGene_18338	+
smed_chr1	193289397	193289398	X1_yes	smedGene_18339	-
smed_chr1	193320239	193320240	X1_weak	smedGene_18336	-
smed_chr1	193408117	193408118	X1_yes	smedGene_18347	-
smed_chr1	193467993	193467994	X1_weak	smedGene_18353	+
smed_chr1	194298992	194298993	X1_yes	smedGene_18411	-
smed_chr1	194403038	194403039	X1_yes	smedGene_18418	-
smed_chr1	194466071	194466072	X1_yes	smedGene_18422	-
smed_chr1	194799709	194799710	X1_yes	smedGene_18453	-
smed_chr1	194837436	194837437	X1_weak	smedGene_18462	-
smed_chr1	194838118	194838119	X1_weak	smedGene_18463	-
smed_chr1	194843229	194843230	X1_yes	smedGene_18460	-
smed_chr1	196876082	196876083	X1_yes	smedGene_18587	+
smed_chr1	196933594	196933595	X1_weak	smedGene_18593	+
smed_chr1	196947234	196947235	X1_weak	smedGene_18598	+
smed_chr1	196972381	196972382	X1_weak	smedGene_18602	-
smed_chr1	197003723	197003724	X1_weak	smedGene_18605	+
smed_chr1	197005371	197005372	X1_yes	smedGene_18610	+
smed_chr1	197005464	197005465	X1_weak	smedGene_18611	+
smed_chr1	197203493	197203494	X1_weak	smedGene_18628	-
smed_chr1	197508294	197508295	X1_weak	smedGene_18656	+
smed_chr1	197509080	197509081	X1_weak	smedGene_18655	-
smed_chr1	197509087	197509088	X1_weak	smedGene_18657	+
smed_chr1	197509592	197509593	X1_weak	smedGene_18658	+
smed_chr1	197509869	197509870	X1_weak	smedGene_18659	+
smed_chr1	197537624	197537625	X1_weak	smedGene_18666	-
smed_chr1	197538437	197538438	X1_weak	smedGene_18667	-
smed_chr1	197538437	197538438	X1_weak	smedGene_18668	-
smed_chr1	197541783	197541784	X1_weak	smedGene_18653	-
smed_chr1	197544113	197544114	X1_weak	smedGene_18674	-
smed_chr1	197552079	197552080	X1_weak	smedGene_18663	-
smed_chr1	197552079	197552080	X1_weak	smedGene_18664	-
smed_chr1	197552079	197552080	X1_weak	smedGene_18665	-
smed_chr1	197935085	197935086	X1_yes	smedGene_18726	+
smed_chr1	198759926	198759927	X1_yes	smedGene_18772	+
smed_chr1	198843387	198843388	X1_weak	smedGene_18785	-
smed_chr1	198879762	198879763	X1_yes	smedGene_18788	+
smed_chr1	198949488	198949489	X1_yes	smedGene_18795	+
smed_chr1	199863091	199863092	X1_yes	smedGene_18888	+
smed_chr1	200066801	200066802	X1_yes	smedGene_18907	-
smed_chr1	200159623	200159624	X1_yes	smedGene_18914	-
smed_chr1	201733623	201733624	X1_yes	smedGene_19066	+
smed_chr1	201770774	201770775	X1_yes	smedGene_19071	-
smed_chr1	202240648	202240649	X1_yes	smedGene_19100	-
smed_chr1	202268625	202268626	X1_weak	smedGene_19101	+
smed_chr1	202299490	202299491	X1_weak	smedGene_19109	+
smed_chr1	202570074	202570075	X1_weak	smedGene_19130	+
smed_chr1	202573893	202573894	X1_weak	smedGene_19135	+
smed_chr1	202629889	202629890	X1_yes	smedGene_19147	-
smed_chr1	202631504	202631505	X1_yes	smedGene_19149	-
smed_chr1	202631504	202631505	X1_yes	smedGene_19148	-
smed_chr1	202977067	202977068	X1_yes	smedGene_19165	+
smed_chr1	203266737	203266738	X1_yes	smedGene_19192	+
smed_chr1	203335354	203335355	X1_weak	smedGene_19205	-
smed_chr1	203339164	203339165	X1_weak	smedGene_19199	-
smed_chr1	203525881	203525882	X1_yes	smedGene_19222	-
smed_chr1	203873992	203873993	X1_yes	smedGene_19251	-
smed_chr1	204034766	204034767	X1_yes	smedGene_19265	+
smed_chr1	204070680	204070681	X1_yes	smedGene_19270	+
smed_chr1	204290907	204290908	X1_weak	smedGene_19287	-
smed_chr1	204296141	204296142	X1_weak	smedGene_19289	-
smed_chr1	204297170	204297171	X1_weak	smedGene_19291	-
smed_chr1	204297505	204297506	X1_weak	smedGene_19292	-
smed_chr1	205102050	205102051	X1_yes	smedGene_19368	-
smed_chr1	205104436	205104437	X1_yes	smedGene_19369	-
smed_chr1	205121048	205121049	X1_yes	smedGene_19370	-
smed_chr1	205259833	205259834	X1_yes	smedGene_19379	+
smed_chr1	205322144	205322145	X1_yes	smedGene_19385	+
smed_chr1	205359169	205359170	X1_yes	smedGene_19388	+
smed_chr1	205442169	205442170	X1_weak	smedGene_19401	-
smed_chr1	205445152	205445153	X1_weak	smedGene_19403	-
smed_chr1	205445714	205445715	X1_yes	smedGene_19402	-
smed_chr1	205777277	205777278	X1_weak	smedGene_19428	-
smed_chr1	205853996	205853997	X1_yes	smedGene_19441	-
smed_chr1	206257347	206257348	X1_yes	smedGene_19482	+
smed_chr1	206312959	206312960	X1_yes	smedGene_19483	+
smed_chr1	206437816	206437817	X1_yes	smedGene_19495	-
smed_chr1	206677932	206677933	X1_yes	smedGene_19524	+
smed_chr1	207167333	207167334	X1_yes	smedGene_19564	-
smed_chr1	207226953	207226954	X1_yes	smedGene_19569	-
smed_chr1	208016552	208016553	X1_weak	smedGene_19637	-
smed_chr1	208017482	208017483	X1_yes	smedGene_19636	-
smed_chr1	208102583	208102584	X1_yes	smedGene_19645	-
smed_chr1	208146058	208146059	X1_weak	smedGene_19655	-
smed_chr1	208199756	208199757	X1_yes	smedGene_19670	+
smed_chr1	208299058	208299059	X1_yes	smedGene_19675	-
smed_chr1	208459473	208459474	X1_yes	smedGene_19692	+
smed_chr1	208536024	208536025	X1_weak	smedGene_19695	+
smed_chr1	208730234	208730235	X1_yes	smedGene_19708	+
smed_chr1	208732296	208732297	X1_yes	smedGene_19711	+
smed_chr1	208834840	208834841	X1_yes	smedGene_19729	-
smed_chr1	209128047	209128048	X1_yes	smedGene_19781	+
smed_chr1	209257462	209257463	X1_weak	smedGene_19788	-
smed_chr1	209257813	209257814	X1_weak	smedGene_19789	-
smed_chr1	209260089	209260090	X1_yes	smedGene_19786	-
smed_chr1	209291596	209291597	X1_yes	smedGene_19792	+
smed_chr1	209331058	209331059	X1_yes	smedGene_19796	+
smed_chr1	209983835	209983836	X1_yes	smedGene_19835	-
smed_chr1	210137095	210137096	X1_weak	smedGene_19859	+
smed_chr1	210137936	210137937	X1_weak	smedGene_19860	+
smed_chr1	210138655	210138656	X1_weak	smedGene_19861	-
smed_chr1	210138859	210138860	X1_weak	smedGene_19862	+
smed_chr1	210195922	210195923	X1_weak	smedGene_19866	-
smed_chr1	210680254	210680255	X1_yes	smedGene_19904	-
smed_chr1	211008179	211008180	X1_weak	smedGene_19926	-
smed_chr1	211178291	211178292	X1_yes	smedGene_19938	+
smed_chr1	211462034	211462035	X1_yes	smedGene_19963	+
smed_chr1	211462937	211462938	X1_weak	smedGene_19964	+
smed_chr1	211463865	211463866	X1_weak	smedGene_19965	+
smed_chr1	211506826	211506827	X1_weak	smedGene_19969	-
smed_chr1	211622404	211622405	X1_weak	smedGene_19977	-
smed_chr1	211841776	211841777	X1_weak	smedGene_20030	-
smed_chr1	211841776	211841777	X1_weak	smedGene_20031	-
smed_chr1	211843631	211843632	X1_weak	smedGene_20035	-
smed_chr1	211852601	211852602	X1_yes	smedGene_20027	-
smed_chr1	212365726	212365727	X1_weak	smedGene_20093	-
smed_chr1	213068452	213068453	X1_weak	smedGene_20150	-
smed_chr1	213527591	213527592	X1_yes	smedGene_20228	-
smed_chr1	213604139	213604140	X1_yes	smedGene_20229	-
smed_chr1	213768059	213768060	X1_weak	smedGene_20253	+
smed_chr1	213891905	213891906	X1_yes	smedGene_20266	+
smed_chr1	213929271	213929272	X1_yes	smedGene_20270	+
smed_chr1	213964189	213964190	X1_weak	smedGene_20271	-
smed_chr1	214107823	214107824	X1_weak	smedGene_20300	+
smed_chr1	214108672	214108673	X1_weak	smedGene_20301	+
smed_chr1	214108695	214108696	X1_weak	smedGene_20298	-
smed_chr1	214804558	214804559	X1_yes	smedGene_20388	+
smed_chr1	214853933	214853934	X1_weak	smedGene_20399	+
smed_chr1	215159087	215159088	X1_weak	smedGene_20426	-
smed_chr1	215194448	215194449	X1_weak	smedGene_20432	+
smed_chr1	215266161	215266162	X1_weak	smedGene_20442	-
smed_chr1	215393163	215393164	X1_yes	smedGene_20452	+
smed_chr1	215654854	215654855	X1_yes	smedGene_20475	+
smed_chr1	215863152	215863153	X1_weak	smedGene_20484	+
smed_chr1	216270871	216270872	X1_weak	smedGene_20523	-
smed_chr1	216338124	216338125	X1_yes	smedGene_20527	+
smed_chr1	216438685	216438686	X1_yes	smedGene_20534	+
smed_chr1	216693998	216693999	X1_yes	smedGene_20551	-
smed_chr1	216732408	216732409	X1_yes	smedGene_20555	-
smed_chr1	216891667	216891668	X1_yes	smedGene_20579	+
smed_chr1	217019310	217019311	X1_yes	smedGene_20594	-
smed_chr1	217035380	217035381	X1_yes	smedGene_20597	-
smed_chr1	217116422	217116423	X1_yes	smedGene_20606	-
smed_chr1	217329503	217329504	X1_weak	smedGene_20623	-
smed_chr1	217341199	217341200	X1_yes	smedGene_20630	+
smed_chr1	217685563	217685564	X1_weak	smedGene_20648	-
smed_chr1	217686133	217686134	X1_weak	smedGene_20649	-
smed_chr1	217796476	217796477	X1_yes	smedGene_20656	-
smed_chr1	218007018	218007019	X1_weak	smedGene_20673	-
smed_chr1	218358402	218358403	X1_yes	smedGene_20724	+
smed_chr1	218359191	218359192	X1_yes	smedGene_20725	+
smed_chr1	218408061	218408062	X1_weak	smedGene_20732	-
smed_chr1	218501644	218501645	X1_weak	smedGene_20742	-
smed_chr1	218643614	218643615	X1_weak	smedGene_20756	-
smed_chr1	218791223	218791224	X1_weak	smedGene_20766	-
smed_chr1	219175735	219175736	X1_weak	smedGene_20786	-
smed_chr1	219417018	219417019	X1_yes	smedGene_20807	+
smed_chr1	219744069	219744070	X1_weak	smedGene_20829	+
smed_chr1	219780300	219780301	X1_weak	smedGene_20833	+
smed_chr1	219781054	219781055	X1_weak	smedGene_20836	+
smed_chr1	219967180	219967181	X1_yes	smedGene_20859	-
smed_chr1	220078907	220078908	X1_weak	smedGene_20867	-
smed_chr1	220382972	220382973	X1_yes	smedGene_20883	+
smed_chr1	220649795	220649796	X1_yes	smedGene_20911	+
smed_chr1	220879606	220879607	X1_yes	smedGene_20920	-
smed_chr1	220950254	220950255	X1_yes	smedGene_20922	-
smed_chr1	221600032	221600033	X1_yes	smedGene_20970	+
smed_chr1	221972098	221972099	X1_yes	smedGene_20996	-
smed_chr1	221972413	221972414	X1_weak	smedGene_20998	+
smed_chr1	222043042	222043043	X1_weak	smedGene_21010	+
smed_chr1	222047028	222047029	X1_yes	smedGene_21024	+
smed_chr1	222047912	222047913	X1_weak	smedGene_21025	+
smed_chr1	222050622	222050623	X1_yes	smedGene_21028	+
smed_chr1	222050734	222050735	X1_yes	smedGene_21026	-
smed_chr1	222050734	222050735	X1_yes	smedGene_21027	-
smed_chr1	222115902	222115903	X1_yes	smedGene_21031	+
smed_chr1	222136141	222136142	X1_weak	smedGene_21033	+
smed_chr1	222158383	222158384	X1_yes	smedGene_21036	-
smed_chr1	222235981	222235982	X1_weak	smedGene_21038	-
smed_chr1	222259961	222259962	X1_yes	smedGene_21049	+
smed_chr1	222710249	222710250	X1_yes	smedGene_21095	+
smed_chr1	223047082	223047083	X1_weak	smedGene_21125	-
smed_chr1	223059867	223059868	X1_weak	smedGene_21126	+
smed_chr1	223266739	223266740	X1_yes	smedGene_21152	+
smed_chr1	223639274	223639275	X1_weak	smedGene_21175	+
smed_chr1	223640425	223640426	X1_weak	smedGene_21177	+
smed_chr1	223823391	223823392	X1_weak	smedGene_21212	-
smed_chr1	223824539	223824540	X1_weak	smedGene_21208	-
smed_chr1	224208463	224208464	X1_weak	smedGene_21241	+
smed_chr1	224312814	224312815	X1_yes	smedGene_21249	+
smed_chr1	224380757	224380758	X1_weak	smedGene_21258	-
smed_chr1	224786121	224786122	X1_yes	smedGene_21279	+
smed_chr1	224928228	224928229	X1_weak	smedGene_21290	+
smed_chr1	224988771	224988772	X1_yes	smedGene_21302	+
smed_chr1	225226270	225226271	X1_yes	smedGene_21323	+
smed_chr1	225335388	225335389	X1_yes	smedGene_21337	-
smed_chr1	225482579	225482580	X1_yes	smedGene_21348	+
smed_chr1	225767505	225767506	X1_yes	smedGene_21363	+
smed_chr1	225877395	225877396	X1_weak	smedGene_21373	+
smed_chr1	226232924	226232925	X1_yes	smedGene_21396	-
smed_chr1	226984469	226984470	X1_yes	smedGene_21443	+
smed_chr1	227841908	227841909	X1_yes	smedGene_21509	-
smed_chr1	227876021	227876022	X1_yes	smedGene_21510	+
smed_chr1	227880707	227880708	X1_weak	smedGene_21511	+
smed_chr1	227881345	227881346	X1_weak	smedGene_21512	+
smed_chr1	227881457	227881458	X1_weak	smedGene_21513	+
smed_chr1	227881963	227881964	X1_weak	smedGene_21514	+
smed_chr1	227882474	227882475	X1_weak	smedGene_21515	+
smed_chr1	227885182	227885183	X1_weak	smedGene_21516	+
smed_chr1	227885869	227885870	X1_weak	smedGene_21517	+
smed_chr1	227886079	227886080	X1_weak	smedGene_21518	+
smed_chr1	227886351	227886352	X1_weak	smedGene_21519	+
smed_chr1	228583102	228583103	X1_weak	smedGene_21579	-
smed_chr1	228583102	228583103	X1_weak	smedGene_21580	-
smed_chr1	228583347	228583348	X1_weak	smedGene_21581	-
smed_chr1	228730049	228730050	X1_weak	smedGene_21594	+
smed_chr1	228929546	228929547	X1_weak	smedGene_21603	-
smed_chr1	229065701	229065702	X1_weak	smedGene_21610	-
smed_chr1	229095732	229095733	X1_yes	smedGene_21618	-
smed_chr1	229181252	229181253	X1_yes	smedGene_21629	-
smed_chr1	229662981	229662982	X1_yes	smedGene_21661	-
smed_chr1	229665882	229665883	X1_yes	smedGene_21662	-
smed_chr1	229732891	229732892	X1_yes	smedGene_21672	-
smed_chr1	229823040	229823041	X1_yes	smedGene_21677	-
smed_chr1	230656638	230656639	X1_weak	smedGene_21729	-
smed_chr1	230741713	230741714	X1_weak	smedGene_21738	-
smed_chr1	231168060	231168061	X1_weak	smedGene_21769	+
smed_chr1	231223697	231223698	X1_yes	smedGene_21770	+
smed_chr1	231270044	231270045	X1_yes	smedGene_21774	+
smed_chr1	231282263	231282264	X1_weak	smedGene_21777	+
smed_chr1	231488067	231488068	X1_yes	smedGene_21783	+
smed_chr1	231560178	231560179	X1_yes	smedGene_21794	-
smed_chr1	231587604	231587605	X1_yes	smedGene_21798	-
smed_chr1	231712533	231712534	X1_yes	smedGene_21809	+
smed_chr1	231758662	231758663	X1_yes	smedGene_21812	+
smed_chr1	232401639	232401640	X1_weak	smedGene_21843	+
smed_chr1	232468232	232468233	X1_weak	smedGene_21857	-
smed_chr1	232983670	232983671	X1_yes	smedGene_21906	+
smed_chr1	233031996	233031997	X1_yes	smedGene_21914	+
smed_chr1	233067188	233067189	X1_weak	smedGene_21923	+
smed_chr1	233222499	233222500	X1_yes	smedGene_21929	+
smed_chr1	233236464	233236465	X1_yes	smedGene_21933	+
smed_chr1	233278011	233278012	X1_yes	smedGene_21937	+
smed_chr1	233281870	233281871	X1_weak	smedGene_21940	-
smed_chr1	233282232	233282233	X1_weak	smedGene_21941	+
smed_chr1	233608420	233608421	X1_weak	smedGene_21962	-
smed_chr1	234834394	234834395	X1_weak	smedGene_22048	-
smed_chr1	234834604	234834605	X1_yes	smedGene_22049	+
smed_chr1	234888533	234888534	X1_yes	smedGene_22051	+
smed_chr1	234968281	234968282	X1_yes	smedGene_22054	+
smed_chr1	235062576	235062577	X1_weak	smedGene_22064	+
smed_chr1	235297789	235297790	X1_yes	smedGene_22090	-
smed_chr1	235540260	235540261	X1_yes	smedGene_22105	+
smed_chr1	235689477	235689478	X1_yes	smedGene_22121	-
smed_chr1	235842473	235842474	X1_weak	smedGene_22129	-
smed_chr1	235843887	235843888	X1_yes	smedGene_22130	-
smed_chr1	235946801	235946802	X1_weak	smedGene_22136	-
smed_chr1	235947477	235947478	X1_weak	smedGene_22137	-
smed_chr1	235948406	235948407	X1_weak	smedGene_22138	-
smed_chr1	235949480	235949481	X1_weak	smedGene_22139	-
smed_chr1	235950545	235950546	X1_weak	smedGene_22141	-
smed_chr1	235957945	235957946	X1_weak	smedGene_22145	-
smed_chr1	236295304	236295305	X1_yes	smedGene_22183	-
smed_chr1	236296647	236296648	X1_weak	smedGene_22185	-
smed_chr1	236298609	236298610	X1_weak	smedGene_22187	-
smed_chr1	236300565	236300566	X1_weak	smedGene_22188	-
smed_chr1	236301048	236301049	X1_weak	smedGene_22189	-
smed_chr1	236301048	236301049	X1_weak	smedGene_22184	-
smed_chr1	236302589	236302590	X1_yes	smedGene_22193	+
smed_chr1	236304647	236304648	X1_yes	smedGene_22190	-
smed_chr1	236692577	236692578	X1_yes	smedGene_22219	+
smed_chr1	236745289	236745290	X1_yes	smedGene_22228	-
smed_chr1	236833153	236833154	X1_yes	smedGene_22232	-
smed_chr1	236953125	236953126	X1_weak	smedGene_22254	+
smed_chr1	237152940	237152941	X1_yes	smedGene_22284	-
smed_chr1	237192782	237192783	X1_yes	smedGene_22286	-
smed_chr1	237232151	237232152	X1_weak	smedGene_22292	-
smed_chr1	237233486	237233487	X1_weak	smedGene_22293	-
smed_chr1	237234192	237234193	X1_yes	smedGene_22290	-
smed_chr1	237492427	237492428	X1_weak	smedGene_22309	-
smed_chr1	237534950	237534951	X1_weak	smedGene_22327	+
smed_chr1	237692121	237692122	X1_yes	smedGene_22340	-
smed_chr1	237747412	237747413	X1_yes	smedGene_22347	-
smed_chr1	237776062	237776063	X1_weak	smedGene_22348	-
smed_chr1	238201066	238201067	X1_yes	smedGene_22374	-
smed_chr1	238613212	238613213	X1_weak	smedGene_22403	-
smed_chr1	238948463	238948464	X1_weak	smedGene_22419	-
smed_chr1	239082274	239082275	X1_yes	smedGene_22429	-
smed_chr1	239105567	239105568	X1_yes	smedGene_22432	-
smed_chr1	239339317	239339318	X1_yes	smedGene_22451	-
smed_chr1	239475628	239475629	X1_yes	smedGene_22466	+
smed_chr1	239602940	239602941	X1_weak	smedGene_22485	+
smed_chr1	239847955	239847956	X1_yes	smedGene_22539	+
smed_chr1	240157830	240157831	X1_weak	smedGene_22576	-
smed_chr1	240158466	240158467	X1_weak	smedGene_22577	-
smed_chr1	240159203	240159204	X1_yes	smedGene_22578	-
smed_chr1	240160122	240160123	X1_yes	smedGene_22575	-
smed_chr1	240431475	240431476	X1_weak	smedGene_22633	-
smed_chr1	240485917	240485918	X1_yes	smedGene_22638	-
smed_chr1	240694995	240694996	X1_yes	smedGene_22651	-
smed_chr1	240960256	240960257	X1_yes	smedGene_22669	-
smed_chr1	240986577	240986578	X1_yes	smedGene_22674	-
smed_chr1	241568102	241568103	X1_weak	smedGene_22739	-
smed_chr1	241631551	241631552	X1_weak	smedGene_22758	+
smed_chr1	242115469	242115470	X1_yes	smedGene_22787	-
smed_chr1	242889558	242889559	X1_weak	smedGene_22833	-
smed_chr1	243294216	243294217	X1_yes	smedGene_22860	+
smed_chr1	243540938	243540939	X1_yes	smedGene_22878	+
smed_chr1	243834005	243834006	X1_weak	smedGene_22892	+
smed_chr1	243895254	243895255	X1_yes	smedGene_22903	+
smed_chr1	244079977	244079978	X1_weak	smedGene_22917	-
smed_chr1	244103082	244103083	X1_weak	smedGene_22922	+
smed_chr1	244302761	244302762	X1_weak	smedGene_22938	+
smed_chr1	244328983	244328984	X1_weak	smedGene_22948	+
smed_chr1	244330642	244330643	X1_yes	smedGene_22939	-
smed_chr1	244718950	244718951	X1_yes	smedGene_22999	+
smed_chr1	244900959	244900960	X1_weak	smedGene_23009	-
smed_chr1	245695143	245695144	X1_weak	smedGene_23080	+
smed_chr1	245811561	245811562	X1_weak	smedGene_23088	+
smed_chr1	245916298	245916299	X1_weak	smedGene_23093	-
smed_chr1	245916673	245916674	X1_weak	smedGene_23094	-
smed_chr1	245994238	245994239	X1_yes	smedGene_23103	+
smed_chr1	245994916	245994917	X1_yes	smedGene_23104	+
smed_chr1	246121165	246121166	X1_yes	smedGene_23130	+
smed_chr1	246121846	246121847	X1_yes	smedGene_23131	+
smed_chr1	246169728	246169729	X1_weak	smedGene_23144	+
smed_chr1	246261850	246261851	X1_weak	smedGene_23157	-
smed_chr1	246281928	246281929	X1_weak	smedGene_23162	+
smed_chr1	246351112	246351113	X1_yes	smedGene_23167	-
smed_chr1	246476423	246476424	X1_weak	smedGene_23183	-
smed_chr1	246476423	246476424	X1_weak	smedGene_23184	-
smed_chr1	246477404	246477405	X1_weak	smedGene_23186	-
smed_chr1	246479254	246479255	X1_weak	smedGene_23182	-
smed_chr1	246650081	246650082	X1_weak	smedGene_23205	-
smed_chr1	246650323	246650324	X1_weak	smedGene_23206	-
smed_chr1	246650323	246650324	X1_weak	smedGene_23207	-
smed_chr1	246655632	246655633	X1_yes	smedGene_23204	-
smed_chr1	247241599	247241600	X1_weak	smedGene_23284	-
smed_chr1	247241995	247241996	X1_weak	smedGene_23266	-
smed_chr1	247265907	247265908	X1_weak	smedGene_23285	+
smed_chr1	247268868	247268869	X1_weak	smedGene_23288	+
smed_chr1	247314923	247314924	X1_weak	smedGene_23295	+
smed_chr1	247460146	247460147	X1_yes	smedGene_23304	+
smed_chr1	247511008	247511009	X1_yes	smedGene_23306	-
smed_chr1	247513375	247513376	X1_yes	smedGene_23307	-
smed_chr1	247514455	247514456	X1_yes	smedGene_23309	-
smed_chr1	247515450	247515451	X1_yes	smedGene_23310	-
smed_chr1	247516353	247516354	X1_yes	smedGene_23311	-
smed_chr1	247622413	247622414	X1_weak	smedGene_23320	-
smed_chr1	247623421	247623422	X1_weak	smedGene_23321	-
smed_chr1	247624408	247624409	X1_yes	smedGene_23319	-
smed_chr1	247999360	247999361	X1_yes	smedGene_23349	+
smed_chr1	248096277	248096278	X1_yes	smedGene_23353	+
smed_chr1	248293629	248293630	X1_yes	smedGene_23369	+
smed_chr1	248603087	248603088	X1_weak	smedGene_23426	-
smed_chr1	248603430	248603431	X1_weak	smedGene_23427	-
smed_chr1	249032378	249032379	X1_weak	smedGene_23457	+
smed_chr1	249051966	249051967	X1_weak	smedGene_23460	+
smed_chr1	249052201	249052202	X1_weak	smedGene_23461	+
smed_chr1	249072452	249072453	X1_yes	smedGene_23464	-
smed_chr1	249098358	249098359	X1_weak	smedGene_23475	+
smed_chr1	249098833	249098834	X1_weak	smedGene_23476	+
smed_chr1	249100179	249100180	X1_weak	smedGene_23479	+
smed_chr1	249128242	249128243	X1_yes	smedGene_23494	+
smed_chr1	249754127	249754128	X1_weak	smedGene_23572	+
smed_chr1	249820864	249820865	X1_yes	smedGene_23579	-
smed_chr1	249897429	249897430	X1_yes	smedGene_23588	+
smed_chr1	249913320	249913321	X1_weak	smedGene_23589	+
smed_chr1	249920066	249920067	X1_weak	smedGene_23591	+
smed_chr1	249920066	249920067	X1_weak	smedGene_23592	+
smed_chr1	249921495	249921496	X1_weak	smedGene_23593	+
smed_chr1	249922172	249922173	X1_weak	smedGene_23594	+
smed_chr1	249922610	249922611	X1_weak	smedGene_23595	+
smed_chr1	249942021	249942022	X1_yes	smedGene_23599	+
smed_chr1	249947402	249947403	X1_yes	smedGene_23600	+
smed_chr1	250343534	250343535	X1_yes	smedGene_23630	-
smed_chr1	250371094	250371095	X1_weak	smedGene_23631	+
smed_chr1	250734710	250734711	X1_weak	smedGene_23659	-
smed_chr1	250861706	250861707	X1_weak	smedGene_23669	-
smed_chr1	251201980	251201981	X1_yes	smedGene_23689	+
smed_chr1	251217546	251217547	X1_weak	smedGene_23692	-
smed_chr1	251243248	251243249	X1_yes	smedGene_23695	+
smed_chr1	251303432	251303433	X1_weak	smedGene_23697	-
smed_chr1	251350129	251350130	X1_weak	smedGene_23707	+
smed_chr1	251379707	251379708	X1_yes	smedGene_23713	+
smed_chr1	251383460	251383461	X1_yes	smedGene_23714	+
smed_chr1	251548852	251548853	X1_weak	smedGene_23725	-
smed_chr1	251619010	251619011	X1_weak	smedGene_23731	+
smed_chr1	251619513	251619514	X1_weak	smedGene_23732	+
smed_chr1	251620119	251620120	X1_weak	smedGene_23733	+
smed_chr1	251641665	251641666	X1_yes	smedGene_23735	-
smed_chr1	251841337	251841338	X1_weak	smedGene_23744	+
smed_chr1	251855878	251855879	X1_yes	smedGene_23745	-
smed_chr1	251991962	251991963	X1_yes	smedGene_23754	-
smed_chr1	251998799	251998800	X1_weak	smedGene_23752	-
smed_chr1	252018689	252018690	X1_yes	smedGene_23756	-
smed_chr1	252043713	252043714	X1_yes	smedGene_23758	+
smed_chr1	252096293	252096294	X1_yes	smedGene_23760	-
smed_chr1	252112241	252112242	X1_yes	smedGene_23761	-
smed_chr1	252410906	252410907	X1_yes	smedGene_23794	-
smed_chr1	252537728	252537729	X1_weak	smedGene_23812	-
smed_chr1	252538334	252538335	X1_weak	smedGene_23813	-
smed_chr1	252543982	252543983	X1_weak	smedGene_23814	-
smed_chr1	252544477	252544478	X1_yes	smedGene_23816	-
smed_chr1	252545555	252545556	X1_weak	smedGene_23810	-
smed_chr1	252545697	252545698	X1_yes	smedGene_23817	-
smed_chr1	253030322	253030323	X1_yes	smedGene_23864	+
smed_chr1	253376855	253376856	X1_yes	smedGene_23891	-
smed_chr1	253395513	253395514	X1_yes	smedGene_23892	+
smed_chr1	253726297	253726298	X1_weak	smedGene_23927	+
smed_chr1	253728492	253728493	X1_yes	smedGene_23929	+
smed_chr1	253974918	253974919	X1_yes	smedGene_23944	-
smed_chr1	254085157	254085158	X1_weak	smedGene_23946	-
smed_chr1	254603135	254603136	X1_yes	smedGene_24008	-
smed_chr1	254639310	254639311	X1_yes	smedGene_24012	+
smed_chr1	254801399	254801400	X1_weak	smedGene_24035	+
smed_chr1	254801399	254801400	X1_weak	smedGene_24036	+
smed_chr1	254802569	254802570	X1_weak	smedGene_24038	+
smed_chr1	255040382	255040383	X1_weak	smedGene_24056	+
smed_chr1	255051236	255051237	X1_weak	smedGene_24063	+
smed_chr1	255082652	255082653	X1_yes	smedGene_24066	-
smed_chr1	255120228	255120229	X1_yes	smedGene_24068	-
smed_chr1	255715569	255715570	X1_weak	smedGene_24132	+
smed_chr1	255786371	255786372	X1_weak	smedGene_24153	-
smed_chr1	255874063	255874064	X1_yes	smedGene_24172	+
smed_chr1	255882855	255882856	X1_yes	smedGene_24173	-
smed_chr1	255967509	255967510	X1_yes	smedGene_24185	-
smed_chr1	256256530	256256531	X1_yes	smedGene_24203	+
smed_chr1	256319301	256319302	X1_weak	smedGene_24215	-
smed_chr1	256320842	256320843	X1_weak	smedGene_24216	-
smed_chr1	256320842	256320843	X1_weak	smedGene_24217	-
smed_chr1	256322211	256322212	X1_weak	smedGene_24219	+
smed_chr1	256328485	256328486	X1_weak	smedGene_24223	+
smed_chr1	256329665	256329666	X1_weak	smedGene_24224	-
smed_chr1	256950944	256950945	X1_yes	smedGene_24286	-
smed_chr1	257128464	257128465	X1_weak	smedGene_24309	-
smed_chr1	257131580	257131581	X1_weak	smedGene_24310	+
smed_chr1	257169957	257169958	X1_weak	smedGene_24323	-
smed_chr1	257446649	257446650	X1_weak	smedGene_24337	-
smed_chr1	257480628	257480629	X1_weak	smedGene_24347	-
smed_chr1	257642737	257642738	X1_weak	smedGene_24367	+
smed_chr1	257921339	257921340	X1_yes	smedGene_24413	+
smed_chr1	258167526	258167527	X1_weak	smedGene_24431	-
smed_chr1	258202403	258202404	X1_yes	smedGene_24449	-
smed_chr1	258262243	258262244	X1_yes	smedGene_24451	-
smed_chr1	258338461	258338462	X1_yes	smedGene_24455	+
smed_chr1	258440562	258440563	X1_yes	smedGene_24462	-
smed_chr1	258768501	258768502	X1_weak	smedGene_24499	+
smed_chr1	258830013	258830014	X1_weak	smedGene_24509	+
smed_chr1	259206176	259206177	X1_yes	smedGene_24546	-
smed_chr1	259480933	259480934	X1_weak	smedGene_24572	-
smed_chr1	259486583	259486584	X1_weak	smedGene_24569	-
smed_chr1	259793800	259793801	X1_yes	smedGene_24598	-
smed_chr1	260117688	260117689	X1_yes	smedGene_24622	+
smed_chr1	260318530	260318531	X1_yes	smedGene_24638	+
smed_chr1	260320384	260320385	X1_yes	smedGene_24639	+
smed_chr1	260320741	260320742	X1_yes	smedGene_24640	+
smed_chr1	260320841	260320842	X1_yes	smedGene_24641	+
smed_chr1	260830874	260830875	X1_yes	smedGene_24685	-
smed_chr1	260984847	260984848	X1_yes	smedGene_24700	+
smed_chr1	261051830	261051831	X1_yes	smedGene_24708	-
smed_chr1	261298901	261298902	X1_yes	smedGene_24720	+
smed_chr1	261301641	261301642	X1_yes	smedGene_24721	+
smed_chr1	261328692	261328693	X1_yes	smedGene_24723	+
smed_chr1	261383747	261383748	X1_yes	smedGene_24726	-
smed_chr1	261713612	261713613	X1_yes	smedGene_24789	+
smed_chr1	261830751	261830752	X1_yes	smedGene_24799	+
smed_chr1	261945703	261945704	X1_yes	smedGene_24805	+
smed_chr1	262586404	262586405	X1_yes	smedGene_24883	+
smed_chr1	262614200	262614201	X1_yes	smedGene_24886	-
smed_chr1	262750061	262750062	X1_yes	smedGene_24905	+
smed_chr1	262827493	262827494	X1_yes	smedGene_24910	-
smed_chr1	262833422	262833423	X1_yes	smedGene_24911	-
smed_chr1	262887282	262887283	X1_weak	smedGene_24918	-
smed_chr1	263160829	263160830	X1_weak	smedGene_24986	-
smed_chr1	263160829	263160830	X1_weak	smedGene_24987	-
smed_chr1	263161400	263161401	X1_weak	smedGene_24988	-
smed_chr1	263162636	263162637	X1_weak	smedGene_24989	-
smed_chr1	263163531	263163532	X1_weak	smedGene_24991	-
smed_chr1	263171677	263171678	X1_weak	smedGene_24995	-
smed_chr1	263174392	263174393	X1_weak	smedGene_24997	-
smed_chr1	263327340	263327341	X1_yes	smedGene_25022	+
smed_chr1	263410551	263410552	X1_yes	smedGene_25028	-
smed_chr1	264104984	264104985	X1_yes	smedGene_25095	-
smed_chr1	264105270	264105271	X1_yes	smedGene_25096	-
smed_chr1	264150423	264150424	X1_yes	smedGene_25097	-
smed_chr1	264231884	264231885	X1_yes	smedGene_25103	-
smed_chr1	264306787	264306788	X1_weak	smedGene_25106	-
smed_chr1	264410535	264410536	X1_weak	smedGene_25115	+
smed_chr1	264566502	264566503	X1_yes	smedGene_25133	+
smed_chr1	265027625	265027626	X1_yes	smedGene_25159	+
smed_chr1	265140706	265140707	X1_yes	smedGene_25172	+
smed_chr1	265142547	265142548	X1_yes	smedGene_25174	+
smed_chr1	265193118	265193119	X1_weak	smedGene_25178	-
smed_chr1	265193773	265193774	X1_yes	smedGene_25180	+
smed_chr1	265207058	265207059	X1_yes	smedGene_25185	+
smed_chr1	265344104	265344105	X1_yes	smedGene_25189	+
smed_chr1	265420244	265420245	X1_yes	smedGene_25192	-
smed_chr1	265538308	265538309	X1_weak	smedGene_25197	-
smed_chr1	265573710	265573711	X1_yes	smedGene_25209	-
smed_chr1	265574136	265574137	X1_yes	smedGene_25210	+
smed_chr1	265719459	265719460	X1_weak	smedGene_25218	-
smed_chr1	265753461	265753462	X1_weak	smedGene_25227	+
smed_chr1	266050107	266050108	X1_weak	smedGene_25243	+
smed_chr1	266234103	266234104	X1_yes	smedGene_25267	-
smed_chr1	266279894	266279895	X1_yes	smedGene_25273	-
smed_chr1	266308178	266308179	X1_yes	smedGene_25274	+
smed_chr1	266359813	266359814	X1_yes	smedGene_25278	-
smed_chr1	266449999	266450000	X1_yes	smedGene_25289	-
smed_chr1	266601066	266601067	X1_weak	smedGene_25302	+
smed_chr1	266823513	266823514	X1_weak	smedGene_25319	+
smed_chr1	266841664	266841665	X1_yes	smedGene_25325	+
smed_chr1	266949979	266949980	X1_yes	smedGene_25333	-
smed_chr1	267327448	267327449	X1_weak	smedGene_25372	-
smed_chr1	267475273	267475274	X1_yes	smedGene_25382	-
smed_chr1	267567382	267567383	X1_weak	smedGene_25389	+
smed_chr1	267737513	267737514	X1_yes	smedGene_25409	-
smed_chr1	268330699	268330700	X1_yes	smedGene_25471	+
smed_chr1	268604387	268604388	X1_yes	smedGene_25507	-
smed_chr1	268604886	268604887	X1_weak	smedGene_25511	+
smed_chr1	268627356	268627357	X1_weak	smedGene_25516	+
smed_chr1	268769174	268769175	X1_weak	smedGene_25529	+
smed_chr1	268867700	268867701	X1_weak	smedGene_25545	-
smed_chr1	268889064	268889065	X1_weak	smedGene_25548	-
smed_chr1	269129853	269129854	X1_weak	smedGene_25577	-
smed_chr1	269131756	269131757	X1_weak	smedGene_25578	-
smed_chr1	269205813	269205814	X1_weak	smedGene_25586	+
smed_chr1	269221556	269221557	X1_weak	smedGene_25587	+
smed_chr1	269265945	269265946	X1_weak	smedGene_25589	+
smed_chr1	269281808	269281809	X1_yes	smedGene_25594	+
smed_chr1	269346369	269346370	X1_weak	smedGene_25609	+
smed_chr1	269423543	269423544	X1_yes	smedGene_25625	+
smed_chr1	269749065	269749066	X1_weak	smedGene_25657	+
smed_chr1	269873133	269873134	X1_yes	smedGene_25661	+
smed_chr1	269897128	269897129	X1_yes	smedGene_25663	+
smed_chr1	270066667	270066668	X1_weak	smedGene_25675	+
smed_chr1	270085527	270085528	X1_weak	smedGene_25677	-
smed_chr1	270087035	270087036	X1_weak	smedGene_25679	-
smed_chr1	270171127	270171128	X1_yes	smedGene_25684	-
smed_chr1	270450053	270450054	X1_weak	smedGene_25699	+
smed_chr1	270536587	270536588	X1_yes	smedGene_25705	-
smed_chr1	270600396	270600397	X1_yes	smedGene_25713	-
smed_chr1	270650988	270650989	X1_yes	smedGene_25714	+
smed_chr1	270795234	270795235	X1_weak	smedGene_25725	-
smed_chr1	270795681	270795682	X1_weak	smedGene_25726	-
smed_chr1	270804095	270804096	X1_yes	smedGene_25724	-
smed_chr1	270936174	270936175	X1_yes	smedGene_25735	-
smed_chr1	270953734	270953735	X1_weak	smedGene_25739	+
smed_chr1	271035646	271035647	X1_weak	smedGene_25753	+
smed_chr1	271051586	271051587	X1_weak	smedGene_25755	+
smed_chr1	271052226	271052227	X1_weak	smedGene_25756	+
smed_chr1	271053329	271053330	X1_weak	smedGene_25757	+
smed_chr1	271053631	271053632	X1_weak	smedGene_25758	+
smed_chr1	271054112	271054113	X1_weak	smedGene_25759	+
smed_chr1	271057450	271057451	X1_weak	smedGene_25763	+
smed_chr1	271057517	271057518	X1_weak	smedGene_25764	+
smed_chr1	271061593	271061594	X1_weak	smedGene_25767	-
smed_chr1	271062095	271062096	X1_weak	smedGene_25768	+
smed_chr1	271062529	271062530	X1_weak	smedGene_25770	+
smed_chr1	271063669	271063670	X1_weak	smedGene_25773	+
smed_chr1	271063868	271063869	X1_weak	smedGene_25771	-
smed_chr1	271528009	271528010	X1_yes	smedGene_25803	-
smed_chr1	271585840	271585841	X1_yes	smedGene_25813	-
smed_chr1	271766410	271766411	X1_yes	smedGene_25822	+
smed_chr1	271774834	271774835	X1_yes	smedGene_25823	-
smed_chr1	272001975	272001976	X1_weak	smedGene_25834	-
smed_chr1	272088519	272088520	X1_yes	smedGene_25846	-
smed_chr1	272279936	272279937	X1_yes	smedGene_25863	-
smed_chr1	272377817	272377818	X1_yes	smedGene_25870	+
smed_chr1	272624347	272624348	X1_yes	smedGene_25883	-
smed_chr1	272768454	272768455	X1_yes	smedGene_25902	+
smed_chr1	273243620	273243621	X1_weak	smedGene_25937	-
smed_chr1	273247118	273247119	X1_weak	smedGene_25934	-
smed_chr1	273247679	273247680	X1_yes	smedGene_25940	-
smed_chr1	273247920	273247921	X1_weak	smedGene_25941	-
smed_chr1	273277712	273277713	X1_weak	smedGene_25942	-
smed_chr1	273286979	273286980	X1_yes	smedGene_25954	+
[truncated: 3,824 more rows]

## Sheet: Intestine
chr	start	end	Cluster	gene id	sens
smed_chr1	618720	618721	in_yes	smedGene_34	-
smed_chr1	1026066	1026067	in_yes	smedGene_118	+
smed_chr1	1976266	1976267	in_yes	smedGene_234	+
smed_chr1	2009673	2009674	in_yes	smedGene_237	+
smed_chr1	2617612	2617613	in_yes	smedGene_307	+
smed_chr1	2768272	2768273	in_yes	smedGene_333	+
smed_chr1	2846249	2846250	in_weak	smedGene_336	-
smed_chr1	2871208	2871209	in_yes	smedGene_355	+
smed_chr1	2880176	2880177	in_yes	smedGene_358	-
smed_chr1	2887016	2887017	in_yes	smedGene_359	-
smed_chr1	2890868	2890869	in_yes	smedGene_360	-
smed_chr1	3496820	3496821	in_yes	smedGene_414	-
smed_chr1	3907148	3907149	in_yes	smedGene_435	-
smed_chr1	3941620	3941621	in_yes	smedGene_438	-
smed_chr1	3950574	3950575	in_weak	smedGene_440	+
smed_chr1	4134072	4134073	in_yes	smedGene_468	-
smed_chr1	4148261	4148262	in_yes	smedGene_469	-
smed_chr1	5856477	5856478	in_yes	smedGene_626	-
smed_chr1	5863747	5863748	in_yes	smedGene_628	-
smed_chr1	5891713	5891714	in_yes	smedGene_629	-
smed_chr1	6232729	6232730	in_yes	smedGene_688	-
smed_chr1	7196630	7196631	in_weak	smedGene_775	+
smed_chr1	7197258	7197259	in_weak	smedGene_776	+
smed_chr1	8217838	8217839	in_yes	smedGene_911	-
smed_chr1	8269826	8269827	in_yes	smedGene_916	-
smed_chr1	8501952	8501953	in_weak	smedGene_936	-
smed_chr1	8863209	8863210	in_yes	smedGene_985	+
smed_chr1	9915349	9915350	in_weak	smedGene_1140	-
smed_chr1	10652486	10652487	in_yes	smedGene_1244	+
smed_chr1	11241090	11241091	in_weak	smedGene_1290	+
smed_chr1	11267026	11267027	in_weak	smedGene_1291	+
smed_chr1	11308834	11308835	in_weak	smedGene_1296	+
smed_chr1	13882030	13882031	in_yes	smedGene_1515	+
smed_chr1	13919679	13919680	in_weak	smedGene_1525	+
smed_chr1	14067381	14067382	in_yes	smedGene_1541	+
smed_chr1	14946286	14946287	in_yes	smedGene_1622	-
smed_chr1	14952983	14952984	in_yes	smedGene_1624	+
smed_chr1	14979577	14979578	in_weak	smedGene_1627	+
smed_chr1	15650199	15650200	in_yes	smedGene_1680	-
smed_chr1	15764611	15764612	in_yes	smedGene_1689	-
smed_chr1	15860869	15860870	in_weak	smedGene_1698	+
smed_chr1	16718004	16718005	in_yes	smedGene_1774	+
smed_chr1	17085990	17085991	in_yes	smedGene_1840	-
smed_chr1	17085990	17085991	in_yes	smedGene_1839	-
smed_chr1	18022398	18022399	in_weak	smedGene_1927	+
smed_chr1	18602105	18602106	in_yes	smedGene_1991	-
smed_chr1	18605236	18605237	in_yes	smedGene_1992	-
smed_chr1	18707416	18707417	in_yes	smedGene_2000	-
smed_chr1	18802468	18802469	in_yes	smedGene_2018	-
smed_chr1	19187304	19187305	in_weak	smedGene_2040	+
smed_chr1	19329163	19329164	in_weak	smedGene_2049	-
smed_chr1	19738561	19738562	in_yes	smedGene_2079	+
smed_chr1	19932034	19932035	in_weak	smedGene_2114	+
smed_chr1	20186358	20186359	in_weak	smedGene_2129	+
smed_chr1	20290962	20290963	in_weak	smedGene_2149	-
smed_chr1	21309890	21309891	in_yes	smedGene_2250	-
smed_chr1	21576000	21576001	in_weak	smedGene_2270	+
smed_chr1	22646132	22646133	in_weak	smedGene_2378	+
smed_chr1	23698716	23698717	in_weak	smedGene_2456	-
smed_chr1	23957368	23957369	in_yes	smedGene_2478	+
smed_chr1	24273353	24273354	in_yes	smedGene_2508	+
smed_chr1	24288620	24288621	in_yes	smedGene_2511	+
smed_chr1	24565646	24565647	in_yes	smedGene_2566	+
smed_chr1	24599393	24599394	in_weak	smedGene_2573	-
smed_chr1	26120557	26120558	in_yes	smedGene_2703	+
smed_chr1	26852462	26852463	in_yes	smedGene_2802	-
smed_chr1	27050359	27050360	in_yes	smedGene_2827	-
smed_chr1	27050649	27050650	in_yes	smedGene_2828	+
smed_chr1	27050649	27050650	in_yes	smedGene_2829	+
smed_chr1	27113786	27113787	in_weak	smedGene_2838	+
smed_chr1	27527863	27527864	in_weak	smedGene_2872	-
smed_chr1	27533108	27533109	in_weak	smedGene_2875	+
smed_chr1	27571464	27571465	in_weak	smedGene_2876	-
smed_chr1	28026620	28026621	in_yes	smedGene_2927	+
smed_chr1	28194743	28194744	in_yes	smedGene_2937	-
smed_chr1	28320565	28320566	in_weak	smedGene_2962	+
smed_chr1	29979764	29979765	in_yes	smedGene_3087	-
smed_chr1	30100473	30100474	in_yes	smedGene_3095	-
smed_chr1	30470371	30470372	in_weak	smedGene_3126	+
smed_chr1	30897987	30897988	in_weak	smedGene_3165	-
smed_chr1	30922006	30922007	in_yes	smedGene_3167	-
smed_chr1	31471927	31471928	in_yes	smedGene_3206	+
smed_chr1	31577497	31577498	in_yes	smedGene_3214	+
smed_chr1	34069415	34069416	in_weak	smedGene_3406	+
smed_chr1	34378826	34378827	in_yes	smedGene_3431	+
smed_chr1	35036252	35036253	in_weak	smedGene_3482	+
smed_chr1	35302887	35302888	in_yes	smedGene_3503	+
smed_chr1	35710962	35710963	in_yes	smedGene_3539	+
smed_chr1	35719301	35719302	in_yes	smedGene_3541	+
smed_chr1	35915674	35915675	in_yes	smedGene_3558	-
smed_chr1	35915680	35915681	in_weak	smedGene_3551	-
smed_chr1	35949557	35949558	in_yes	smedGene_3560	-
smed_chr1	35949616	35949617	in_yes	smedGene_3561	-
smed_chr1	35951974	35951975	in_weak	smedGene_3552	-
smed_chr1	35969890	35969891	in_yes	smedGene_3570	-
smed_chr1	35972865	35972866	in_weak	smedGene_3562	-
smed_chr1	36057736	36057737	in_yes	smedGene_3593	+
smed_chr1	36208670	36208671	in_weak	smedGene_3605	-
smed_chr1	36380948	36380949	in_yes	smedGene_3639	+
smed_chr1	36888793	36888794	in_yes	smedGene_3678	+
smed_chr1	37037834	37037835	in_yes	smedGene_3722	+
smed_chr1	38049815	38049816	in_weak	smedGene_3841	-
smed_chr1	38061523	38061524	in_yes	smedGene_3844	+
smed_chr1	38465644	38465645	in_weak	smedGene_3886	-
smed_chr1	38500431	38500432	in_weak	smedGene_3891	-
smed_chr1	38587373	38587374	in_yes	smedGene_3898	-
smed_chr1	40314567	40314568	in_weak	smedGene_4029	+
smed_chr1	40322911	40322912	in_weak	smedGene_4030	+
smed_chr1	41320131	41320132	in_weak	smedGene_4098	-
smed_chr1	42103492	42103493	in_yes	smedGene_4229	-
smed_chr1	42398436	42398437	in_yes	smedGene_4261	+
smed_chr1	42560319	42560320	in_weak	smedGene_4271	-
smed_chr1	43060123	43060124	in_yes	smedGene_4316	+
smed_chr1	43388138	43388139	in_weak	smedGene_4365	+
smed_chr1	43741297	43741298	in_yes	smedGene_4398	+
smed_chr1	45224311	45224312	in_weak	smedGene_4549	+
smed_chr1	45239822	45239823	in_weak	smedGene_4551	+
smed_chr1	45294608	45294609	in_weak	smedGene_4555	+
smed_chr1	45948790	45948791	in_yes	smedGene_4604	+
smed_chr1	45951838	45951839	in_weak	smedGene_4605	+
smed_chr1	45952866	45952867	in_weak	smedGene_4606	+
smed_chr1	45956435	45956436	in_yes	smedGene_4607	-
smed_chr1	45992409	45992410	in_yes	smedGene_4608	+
smed_chr1	46002050	46002051	in_yes	smedGene_4610	+
smed_chr1	46002278	46002279	in_yes	smedGene_4611	+
smed_chr1	46333132	46333133	in_yes	smedGene_4641	-
smed_chr1	46423918	46423919	in_yes	smedGene_4651	+
smed_chr1	46448593	46448594	in_weak	smedGene_4656	-
smed_chr1	46655903	46655904	in_weak	smedGene_4669	+
smed_chr1	47366684	47366685	in_yes	smedGene_4727	-
smed_chr1	47367975	47367976	in_yes	smedGene_4728	+
smed_chr1	47562632	47562633	in_weak	smedGene_4749	+
smed_chr1	48434456	48434457	in_yes	smedGene_4798	+
smed_chr1	48561481	48561482	in_weak	smedGene_4803	+
smed_chr1	49232623	49232624	in_yes	smedGene_4867	+
smed_chr1	49236693	49236694	in_yes	smedGene_4871	+
smed_chr1	49324827	49324828	in_yes	smedGene_4887	+
smed_chr1	49422210	49422211	in_weak	smedGene_4894	-
smed_chr1	50183267	50183268	in_yes	smedGene_4966	+
smed_chr1	50980626	50980627	in_weak	smedGene_5015	-
smed_chr1	52031603	52031604	in_yes	smedGene_5116	-
smed_chr1	52125430	52125431	in_weak	smedGene_5151	+
smed_chr1	52142755	52142756	in_yes	smedGene_5154	+
smed_chr1	52152427	52152428	in_yes	smedGene_5155	-
smed_chr1	52353967	52353968	in_yes	smedGene_5173	-
smed_chr1	52660762	52660763	in_yes	smedGene_5210	-
smed_chr1	53044500	53044501	in_yes	smedGene_5255	-
smed_chr1	53174670	53174671	in_yes	smedGene_5261	-
smed_chr1	53209450	53209451	in_yes	smedGene_5265	+
smed_chr1	53500817	53500818	in_yes	smedGene_5289	-
smed_chr1	53624434	53624435	in_yes	smedGene_5301	-
smed_chr1	53654122	53654123	in_yes	smedGene_5305	-
smed_chr1	53656640	53656641	in_yes	smedGene_5306	-
smed_chr1	53677078	53677079	in_yes	smedGene_5321	+
smed_chr1	53682833	53682834	in_yes	smedGene_5322	+
smed_chr1	54529910	54529911	in_yes	smedGene_5402	-
smed_chr1	54664925	54664926	in_yes	smedGene_5407	+
smed_chr1	55304097	55304098	in_weak	smedGene_5469	-
smed_chr1	55306009	55306010	in_yes	smedGene_5470	-
smed_chr1	55324617	55324618	in_yes	smedGene_5471	-
smed_chr1	55340450	55340451	in_weak	smedGene_5472	+
smed_chr1	55859198	55859199	in_yes	smedGene_5520	+
smed_chr1	56303904	56303905	in_yes	smedGene_5539	-
smed_chr1	56310009	56310010	in_yes	smedGene_5541	+
smed_chr1	56315063	56315064	in_yes	smedGene_5542	-
smed_chr1	58238985	58238986	in_yes	smedGene_5647	+
smed_chr1	58378138	58378139	in_weak	smedGene_5660	-
smed_chr1	58470488	58470489	in_weak	smedGene_5663	-
smed_chr1	58488133	58488134	in_yes	smedGene_5670	-
smed_chr1	58991444	58991445	in_yes	smedGene_5728	-
smed_chr1	59052265	59052266	in_weak	smedGene_5729	-
smed_chr1	59234137	59234138	in_weak	smedGene_5746	-
smed_chr1	59979820	59979821	in_yes	smedGene_5790	+
smed_chr1	60079939	60079940	in_weak	smedGene_5792	-
smed_chr1	60332044	60332045	in_weak	smedGene_5829	-
smed_chr1	60439333	60439334	in_weak	smedGene_5840	+
smed_chr1	60458817	60458818	in_weak	smedGene_5844	+
smed_chr1	60496611	60496612	in_weak	smedGene_5853	-
smed_chr1	60627322	60627323	in_weak	smedGene_5874	+
smed_chr1	60755329	60755330	in_yes	smedGene_5906	+
smed_chr1	60765488	60765489	in_weak	smedGene_5907	-
smed_chr1	60815448	60815449	in_yes	smedGene_5910	+
smed_chr1	61422611	61422612	in_yes	smedGene_5958	+
smed_chr1	61434115	61434116	in_yes	smedGene_5972	-
smed_chr1	61443266	61443267	in_yes	smedGene_5973	-
smed_chr1	61474980	61474981	in_yes	smedGene_5974	-
smed_chr1	61488248	61488249	in_yes	smedGene_5976	-
smed_chr1	61712019	61712020	in_yes	smedGene_5994	+
smed_chr1	61734959	61734960	in_yes	smedGene_5996	+
smed_chr1	61973117	61973118	in_yes	smedGene_6010	-
smed_chr1	62412174	62412175	in_weak	smedGene_6029	-
smed_chr1	63025453	63025454	in_yes	smedGene_6097	+
smed_chr1	63444150	63444151	in_yes	smedGene_6122	+
smed_chr1	64791084	64791085	in_yes	smedGene_6289	-
smed_chr1	64833883	64833884	in_yes	smedGene_6290	-
smed_chr1	64913378	64913379	in_yes	smedGene_6301	+
smed_chr1	64915661	64915662	in_yes	smedGene_6302	-
smed_chr1	64922345	64922346	in_yes	smedGene_6304	+
smed_chr1	65076809	65076810	in_yes	smedGene_6331	+
smed_chr1	65202777	65202778	in_yes	smedGene_6342	+
smed_chr1	65337035	65337036	in_weak	smedGene_6366	-
smed_chr1	66334628	66334629	in_weak	smedGene_6482	-
smed_chr1	66739626	66739627	in_yes	smedGene_6519	-
smed_chr1	67267578	67267579	in_yes	smedGene_6569	-
smed_chr1	67755806	67755807	in_weak	smedGene_6630	+
smed_chr1	67895626	67895627	in_yes	smedGene_6634	-
smed_chr1	68844012	68844013	in_yes	smedGene_6692	+
smed_chr1	68856417	68856418	in_yes	smedGene_6694	+
smed_chr1	68915193	68915194	in_yes	smedGene_6695	+
smed_chr1	69596497	69596498	in_yes	smedGene_6744	+
smed_chr1	70604450	70604451	in_yes	smedGene_6833	-
smed_chr1	70924397	70924398	in_weak	smedGene_6853	+
smed_chr1	71254619	71254620	in_weak	smedGene_6893	+
smed_chr1	71558628	71558629	in_yes	smedGene_6941	+
smed_chr1	71898242	71898243	in_yes	smedGene_6984	-
smed_chr1	74607945	74607946	in_yes	smedGene_7226	-
smed_chr1	74937520	74937521	in_weak	smedGene_7257	-
smed_chr1	74953940	74953941	in_weak	smedGene_7266	-
smed_chr1	74972486	74972487	in_weak	smedGene_7267	-
smed_chr1	75202273	75202274	in_yes	smedGene_7281	-
smed_chr1	75486673	75486674	in_yes	smedGene_7305	+
smed_chr1	75492371	75492372	in_weak	smedGene_7307	+
smed_chr1	75682954	75682955	in_yes	smedGene_7319	+
smed_chr1	75900314	75900315	in_yes	smedGene_7368	+
smed_chr1	76189906	76189907	in_yes	smedGene_7402	+
smed_chr1	76191631	76191632	in_weak	smedGene_7404	+
smed_chr1	76193933	76193934	in_yes	smedGene_7405	+
smed_chr1	76388918	76388919	in_weak	smedGene_7425	+
smed_chr1	76389447	76389448	in_yes	smedGene_7426	-
smed_chr1	76439057	76439058	in_yes	smedGene_7432	-
smed_chr1	76749873	76749874	in_yes	smedGene_7450	+
smed_chr1	76840583	76840584	in_yes	smedGene_7456	+
smed_chr1	76873841	76873842	in_yes	smedGene_7463	+
smed_chr1	77697514	77697515	in_weak	smedGene_7554	-
smed_chr1	77885500	77885501	in_yes	smedGene_7560	+
smed_chr1	78259224	78259225	in_yes	smedGene_7601	+
smed_chr1	78841038	78841039	in_yes	smedGene_7650	-
smed_chr1	78844554	78844555	in_yes	smedGene_7651	-
smed_chr1	79465190	79465191	in_yes	smedGene_7722	+
smed_chr1	79830465	79830466	in_weak	smedGene_7747	-
smed_chr1	79830760	79830761	in_weak	smedGene_7748	-
smed_chr1	79854188	79854189	in_yes	smedGene_7749	+
smed_chr1	80246070	80246071	in_weak	smedGene_7801	+
smed_chr1	82428918	82428919	in_weak	smedGene_7971	-
smed_chr1	82429142	82429143	in_weak	smedGene_7973	+
smed_chr1	82509179	82509180	in_weak	smedGene_7981	+
smed_chr1	82666178	82666179	in_yes	smedGene_8020	+
smed_chr1	82977572	82977573	in_weak	smedGene_8055	+
smed_chr1	83356506	83356507	in_yes	smedGene_8104	+
smed_chr1	83400033	83400034	in_yes	smedGene_8109	+
smed_chr1	83665321	83665322	in_yes	smedGene_8153	+
smed_chr1	84129977	84129978	in_weak	smedGene_8185	-
smed_chr1	84530187	84530188	in_weak	smedGene_8212	+
smed_chr1	86241891	86241892	in_yes	smedGene_8384	-
smed_chr1	86568248	86568249	in_weak	smedGene_8403	+
smed_chr1	86869725	86869726	in_yes	smedGene_8424	+
smed_chr1	87165201	87165202	in_weak	smedGene_8434	+
smed_chr1	88016345	88016346	in_weak	smedGene_8519	+
smed_chr1	88261314	88261315	in_yes	smedGene_8531	-
smed_chr1	88395927	88395928	in_yes	smedGene_8556	+
smed_chr1	88432401	88432402	in_yes	smedGene_8561	+
smed_chr1	88704741	88704742	in_yes	smedGene_8570	+
smed_chr1	88744281	88744282	in_yes	smedGene_8572	-
smed_chr1	88873241	88873242	in_weak	smedGene_8577	-
smed_chr1	89071187	89071188	in_weak	smedGene_8591	+
smed_chr1	89084604	89084605	in_weak	smedGene_8594	+
smed_chr1	89086751	89086752	in_weak	smedGene_8596	-
smed_chr1	89097336	89097337	in_weak	smedGene_8597	-
smed_chr1	89128393	89128394	in_weak	smedGene_8599	+
smed_chr1	89256932	89256933	in_weak	smedGene_8632	+
smed_chr1	89373968	89373969	in_weak	smedGene_8670	+
smed_chr1	89456957	89456958	in_yes	smedGene_8678	+
smed_chr1	89945329	89945330	in_yes	smedGene_8698	+
smed_chr1	90018462	90018463	in_weak	smedGene_8702	-
smed_chr1	90671099	90671100	in_weak	smedGene_8783	+
smed_chr1	91018381	91018382	in_yes	smedGene_8828	-
smed_chr1	91299907	91299908	in_yes	smedGene_8843	-
smed_chr1	91403572	91403573	in_yes	smedGene_8845	-
smed_chr1	91632791	91632792	in_weak	smedGene_8869	-
smed_chr1	92197380	92197381	in_yes	smedGene_8926	-
smed_chr1	92433466	92433467	in_yes	smedGene_8950	-
smed_chr1	92556481	92556482	in_weak	smedGene_8961	-
smed_chr1	94089650	94089651	in_yes	smedGene_9100	+
smed_chr1	94389170	94389171	in_yes	smedGene_9116	+
smed_chr1	94551060	94551061	in_yes	smedGene_9137	-
smed_chr1	94616831	94616832	in_weak	smedGene_9139	-
smed_chr1	94942747	94942748	in_weak	smedGene_9174	+
smed_chr1	95977517	95977518	in_weak	smedGene_9258	-
smed_chr1	95992853	95992854	in_weak	smedGene_9263	+
smed_chr1	96334659	96334660	in_weak	smedGene_9296	+
smed_chr1	96616262	96616263	in_weak	smedGene_9333	-
smed_chr1	96616262	96616263	in_weak	smedGene_9331	-
smed_chr1	96986378	96986379	in_weak	smedGene_9364	+
smed_chr1	97187145	97187146	in_weak	smedGene_9375	+
smed_chr1	97362578	97362579	in_weak	smedGene_9390	-
smed_chr1	97516978	97516979	in_weak	smedGene_9403	-
smed_chr1	98205755	98205756	in_yes	smedGene_9444	-
smed_chr1	98231173	98231174	in_yes	smedGene_9447	-
smed_chr1	98362438	98362439	in_yes	smedGene_9458	-
smed_chr1	98503694	98503695	in_yes	smedGene_9477	-
smed_chr1	99072055	99072056	in_yes	smedGene_9537	+
smed_chr1	101018688	101018689	in_yes	smedGene_9719	+
smed_chr1	101019675	101019676	in_weak	smedGene_9720	+
smed_chr1	101208723	101208724	in_yes	smedGene_9738	+
smed_chr1	101452054	101452055	in_weak	smedGene_9766	+
smed_chr1	101559691	101559692	in_weak	smedGene_9779	+
smed_chr1	101765692	101765693	in_yes	smedGene_9789	-
smed_chr1	101865360	101865361	in_yes	smedGene_9792	-
smed_chr1	101990683	101990684	in_yes	smedGene_9797	-
smed_chr1	102134791	102134792	in_yes	smedGene_9807	-
smed_chr1	102926317	102926318	in_weak	smedGene_9896	+
smed_chr1	102944402	102944403	in_weak	smedGene_9889	-
smed_chr1	104051971	104051972	in_weak	smedGene_9955	+
smed_chr1	104244683	104244684	in_yes	smedGene_9978	+
smed_chr1	104256635	104256636	in_yes	smedGene_9979	-
smed_chr1	104307149	104307150	in_weak	smedGene_9998	+
smed_chr1	104499218	104499219	in_weak	smedGene_10017	-
smed_chr1	105284709	105284710	in_yes	smedGene_10077	-
smed_chr1	105371758	105371759	in_weak	smedGene_10081	+
smed_chr1	105458853	105458854	in_weak	smedGene_10089	+
smed_chr1	105547897	105547898	in_weak	smedGene_10091	+
smed_chr1	105688216	105688217	in_weak	smedGene_10096	+
smed_chr1	105717945	105717946	in_weak	smedGene_10104	+
smed_chr1	105718456	105718457	in_weak	smedGene_10105	+
smed_chr1	105720608	105720609	in_yes	smedGene_10106	+
smed_chr1	105747656	105747657	in_weak	smedGene_10109	+
smed_chr1	105748711	105748712	in_weak	smedGene_10110	-
smed_chr1	106797977	106797978	in_weak	smedGene_10199	+
smed_chr1	106848345	106848346	in_weak	smedGene_10202	-
smed_chr1	107634727	107634728	in_yes	smedGene_10277	-
smed_chr1	107865046	107865047	in_yes	smedGene_10309	+
smed_chr1	107936876	107936877	in_weak	smedGene_10314	+
smed_chr1	108473869	108473870	in_yes	smedGene_10416	-
smed_chr1	110761974	110761975	in_weak	smedGene_10620	+
smed_chr1	110838568	110838569	in_yes	smedGene_10624	+
smed_chr1	110917751	110917752	in_yes	smedGene_10630	-
smed_chr1	110945425	110945426	in_yes	smedGene_10633	+
smed_chr1	111300989	111300990	in_yes	smedGene_10677	-
smed_chr1	111392724	111392725	in_yes	smedGene_10684	-
smed_chr1	112713620	112713621	in_weak	smedGene_10801	+
smed_chr1	112715661	112715662	in_yes	smedGene_10802	+
smed_chr1	112853512	112853513	in_weak	smedGene_10808	-
smed_chr1	113033920	113033921	in_yes	smedGene_10816	-
smed_chr1	113041932	113041933	in_weak	smedGene_10817	+
smed_chr1	113084284	113084285	in_weak	smedGene_10820	+
smed_chr1	113272753	113272754	in_weak	smedGene_10831	-
smed_chr1	113278199	113278200	in_weak	smedGene_10832	+
smed_chr1	113472839	113472840	in_yes	smedGene_10850	-
smed_chr1	113474126	113474127	in_yes	smedGene_10851	+
smed_chr1	113477872	113477873	in_yes	smedGene_10852	+
smed_chr1	113699323	113699324	in_yes	smedGene_10884	-
smed_chr1	113836182	113836183	in_weak	smedGene_10899	+
smed_chr1	114284344	114284345	in_weak	smedGene_10956	-
smed_chr1	114287735	114287736	in_yes	smedGene_10957	-
smed_chr1	114349591	114349592	in_yes	smedGene_10967	+
smed_chr1	114354389	114354390	in_weak	smedGene_10968	+
smed_chr1	114427498	114427499	in_yes	smedGene_10975	-
smed_chr1	114837766	114837767	in_yes	smedGene_10991	+
smed_chr1	114858281	114858282	in_weak	smedGene_10997	-
smed_chr1	114868944	114868945	in_weak	smedGene_10998	-
smed_chr1	114931818	114931819	in_yes	smedGene_11005	+
smed_chr1	114993664	114993665	in_yes	smedGene_11011	-
smed_chr1	115441705	115441706	in_yes	smedGene_11047	+
smed_chr1	115449345	115449346	in_yes	smedGene_11048	+
smed_chr1	115450257	115450258	in_weak	smedGene_11050	+
smed_chr1	115450467	115450468	in_weak	smedGene_11051	+
smed_chr1	115450711	115450712	in_yes	smedGene_11052	+
smed_chr1	115463848	115463849	in_yes	smedGene_11055	+
smed_chr1	116212332	116212333	in_yes	smedGene_11131	-
smed_chr1	116272018	116272019	in_weak	smedGene_11139	+
smed_chr1	116944616	116944617	in_weak	smedGene_11216	-
smed_chr1	117126497	117126498	in_weak	smedGene_11236	-
smed_chr1	117157022	117157023	in_yes	smedGene_11241	-
smed_chr1	117191320	117191321	in_yes	smedGene_11244	+
smed_chr1	117600840	117600841	in_yes	smedGene_11271	-
smed_chr1	118006489	118006490	in_weak	smedGene_11331	+
smed_chr1	118464805	118464806	in_weak	smedGene_11370	-
smed_chr1	118648041	118648042	in_weak	smedGene_11382	-
smed_chr1	119036824	119036825	in_weak	smedGene_11414	+
smed_chr1	119318091	119318092	in_weak	smedGene_11436	-
smed_chr1	120083727	120083728	in_yes	smedGene_11509	+
smed_chr1	120727725	120727726	in_yes	smedGene_11579	-
smed_chr1	121220083	121220084	in_yes	smedGene_11620	-
smed_chr1	121231308	121231309	in_yes	smedGene_11621	-
smed_chr1	121492524	121492525	in_yes	smedGene_11667	-
smed_chr1	121748898	121748899	in_weak	smedGene_11678	+
smed_chr1	122001823	122001824	in_weak	smedGene_11710	+
smed_chr1	123485362	123485363	in_weak	smedGene_11878	+
smed_chr1	124766564	124766565	in_yes	smedGene_12034	-
smed_chr1	125584720	125584721	in_yes	smedGene_12096	-
smed_chr1	125860478	125860479	in_yes	smedGene_12110	+
smed_chr1	125878389	125878390	in_yes	smedGene_12111	-
smed_chr1	125889770	125889771	in_yes	smedGene_12112	+
smed_chr1	126213835	126213836	in_weak	smedGene_12135	+
smed_chr1	126439509	126439510	in_weak	smedGene_12143	+
smed_chr1	128915615	128915616	in_yes	smedGene_12333	+
smed_chr1	129168794	129168795	in_yes	smedGene_12348	+
smed_chr1	129180456	129180457	in_yes	smedGene_12349	-
smed_chr1	129438217	129438218	in_yes	smedGene_12379	+
smed_chr1	129449843	129449844	in_weak	smedGene_12382	+
smed_chr1	132294187	132294188	in_yes	smedGene_12650	-
smed_chr1	132373905	132373906	in_weak	smedGene_12657	-
smed_chr1	133874167	133874168	in_yes	smedGene_12828	-
smed_chr1	134907246	134907247	in_yes	smedGene_12963	-
smed_chr1	135063646	135063647	in_yes	smedGene_12981	+
smed_chr1	135126143	135126144	in_yes	smedGene_12987	+
smed_chr1	135336582	135336583	in_yes	smedGene_13001	+
smed_chr1	135762789	135762790	in_weak	smedGene_13049	+
smed_chr1	135828216	135828217	in_yes	smedGene_13051	-
smed_chr1	136648142	136648143	in_yes	smedGene_13150	+
smed_chr1	138108172	138108173	in_weak	smedGene_13321	+
smed_chr1	138828499	138828500	in_yes	smedGene_13370	-
smed_chr1	138892777	138892778	in_yes	smedGene_13372	-
smed_chr1	138962490	138962491	in_yes	smedGene_13386	+
smed_chr1	139442480	139442481	in_yes	smedGene_13422	-
smed_chr1	139452695	139452696	in_weak	smedGene_13423	-
smed_chr1	139616730	139616731	in_yes	smedGene_13447	-
smed_chr1	139876792	139876793	in_yes	smedGene_13471	+
smed_chr1	139915285	139915286	in_yes	smedGene_13472	+
smed_chr1	141177429	141177430	in_yes	smedGene_13634	-
smed_chr1	141553018	141553019	in_yes	smedGene_13678	-
smed_chr1	141868251	141868252	in_yes	smedGene_13732	+
smed_chr1	142434945	142434946	in_yes	smedGene_13773	-
smed_chr1	143138386	143138387	in_yes	smedGene_13866	-
smed_chr1	143229839	143229840	in_yes	smedGene_13872	-
smed_chr1	143428516	143428517	in_yes	smedGene_13897	+
smed_chr1	143603536	143603537	in_yes	smedGene_13910	-
smed_chr1	143832560	143832561	in_weak	smedGene_13932	-
smed_chr1	144747244	144747245	in_yes	smedGene_13994	-
smed_chr1	144747250	144747251	in_yes	smedGene_14003	-
smed_chr1	147146815	147146816	in_yes	smedGene_14229	+
smed_chr1	148497057	148497058	in_yes	smedGene_14345	+
smed_chr1	148793762	148793763	in_yes	smedGene_14367	-
smed_chr1	149192952	149192953	in_yes	smedGene_14389	+
smed_chr1	149310217	149310218	in_yes	smedGene_14395	-
smed_chr1	149316937	149316938	in_yes	smedGene_14396	+
smed_chr1	149321596	149321597	in_yes	smedGene_14405	+
smed_chr1	149372055	149372056	in_yes	smedGene_14413	-
smed_chr1	149687632	149687633	in_weak	smedGene_14433	-
smed_chr1	150414673	150414674	in_weak	smedGene_14501	-
smed_chr1	150647610	150647611	in_weak	smedGene_14522	-
smed_chr1	151070686	151070687	in_weak	smedGene_14581	+
smed_chr1	151095706	151095707	in_yes	smedGene_14596	+
smed_chr1	152397377	152397378	in_weak	smedGene_14702	-
smed_chr1	152965578	152965579	in_weak	smedGene_14738	+
smed_chr1	153179963	153179964	in_weak	smedGene_14757	+
smed_chr1	153292526	153292527	in_weak	smedGene_14778	-
smed_chr1	153296432	153296433	in_yes	smedGene_14777	-
smed_chr1	153453292	153453293	in_yes	smedGene_14796	-
smed_chr1	153990261	153990262	in_weak	smedGene_14833	+
smed_chr1	154007976	154007977	in_weak	smedGene_14834	+
smed_chr1	154299073	154299074	in_yes	smedGene_14873	+
smed_chr1	154839672	154839673	in_weak	smedGene_14914	+
smed_chr1	155562620	155562621	in_weak	smedGene_14963	+
smed_chr1	156112108	156112109	in_yes	smedGene_15001	+
smed_chr1	156738974	156738975	in_yes	smedGene_15039	-
smed_chr1	157833554	157833555	in_yes	smedGene_15114	-
smed_chr1	157842512	157842513	in_yes	smedGene_15126	-
smed_chr1	158423978	158423979	in_yes	smedGene_15170	-
smed_chr1	158915103	158915104	in_yes	smedGene_15208	-
smed_chr1	159086956	159086957	in_yes	smedGene_15222	+
smed_chr1	159888048	159888049	in_yes	smedGene_15302	+
smed_chr1	160043423	160043424	in_yes	smedGene_15314	-
smed_chr1	160240354	160240355	in_yes	smedGene_15324	+
smed_chr1	160247322	160247323	in_yes	smedGene_15335	+
smed_chr1	160399091	160399092	in_yes	smedGene_15352	+
smed_chr1	160582632	160582633	in_weak	smedGene_15366	-
smed_chr1	161055420	161055421	in_weak	smedGene_15398	-
smed_chr1	161226513	161226514	in_yes	smedGene_15412	+
smed_chr1	161925009	161925010	in_yes	smedGene_15469	-
smed_chr1	163028864	163028865	in_yes	smedGene_15587	+
smed_chr1	164353237	164353238	in_yes	smedGene_15714	-
smed_chr1	165163924	165163925	in_yes	smedGene_15833	-
smed_chr1	166686164	166686165	in_yes	smedGene_15984	-
smed_chr1	166686164	166686165	in_yes	smedGene_15987	-
smed_chr1	166746000	166746001	in_yes	smedGene_16014	+
smed_chr1	166746446	166746447	in_yes	smedGene_16015	+
smed_chr1	166746892	166746893	in_yes	smedGene_16016	+
smed_chr1	166747338	166747339	in_yes	smedGene_16017	+
smed_chr1	167085283	167085284	in_weak	smedGene_16049	-
smed_chr1	167380573	167380574	in_yes	smedGene_16088	+
smed_chr1	167557075	167557076	in_yes	smedGene_16105	-
smed_chr1	168204757	168204758	in_yes	smedGene_16187	+
smed_chr1	168416670	168416671	in_yes	smedGene_16194	-
smed_chr1	168457852	168457853	in_weak	smedGene_16195	+
smed_chr1	168735998	168735999	in_yes	smedGene_16201	-
smed_chr1	169074197	169074198	in_yes	smedGene_16217	+
smed_chr1	169112522	169112523	in_yes	smedGene_16222	-
smed_chr1	169114832	169114833	in_yes	smedGene_16223	-
smed_chr1	169136831	169136832	in_yes	smedGene_16227	+
smed_chr1	169269746	169269747	in_weak	smedGene_16248	-
smed_chr1	169351111	169351112	in_weak	smedGene_16259	+
smed_chr1	169818000	169818001	in_weak	smedGene_16304	-
smed_chr1	169921251	169921252	in_weak	smedGene_16314	-
smed_chr1	170772550	170772551	in_yes	smedGene_16388	+
smed_chr1	170822808	170822809	in_yes	smedGene_16389	+
smed_chr1	171230972	171230973	in_weak	smedGene_16398	-
smed_chr1	171635705	171635706	in_yes	smedGene_16429	-
smed_chr1	171803644	171803645	in_yes	smedGene_16446	-
smed_chr1	172225598	172225599	in_yes	smedGene_16477	-
smed_chr1	172381851	172381852	in_yes	smedGene_16488	-
smed_chr1	172745282	172745283	in_weak	smedGene_16523	-
smed_chr1	172745991	172745992	in_yes	smedGene_16524	+
smed_chr1	172907390	172907391	in_weak	smedGene_16539	-
smed_chr1	172908097	172908098	in_weak	smedGene_16540	+
smed_chr1	172908104	172908105	in_weak	smedGene_16541	+
smed_chr1	173342064	173342065	in_yes	smedGene_16593	+
smed_chr1	173342343	173342344	in_yes	smedGene_16594	+
smed_chr1	173343729	173343730	in_weak	smedGene_16595	+
smed_chr1	173420342	173420343	in_yes	smedGene_16609	+
smed_chr1	173420621	173420622	in_yes	smedGene_16610	+
smed_chr1	173422006	173422007	in_weak	smedGene_16611	+
smed_chr1	174399965	174399966	in_yes	smedGene_16717	+
smed_chr1	174401838	174401839	in_yes	smedGene_16718	+
smed_chr1	174845867	174845868	in_yes	smedGene_16762	+
smed_chr1	174875966	174875967	in_weak	smedGene_16765	+
smed_chr1	174902803	174902804	in_weak	smedGene_16764	-
smed_chr1	175791840	175791841	in_yes	smedGene_16850	-
smed_chr1	175793374	175793375	in_yes	smedGene_16851	-
smed_chr1	176408373	176408374	in_yes	smedGene_16913	+
smed_chr1	176420923	176420924	in_weak	smedGene_16910	-
smed_chr1	176653081	176653082	in_yes	smedGene_16942	+
smed_chr1	177031164	177031165	in_yes	smedGene_16961	-
smed_chr1	177191744	177191745	in_weak	smedGene_16978	-
smed_chr1	177506869	177506870	in_weak	smedGene_17007	+
smed_chr1	177620495	177620496	in_yes	smedGene_17014	+
smed_chr1	178732046	178732047	in_yes	smedGene_17098	+
smed_chr1	179197245	179197246	in_weak	smedGene_17158	+
smed_chr1	179480901	179480902	in_weak	smedGene_17181	+
smed_chr1	179828451	179828452	in_weak	smedGene_17208	+
smed_chr1	180041241	180041242	in_weak	smedGene_17237	+
smed_chr1	182091710	182091711	in_yes	smedGene_17424	-
smed_chr1	182138204	182138205	in_yes	smedGene_17425	+
smed_chr1	182161081	182161082	in_weak	smedGene_17426	-
smed_chr1	182571887	182571888	in_yes	smedGene_17463	-
smed_chr1	182619251	182619252	in_yes	smedGene_17465	+
smed_chr1	182932509	182932510	in_yes	smedGene_17491	+
smed_chr1	183033544	183033545	in_weak	smedGene_17495	-
smed_chr1	183102594	183102595	in_weak	smedGene_17498	-
smed_chr1	183895646	183895647	in_yes	smedGene_17543	-
smed_chr1	184177189	184177190	in_weak	smedGene_17562	-
smed_chr1	184516151	184516152	in_weak	smedGene_17592	+
smed_chr1	185282361	185282362	in_yes	smedGene_17673	+
smed_chr1	185546161	185546162	in_yes	smedGene_17695	-
smed_chr1	185792074	185792075	in_yes	smedGene_17719	+
smed_chr1	185800366	185800367	in_weak	smedGene_17723	-
smed_chr1	185999416	185999417	in_yes	smedGene_17731	+
smed_chr1	186430426	186430427	in_yes	smedGene_17770	+
smed_chr1	189015766	189015767	in_yes	smedGene_17993	+
smed_chr1	189229430	189229431	in_yes	smedGene_18006	+
smed_chr1	189940505	189940506	in_yes	smedGene_18073	+
smed_chr1	190124858	190124859	in_yes	smedGene_18088	-
smed_chr1	190652212	190652213	in_yes	smedGene_18116	-
smed_chr1	190777926	190777927	in_yes	smedGene_18133	+
smed_chr1	191298789	191298790	in_weak	smedGene_18164	-
smed_chr1	191634909	191634910	in_yes	smedGene_18200	-
smed_chr1	191693273	191693274	in_yes	smedGene_18203	-
smed_chr1	192088393	192088394	in_weak	smedGene_18237	-
smed_chr1	192614653	192614654	in_yes	smedGene_18270	-
smed_chr1	192737463	192737464	in_yes	smedGene_18280	+
smed_chr1	192770137	192770138	in_yes	smedGene_18281	-
smed_chr1	193411956	193411957	in_yes	smedGene_18348	-
smed_chr1	193977342	193977343	in_weak	smedGene_18383	+
smed_chr1	194123437	194123438	in_weak	smedGene_18395	+
smed_chr1	195243505	195243506	in_yes	smedGene_18486	+
smed_chr1	195523494	195523495	in_weak	smedGene_18501	-
smed_chr1	195831151	195831152	in_yes	smedGene_18521	+
smed_chr1	196933275	196933276	in_yes	smedGene_18592	-
smed_chr1	199166274	199166275	in_yes	smedGene_18819	+
smed_chr1	199271798	199271799	in_weak	smedGene_18825	+
smed_chr1	199323554	199323555	in_weak	smedGene_18827	+
smed_chr1	199463630	199463631	in_weak	smedGene_18838	-
smed_chr1	199732829	199732830	in_yes	smedGene_18871	+
smed_chr1	200329167	200329168	in_yes	smedGene_18922	+
smed_chr1	200493098	200493099	in_yes	smedGene_18932	+
smed_chr1	200891936	200891937	in_yes	smedGene_18954	-
smed_chr1	200906017	200906018	in_weak	smedGene_18964	-
smed_chr1	202726173	202726174	in_yes	smedGene_19158	+
smed_chr1	203151147	203151148	in_yes	smedGene_19184	-
smed_chr1	203507629	203507630	in_yes	smedGene_19220	+
smed_chr1	203612336	203612337	in_weak	smedGene_19228	-
smed_chr1	203725687	203725688	in_weak	smedGene_19232	-
smed_chr1	203753000	203753001	in_yes	smedGene_19239	+
smed_chr1	203755605	203755606	in_yes	smedGene_19245	+
smed_chr1	204159371	204159372	in_yes	smedGene_19274	+
smed_chr1	204228140	204228141	in_yes	smedGene_19279	-
smed_chr1	204335534	204335535	in_weak	smedGene_19299	-
smed_chr1	204394800	204394801	in_yes	smedGene_19309	+
smed_chr1	205777856	205777857	in_yes	smedGene_19435	+
smed_chr1	205898871	205898872	in_yes	smedGene_19444	-
smed_chr1	207179597	207179598	in_weak	smedGene_19565	+
smed_chr1	207207433	207207434	in_weak	smedGene_19567	+
smed_chr1	208420470	208420471	in_yes	smedGene_19690	+
smed_chr1	210759466	210759467	in_weak	smedGene_19905	-
smed_chr1	210764601	210764602	in_weak	smedGene_19906	-
smed_chr1	211082489	211082490	in_yes	smedGene_19931	+
smed_chr1	211274071	211274072	in_weak	smedGene_19949	-
smed_chr1	211296547	211296548	in_yes	smedGene_19952	-
smed_chr1	212180797	212180798	in_yes	smedGene_20070	-
smed_chr1	212269057	212269058	in_yes	smedGene_20076	-
smed_chr1	212480777	212480778	in_yes	smedGene_20098	-
smed_chr1	212559292	212559293	in_yes	smedGene_20102	-
smed_chr1	212948625	212948626	in_yes	smedGene_20136	+
smed_chr1	213354024	213354025	in_weak	smedGene_20214	+
smed_chr1	214240810	214240811	in_weak	smedGene_20334	+
smed_chr1	214345886	214345887	in_weak	smedGene_20338	+
smed_chr1	215327831	215327832	in_yes	smedGene_20447	-
smed_chr1	215718976	215718977	in_weak	smedGene_20480	+
smed_chr1	215973107	215973108	in_weak	smedGene_20491	-
smed_chr1	216286806	216286807	in_yes	smedGene_20524	+
smed_chr1	217305494	217305495	in_weak	smedGene_20622	-
smed_chr1	217886253	217886254	in_weak	smedGene_20661	-
smed_chr1	218582520	218582521	in_yes	smedGene_20751	+
smed_chr1	218707063	218707064	in_weak	smedGene_20761	+
smed_chr1	218982253	218982254	in_yes	smedGene_20776	+
smed_chr1	219134533	219134534	in_weak	smedGene_20783	+
smed_chr1	219821019	219821020	in_yes	smedGene_20843	-
smed_chr1	219892069	219892070	in_yes	smedGene_20851	+
smed_chr1	220528256	220528257	in_weak	smedGene_20902	+
smed_chr1	220552675	220552676	in_yes	smedGene_20903	-
smed_chr1	220556478	220556479	in_yes	smedGene_20905	+
smed_chr1	220612643	220612644	in_yes	smedGene_20907	+
smed_chr1	221376111	221376112	in_weak	smedGene_20946	+
smed_chr1	221758235	221758236	in_weak	smedGene_20979	+
smed_chr1	223312926	223312927	in_weak	smedGene_21157	+
smed_chr1	223734487	223734488	in_weak	smedGene_21200	-
smed_chr1	224610055	224610056	in_yes	smedGene_21266	+
smed_chr1	224862470	224862471	in_weak	smedGene_21282	-
smed_chr1	224940455	224940456	in_yes	smedGene_21293	-
smed_chr1	225394983	225394984	in_weak	smedGene_21341	+
smed_chr1	225684808	225684809	in_yes	smedGene_21360	-
smed_chr1	226088181	226088182	in_yes	smedGene_21383	-
smed_chr1	226099016	226099017	in_yes	smedGene_21385	+
smed_chr1	226145134	226145135	in_weak	smedGene_21390	+
smed_chr1	226267337	226267338	in_weak	smedGene_21401	+
smed_chr1	226495838	226495839	in_yes	smedGene_21414	+
smed_chr1	226712704	226712705	in_yes	smedGene_21428	-
smed_chr1	226983301	226983302	in_weak	smedGene_21442	+
smed_chr1	227669752	227669753	in_weak	smedGene_21493	-
smed_chr1	228176187	228176188	in_weak	smedGene_21544	+
smed_chr1	229912099	229912100	in_weak	smedGene_21680	-
smed_chr1	230503975	230503976	in_yes	smedGene_21712	-
smed_chr1	230604634	230604635	in_yes	smedGene_21719	-
smed_chr1	230953849	230953850	in_weak	smedGene_21758	+
smed_chr1	231701004	231701005	in_yes	smedGene_21808	+
smed_chr1	231860954	231860955	in_yes	smedGene_21817	+
smed_chr1	232515619	232515620	in_yes	smedGene_21866	+
smed_chr1	232517722	232517723	in_yes	smedGene_21867	-
smed_chr1	232527560	232527561	in_yes	smedGene_21869	-
smed_chr1	232546493	232546494	in_yes	smedGene_21870	-
smed_chr1	232555274	232555275	in_yes	smedGene_21871	-
smed_chr1	232578468	232578469	in_weak	smedGene_21873	+
smed_chr1	232632537	232632538	in_yes	smedGene_21875	-
smed_chr1	232665551	232665552	in_yes	smedGene_21877	+
smed_chr1	232677748	232677749	in_yes	smedGene_21878	-
smed_chr1	232683722	232683723	in_yes	smedGene_21879	-
smed_chr1	232690019	232690020	in_yes	smedGene_21882	-
smed_chr1	232699869	232699870	in_yes	smedGene_21884	-
smed_chr1	232703742	232703743	in_yes	smedGene_21885	-
smed_chr1	232711869	232711870	in_yes	smedGene_21886	+
smed_chr1	232720351	232720352	in_yes	smedGene_21887	-
smed_chr1	233107276	233107277	in_yes	smedGene_21924	-
smed_chr1	233384501	233384502	in_yes	smedGene_21952	-
smed_chr1	233528618	233528619	in_weak	smedGene_21956	-
smed_chr1	233575210	233575211	in_yes	smedGene_21960	-
smed_chr1	233706799	233706800	in_yes	smedGene_21971	+
smed_chr1	233752380	233752381	in_yes	smedGene_21973	+
smed_chr1	233797202	233797203	in_weak	smedGene_21975	+
smed_chr1	233992263	233992264	in_yes	smedGene_21985	+
smed_chr1	234154607	234154608	in_yes	smedGene_21988	+
smed_chr1	235047759	235047760	in_yes	smedGene_22057	+
smed_chr1	235048765	235048766	in_yes	smedGene_22058	+
smed_chr1	236055108	236055109	in_yes	smedGene_22156	+
smed_chr1	236187720	236187721	in_yes	smedGene_22179	-
smed_chr1	236226586	236226587	in_weak	smedGene_22181	+
smed_chr1	236366813	236366814	in_yes	smedGene_22195	+
smed_chr1	237298135	237298136	in_yes	smedGene_22295	-
smed_chr1	237985945	237985946	in_yes	smedGene_22365	+
smed_chr1	238100981	238100982	in_yes	smedGene_22372	+
smed_chr1	238464499	238464500	in_yes	smedGene_22398	+
smed_chr1	238847941	238847942	in_yes	smedGene_22411	+
smed_chr1	238867319	238867320	in_yes	smedGene_22413	+
smed_chr1	238920003	238920004	in_yes	smedGene_22416	+
smed_chr1	238922043	238922044	in_yes	smedGene_22417	+
smed_chr1	239697726	239697727	in_weak	smedGene_22511	-
smed_chr1	239699546	239699547	in_yes	smedGene_22512	+
smed_chr1	240834012	240834013	in_yes	smedGene_22659	+
smed_chr1	240999173	240999174	in_yes	smedGene_22676	-
smed_chr1	241071576	241071577	in_yes	smedGene_22684	+
smed_chr1	241075327	241075328	in_yes	smedGene_22685	-
smed_chr1	241385504	241385505	in_yes	smedGene_22718	+
smed_chr1	242309966	242309967	in_yes	smedGene_22795	-
smed_chr1	242639560	242639561	in_yes	smedGene_22818	-
smed_chr1	242966332	242966333	in_yes	smedGene_22838	-
smed_chr1	245149476	245149477	in_yes	smedGene_23032	+
smed_chr1	245249018	245249019	in_weak	smedGene_23042	+
smed_chr1	245333615	245333616	in_weak	smedGene_23051	+
smed_chr1	245373569	245373570	in_yes	smedGene_23053	-
smed_chr1	245624846	245624847	in_weak	smedGene_23076	-
smed_chr1	245966659	245966660	in_yes	smedGene_23096	+
smed_chr1	246093877	246093878	in_yes	smedGene_23123	+
smed_chr1	246331430	246331431	in_weak	smedGene_23166	+
smed_chr1	246451934	246451935	in_yes	smedGene_23178	-
smed_chr1	246452186	246452187	in_weak	smedGene_23179	+
smed_chr1	246704469	246704470	in_weak	smedGene_23211	+
smed_chr1	246798843	246798844	in_weak	smedGene_23219	+
smed_chr1	247587967	247587968	in_yes	smedGene_23314	+
smed_chr1	247652607	247652608	in_yes	smedGene_23323	+
smed_chr1	247781228	247781229	in_weak	smedGene_23326	-
smed_chr1	248375478	248375479	in_yes	smedGene_23379	+
smed_chr1	249265747	249265748	in_weak	smedGene_23501	+
smed_chr1	249352890	249352891	in_yes	smedGene_23510	+
smed_chr1	249736048	249736049	in_yes	smedGene_23567	-
smed_chr1	249739462	249739463	in_yes	smedGene_23568	+
smed_chr1	249744878	249744879	in_yes	smedGene_23571	-
smed_chr1	250485825	250485826	in_yes	smedGene_23644	+
smed_chr1	250950900	250950901	in_weak	smedGene_23675	-
smed_chr1	250951532	250951533	in_yes	smedGene_23674	-
smed_chr1	251164157	251164158	in_weak	smedGene_23680	-
smed_chr1	251830314	251830315	in_yes	smedGene_23742	+
smed_chr1	251840100	251840101	in_yes	smedGene_23743	+
smed_chr1	252149084	252149085	in_yes	smedGene_23765	+
smed_chr1	252250904	252250905	in_yes	smedGene_23769	-
smed_chr1	252275417	252275418	in_yes	smedGene_23773	-
smed_chr1	252586744	252586745	in_yes	smedGene_23818	-
smed_chr1	252668973	252668974	in_yes	smedGene_23822	+
smed_chr1	252872490	252872491	in_yes	smedGene_23858	+
smed_chr1	253051721	253051722	in_yes	smedGene_23866	-
smed_chr1	253608371	253608372	in_yes	smedGene_23916	+
smed_chr1	253638968	253638969	in_yes	smedGene_23919	-
smed_chr1	253684013	253684014	in_yes	smedGene_23921	-
smed_chr1	253698398	253698399	in_yes	smedGene_23922	-
smed_chr1	254331924	254331925	in_yes	smedGene_23976	-
smed_chr1	254414051	254414052	in_weak	smedGene_23985	+
smed_chr1	255842004	255842005	in_weak	smedGene_24161	-
smed_chr1	255966315	255966316	in_weak	smedGene_24184	+
smed_chr1	256330713	256330714	in_weak	smedGene_24207	-
smed_chr1	256465858	256465859	in_weak	smedGene_24238	-
smed_chr1	256469271	256469272	in_yes	smedGene_24234	-
smed_chr1	256624218	256624219	in_yes	smedGene_24267	+
smed_chr1	256642170	256642171	in_yes	smedGene_24269	+
smed_chr1	256888409	256888410	in_yes	smedGene_24280	+
smed_chr1	256889685	256889686	in_yes	smedGene_24281	-
smed_chr1	257356393	257356394	in_weak	smedGene_24334	-
smed_chr1	257705811	257705812	in_yes	smedGene_24377	-
smed_chr1	257730883	257730884	in_yes	smedGene_24381	+
smed_chr1	257767050	257767051	in_weak	smedGene_24387	-
smed_chr1	257771666	257771667	in_weak	smedGene_24390	-
smed_chr1	257771666	257771667	in_weak	smedGene_24389	-
smed_chr1	257856380	257856381	in_yes	smedGene_24399	-
smed_chr1	258462287	258462288	in_yes	smedGene_24465	-
smed_chr1	258465081	258465082	in_yes	smedGene_24466	+
smed_chr1	258476504	258476505	in_yes	smedGene_24467	+
smed_chr1	258540476	258540477	in_yes	smedGene_24474	+
smed_chr1	258540633	258540634	in_yes	smedGene_24475	+
smed_chr1	258764648	258764649	in_yes	smedGene_24498	+
smed_chr1	259597297	259597298	in_yes	smedGene_24587	+
smed_chr1	259824054	259824055	in_weak	smedGene_24602	+
smed_chr1	259824054	259824055	in_weak	smedGene_24603	+
smed_chr1	261735786	261735787	in_weak	smedGene_24790	-
smed_chr1	262114088	262114089	in_yes	smedGene_24825	+
smed_chr1	262883617	262883618	in_yes	smedGene_24916	+
smed_chr1	263090106	263090107	in_yes	smedGene_24956	+
smed_chr1	263251901	263251902	in_yes	smedGene_25006	+
smed_chr1	263326967	263326968	in_yes	smedGene_25021	-
smed_chr1	263440844	263440845	in_yes	smedGene_25030	-
smed_chr1	263446496	263446497	in_yes	smedGene_25034	-
smed_chr1	263459140	263459141	in_yes	smedGene_25035	-
smed_chr1	263497476	263497477	in_weak	smedGene_25036	-
smed_chr1	263938945	263938946	in_yes	smedGene_25074	+
smed_chr1	264217241	264217242	in_yes	smedGene_25102	-
smed_chr1	264644436	264644437	in_yes	smedGene_25134	-
smed_chr1	265571927	265571928	in_weak	smedGene_25208	-
smed_chr1	265601623	265601624	in_weak	smedGene_25214	-
smed_chr1	267020531	267020532	in_weak	smedGene_25336	+
smed_chr1	267400879	267400880	in_yes	smedGene_25377	-
smed_chr1	267984353	267984354	in_yes	smedGene_25436	+
smed_chr1	268431160	268431161	in_yes	smedGene_25480	+
smed_chr1	272116028	272116029	in_yes	smedGene_25850	+
smed_chr1	272123304	272123305	in_yes	smedGene_25853	+
smed_chr1	272631600	272631601	in_weak	smedGene_25884	-
smed_chr1	273296129	273296130	in_weak	smedGene_25955	-
smed_chr1	273297686	273297687	in_yes	smedGene_25956	-
smed_chr1	273528058	273528059	in_weak	smedGene_25988	+
smed_chr1	273625554	273625555	in_yes	smedGene_25997	-
smed_chr1	273779355	273779356	in_yes	smedGene_26017	-
smed_chr1	275351725	275351726	in_weak	smedGene_26148	-
smed_chr1	275372182	275372183	in_weak	smedGene_26147	-
smed_chr1	275382832	275382833	in_yes	smedGene_26150	+
smed_chr1	275391100	275391101	in_yes	smedGene_26151	-
smed_chr1	276188408	276188409	in_weak	smedGene_26245	+
smed_chr1	276629769	276629770	in_yes	smedGene_26278	+
smed_chr1	276644662	276644663	in_yes	smedGene_26280	-
smed_chr1	276664295	276664296	in_yes	smedGene_26281	+
smed_chr1	276884905	276884906	in_yes	smedGene_26296	-
smed_chr1	276900137	276900138	in_yes	smedGene_26297	-
smed_chr1	277173846	277173847	in_weak	smedGene_26333	+
smed_chr1	278047190	278047191	in_weak	smedGene_26422	+
smed_chr1	278585055	278585056	in_weak	smedGene_26501	+
smed_chr1	278908036	278908037	in_weak	smedGene_26532	-
smed_chr1	280205503	280205504	in_weak	smedGene_26680	-
smed_chr1	280733706	280733707	in_yes	smedGene_26755	+
smed_chr1	280848805	280848806	in_weak	smedGene_26759	-
smed_chr1	280886077	280886078	in_yes	smedGene_26768	-
smed_chr1	280888000	280888001	in_weak	smedGene_26769	-
smed_chr1	280956785	280956786	in_weak	smedGene_26774	-
smed_chr1	280962101	280962102	in_weak	smedGene_26775	+
smed_chr1	280963835	280963836	in_yes	smedGene_26776	+
smed_chr1	281179505	281179506	in_yes	smedGene_26796	+
smed_chr1	281922718	281922719	in_weak	smedGene_26836	+
smed_chr1	282122816	282122817	in_yes	smedGene_26855	-
smed_chr1	282274480	282274481	in_weak	smedGene_26880	+
smed_chr1	282407821	282407822	in_yes	smedGene_26890	-
smed_chr1	282897767	282897768	in_weak	smedGene_26925	-
smed_chr1	283126922	283126923	in_yes	smedGene_26952	-
smed_chr1	283813910	283813911	in_weak	smedGene_27023	+
smed_chr1	283815454	283815455	in_yes	smedGene_27024	-
smed_chr1	283816423	283816424	in_weak	smedGene_27025	-
smed_chr1	284433771	284433772	in_yes	smedGene_27071	-
smed_chr1	285390459	285390460	in_weak	smedGene_27144	+
smed_chr1	285422053	285422054	in_yes	smedGene_27145	+
smed_chr1	286271278	286271279	in_weak	smedGene_27202	-
smed_chr1	287123560	287123561	in_yes	smedGene_27290	+
smed_chr1	287530420	287530421	in_weak	smedGene_27332	-
smed_chr1	288098847	288098848	in_weak	smedGene_27379	+
smed_chr1	288210598	288210599	in_weak	smedGene_27398	-
smed_chr1	288390372	288390373	in_weak	smedGene_27406	-
smed_chr1	288597582	288597583	in_yes	smedGene_27427	-
smed_chr1	288603421	288603422	in_weak	smedGene_27428	-
smed_chr1	288628992	288628993	in_weak	smedGene_27432	-
smed_chr1	291222265	291222266	in_weak	smedGene_27731	-
smed_chr1	291419322	291419323	in_yes	smedGene_27747	+
smed_chr1	292365520	292365521	in_weak	smedGene_27796	+
smed_chr1	292536675	292536676	in_yes	smedGene_27827	-
smed_chr1	292968238	292968239	in_weak	smedGene_27876	-
smed_chr1	293074737	293074738	in_weak	smedGene_27883	-
smed_chr1	293918481	293918482	in_weak	smedGene_27971	-
smed_chr1	294102635	294102636	in_weak	smedGene_27996	-
smed_chr1	294128097	294128098	in_yes	smedGene_28000	+
smed_chr1	294146105	294146106	in_weak	smedGene_28002	+
smed_chr1	294535029	294535030	in_yes	smedGene_28043	+
smed_chr1	294961346	294961347	in_yes	smedGene_28082	-
smed_chr1	295089497	295089498	in_yes	smedGene_28105	+
smed_chr1	295623302	295623303	in_weak	smedGene_28148	+
smed_chr1	295668780	295668781	in_yes	smedGene_28153	-
smed_chr1	295682883	295682884	in_yes	smedGene_28155	+
smed_chr1	296148786	296148787	in_yes	smedGene_28177	+
smed_chr1	296319259	296319260	in_weak	smedGene_28192	+
smed_chr1	296650744	296650745	in_yes	smedGene_28219	+
smed_chr1	297225636	297225637	in_yes	smedGene_28257	+
smed_chr1	297769878	297769879	in_weak	smedGene_28308	+
smed_chr1	298029429	298029430	in_yes	smedGene_28329	-
smed_chr1	298322040	298322041	in_yes	smedGene_28373	+
smed_chr1	298322584	298322585	in_yes	smedGene_28374	-
smed_chr1	298642088	298642089	in_weak	smedGene_28409	+
smed_chr1	298966482	298966483	in_yes	smedGene_28447	-
smed_chr1	299067024	299067025	in_yes	smedGene_28454	-
smed_chr1	299273403	299273404	in_weak	smedGene_28474	-
smed_chr1	300091804	300091805	in_yes	smedGene_28553	-
smed_chr1	300093151	300093152	in_weak	smedGene_28554	-
smed_chr1	300099796	300099797	in_yes	smedGene_28552	-
smed_chr1	301005751	301005752	in_weak	smedGene_28631	+
smed_chr1	301006561	301006562	in_yes	smedGene_28632	+
smed_chr1	301014502	301014503	in_yes	smedGene_28633	-
smed_chr1	301099938	301099939	in_weak	smedGene_28644	-
smed_chr1	301121753	301121754	in_weak	smedGene_28646	+
smed_chr1	301122563	301122564	in_weak	smedGene_28647	+
smed_chr1	301135102	301135103	in_weak	smedGene_28649	+
smed_chr1	301135912	301135913	in_weak	smedGene_28650	+
smed_chr1	301230467	301230468	in_yes	smedGene_28659	+
smed_chr1	301397772	301397773	in_weak	smedGene_28665	-
smed_chr1	302680274	302680275	in_yes	smedGene_28880	+
smed_chr1	302718007	302718008	in_yes	smedGene_28882	-
smed_chr1	302720363	302720364	in_yes	smedGene_28883	-
smed_chr1	302730559	302730560	in_weak	smedGene_28878	-
smed_chr1	302877470	302877471	in_yes	smedGene_28901	+
smed_chr1	302915875	302915876	in_yes	smedGene_28904	-
smed_chr1	302918230	302918231	in_yes	smedGene_28905	-
smed_chr1	302921341	302921342	in_weak	smedGene_28902	-
smed_chr1	302950681	302950682	in_yes	smedGene_28908	-
smed_chr1	302953033	302953034	in_yes	smedGene_28909	-
smed_chr1	302964723	302964724	in_weak	smedGene_28906	-
smed_chr1	303021742	303021743	in_yes	smedGene_28923	-
smed_chr1	303166780	303166781	in_yes	smedGene_28930	-
smed_chr1	303170541	303170542	in_yes	smedGene_28931	-
smed_chr1	303244547	303244548	in_weak	smedGene_28935	-
smed_chr1	303357794	303357795	in_weak	smedGene_28953	-
smed_chr1	303545268	303545269	in_weak	smedGene_28984	+
smed_chr1	303840039	303840040	in_yes	smedGene_29004	-
smed_chr1	304674485	304674486	in_yes	smedGene_29107	+
smed_chr1	304896742	304896743	in_weak	smedGene_29119	+
smed_chr1	305518911	305518912	in_weak	smedGene_29170	+
smed_chr1	305663353	305663354	in_weak	smedGene_29190	+
smed_chr1	305669852	305669853	in_weak	smedGene_29191	-
smed_chr1	305737597	305737598	in_weak	smedGene_29201	-
smed_chr1	307644539	307644540	in_yes	smedGene_29440	-
smed_chr1	307649701	307649702	in_yes	smedGene_29441	-
smed_chr1	307672523	307672524	in_yes	smedGene_29444	-
smed_chr1	307681685	307681686	in_yes	smedGene_29445	-
smed_chr1	308431863	308431864	in_yes	smedGene_29502	+
smed_chr1	309071270	309071271	in_yes	smedGene_29546	+
smed_chr1	309254643	309254644	in_weak	smedGene_29558	-
smed_chr1	309355983	309355984	in_yes	smedGene_29568	+
smed_chr1	309536910	309536911	in_yes	smedGene_29578	+
smed_chr1	309580311	309580312	in_yes	smedGene_29582	+
smed_chr1	309581279	309581280	in_weak	smedGene_29583	+
smed_chr1	309956365	309956366	in_yes	smedGene_29622	+
smed_chr1	310417823	310417824	in_yes	smedGene_29643	+
smed_chr1	311417045	311417046	in_weak	smedGene_29713	-
smed_chr1	311942758	311942759	in_yes	smedGene_29780	+
smed_chr1	312035083	312035084	in_weak	smedGene_29791	+
smed_chr1	312060124	312060125	in_yes	smedGene_29793	-
smed_chr1	312156097	312156098	in_weak	smedGene_29816	+
smed_chr1	312201303	312201304	in_yes	smedGene_29818	-
smed_chr1	312412792	312412793	in_weak	smedGene_29848	+
smed_chr1	312414026	312414027	in_yes	smedGene_29850	+
smed_chr1	312756652	312756653	in_yes	smedGene_29892	+
smed_chr1	312757542	312757543	in_yes	smedGene_29891	-
smed_chr1	312762642	312762643	in_weak	smedGene_29893	+
smed_chr1	312765928	312765929	in_weak	smedGene_29894	+
smed_chr1	312766816	312766817	in_weak	smedGene_29895	-
smed_chr1	312770526	312770527	in_yes	smedGene_29896	-
smed_chr1	312843570	312843571	in_yes	smedGene_29902	-
smed_chr1	312925697	312925698	in_yes	smedGene_29906	+
smed_chr1	313429605	313429606	in_yes	smedGene_29966	+
smed_chr1	313490799	313490800	in_yes	smedGene_29967	+
smed_chr1	313519465	313519466	in_yes	smedGene_29969	+
smed_chr1	314102980	314102981	in_yes	smedGene_30013	+
smed_chr1	314166257	314166258	in_yes	smedGene_30016	+
smed_chr1	315408350	315408351	in_weak	smedGene_30064	-
smed_chr1	315607915	315607916	in_weak	smedGene_30073	+
smed_chr1	315850460	315850461	in_weak	smedGene_30095	+
smed_chr1	315853767	315853768	in_weak	smedGene_30096	+
smed_chr1	315855404	315855405	in_weak	smedGene_30097	+
smed_chr1	315867402	315867403	in_weak	smedGene_30098	+
smed_chr1	315868762	315868763	in_weak	smedGene_30099	+
smed_chr1	315879458	315879459	in_weak	smedGene_30102	+
smed_chr1	315940802	315940803	in_weak	smedGene_30106	+
smed_chr1	315954510	315954511	in_weak	smedGene_30107	+
smed_chr1	315966513	315966514	in_weak	smedGene_30109	+
smed_chr1	315972779	315972780	in_weak	smedGene_30110	+
smed_chr1	315982850	315982851	in_weak	smedGene_30111	+
smed_chr1	315984210	315984211	in_weak	smedGene_30112	+
smed_chr1	315989591	315989592	in_weak	smedGene_30113	+
smed_chr1	315990788	315990789	in_weak	smedGene_30114	+
smed_chr1	316003374	316003375	in_yes	smedGene_30116	-
smed_chr1	316015267	316015268	in_weak	smedGene_30117	+
smed_chr1	316114443	316114444	in_yes	smedGene_30130	-
smed_chr1	317521142	317521143	in_weak	smedGene_30290	-
smed_chr1	319591882	319591883	in_weak	smedGene_30399	-
smed_chr1	319597379	319597380	in_yes	smedGene_30400	-
smed_chr1	319661732	319661733	in_yes	smedGene_30404	+
smed_chr1	319826305	319826306	in_weak	smedGene_30416	+
smed_chr1	320666110	320666111	in_yes	smedGene_30480	-
smed_chr1	323087083	323087084	in_yes	smedGene_30719	+
smed_chr1	323422898	323422899	in_yes	smedGene_30760	-
smed_chr1	324053397	324053398	in_weak	smedGene_30803	+
smed_chr1	324508008	324508009	in_yes	smedGene_30847	+
smed_chr1	324949051	324949052	in_yes	smedGene_30880	+
smed_chr1	325050214	325050215	in_weak	smedGene_30883	+
smed_chr1	325224203	325224204	in_yes	smedGene_30894	-
smed_chr1	325346605	325346606	in_weak	smedGene_30900	+
smed_chr1	325394536	325394537	in_yes	smedGene_30902	+
smed_chr1	325557595	325557596	in_yes	smedGene_30926	-
smed_chr1	326102305	326102306	in_yes	smedGene_30967	-
smed_chr1	326437726	326437727	in_weak	smedGene_30989	-
smed_chr1	326801764	326801765	in_weak	smedGene_31029	-
smed_chr1	328563497	328563498	in_weak	smedGene_31173	+
smed_chr1	329300597	329300598	in_weak	smedGene_31224	+
smed_chr1	329305224	329305225	in_weak	smedGene_31225	+
smed_chr1	329306958	329306959	in_weak	smedGene_31227	-
smed_chr1	329306958	329306959	in_weak	smedGene_31226	-
smed_chr1	329401584	329401585	in_weak	smedGene_31234	+
smed_chr1	329411709	329411710	in_yes	smedGene_31239	-
smed_chr1	329711371	329711372	in_yes	smedGene_31283	-
smed_chr1	330409890	330409891	in_weak	smedGene_31368	-
smed_chr1	330483002	330483003	in_yes	smedGene_31385	+
smed_chr1	331565540	331565541	in_yes	smedGene_31496	-
smed_chr1	332431417	332431418	in_weak	smedGene_31593	-
smed_chr2	685240	685241	in_yes	smedGene_31704	-
smed_chr2	1019065	1019066	in_yes	smedGene_31745	-
smed_chr2	1026706	1026707	in_yes	smedGene_31746	-
smed_chr2	1036067	1036068	in_yes	smedGene_31747	-
smed_chr2	1414181	1414182	in_yes	smedGene_31801	-
smed_chr2	1420923	1420924	in_yes	smedGene_31803	-
smed_chr2	1671004	1671005	in_weak	smedGene_31844	+
smed_chr2	1681871	1681872	in_weak	smedGene_31845	-
smed_chr2	1727522	1727523	in_yes	smedGene_31848	-
smed_chr2	2270434	2270435	in_yes	smedGene_31891	-
smed_chr2	2280445	2280446	in_yes	smedGene_31892	-
smed_chr2	2280659	2280660	in_yes	smedGene_31893	+
smed_chr2	2307503	2307504	in_yes	smedGene_31894	+
smed_chr2	2323788	2323789	in_weak	smedGene_31895	-
smed_chr2	2585614	2585615	in_yes	smedGene_31908	-
smed_chr2	2717264	2717265	in_yes	smedGene_31924	-
smed_chr2	2728803	2728804	in_weak	smedGene_31927	-
smed_chr2	2729193	2729194	in_weak	smedGene_31926	-
smed_chr2	2746682	2746683	in_yes	smedGene_31930	+
smed_chr2	2747072	2747073	in_weak	smedGene_31931	+
smed_chr2	2763859	2763860	in_weak	smedGene_31933	-
smed_chr2	2764249	2764250	in_yes	smedGene_31932	-
smed_chr2	4193361	4193362	in_yes	smedGene_31997	+
smed_chr2	4353328	4353329	in_yes	smedGene_32002	+
smed_chr2	4366075	4366076	in_yes	smedGene_32004	+
smed_chr2	4798582	4798583	in_weak	smedGene_32065	-
smed_chr2	6012198	6012199	in_yes	smedGene_32225	+
smed_chr2	6014317	6014318	in_yes	smedGene_32226	+
smed_chr2	7158561	7158562	in_yes	smedGene_32360	-
smed_chr2	8399966	8399967	in_yes	smedGene_32551	-
smed_chr2	9105179	9105180	in_yes	smedGene_32638	-
smed_chr2	9127283	9127284	in_weak	smedGene_32642	+
smed_chr2	9159238	9159239	in_weak	smedGene_32643	-
smed_chr2	9159238	9159239	in_yes	smedGene_32646	-
smed_chr2	9234614	9234615	in_weak	smedGene_32648	+
smed_chr2	9254558	9254559	in_yes	smedGene_32650	+
smed_chr2	9916826	9916827	in_yes	smedGene_32695	+
smed_chr2	10138381	10138382	in_yes	smedGene_32704	-
smed_chr2	10153232	10153233	in_yes	smedGene_32705	-
smed_chr2	10335343	10335344	in_yes	smedGene_32735	+
smed_chr2	10704687	10704688	in_yes	smedGene_32758	+
smed_chr2	10888015	10888016	in_yes	smedGene_32764	-
smed_chr2	11359781	11359782	in_yes	smedGene_32791	+
smed_chr2	11529806	11529807	in_yes	smedGene_32806	-
smed_chr2	12015236	12015237	in_yes	smedGene_32879	+
smed_chr2	12043703	12043704	in_yes	smedGene_32883	+
smed_chr2	12049619	12049620	in_weak	smedGene_32885	+
smed_chr2	13000973	13000974	in_yes	smedGene_32965	+
smed_chr2	13001502	13001503	in_weak	smedGene_32966	+
smed_chr2	13018990	13018991	in_weak	smedGene_32970	+
smed_chr2	13019011	13019012	in_weak	smedGene_32971	+
smed_chr2	13019011	13019012	in_weak	smedGene_32972	+
smed_chr2	13029824	13029825	in_yes	smedGene_32977	-
smed_chr2	13030181	13030182	in_weak	smedGene_32978	+
smed_chr2	13037400	13037401	in_yes	smedGene_32979	-
smed_chr2	13054016	13054017	in_weak	smedGene_32982	+
smed_chr2	13077305	13077306	in_weak	smedGene_32967	-
smed_chr2	13189037	13189038	in_weak	smedGene_32992	+
smed_chr2	13247541	13247542	in_weak	smedGene_32994	+
smed_chr2	13441641	13441642	in_weak	smedGene_33014	+
smed_chr2	13667658	13667659	in_weak	smedGene_33038	-
smed_chr2	13966692	13966693	in_weak	smedGene_33101	+
smed_chr2	14502049	14502050	in_yes	smedGene_33158	-
smed_chr2	14560490	14560491	in_yes	smedGene_33160	-
smed_chr2	15378295	15378296	in_yes	smedGene_33234	+
smed_chr2	16118266	16118267	in_weak	smedGene_33284	-
smed_chr2	16206605	16206606	in_yes	smedGene_33296	+
smed_chr2	16432501	16432502	in_yes	smedGene_33305	-
smed_chr2	16459130	16459131	in_yes	smedGene_33311	+
smed_chr2	16463027	16463028	in_yes	smedGene_33308	-
smed_chr2	16975919	16975920	in_yes	smedGene_33342	+
smed_chr2	17057300	17057301	in_weak	smedGene_33349	+
smed_chr2	17618198	17618199	in_yes	smedGene_33411	+
smed_chr2	17898409	17898410	in_weak	smedGene_33441	-
smed_chr2	17908368	17908369	in_yes	smedGene_33440	-
smed_chr2	18062372	18062373	in_yes	smedGene_33450	-
smed_chr2	18891632	18891633	in_weak	smedGene_33541	+
smed_chr2	19251754	19251755	in_weak	smedGene_33594	-
smed_chr2	19396155	19396156	in_yes	smedGene_33609	+
smed_chr2	20067812	20067813	in_yes	smedGene_33677	-
smed_chr2	20746921	20746922	in_yes	smedGene_33748	-
smed_chr2	20769829	20769830	in_yes	smedGene_33749	-
smed_chr2	20779516	20779517	in_weak	smedGene_33752	+
smed_chr2	21715425	21715426	in_yes	smedGene_33850	-
smed_chr2	22178103	22178104	in_yes	smedGene_33875	+
smed_chr2	22488690	22488691	in_weak	smedGene_33909	+
smed_chr2	22669125	22669126	in_yes	smedGene_33929	+
smed_chr2	22792741	22792742	in_weak	smedGene_33937	-
smed_chr2	22793415	22793416	in_weak	smedGene_33938	-
smed_chr2	22802383	22802384	in_yes	smedGene_33941	-
smed_chr2	22809583	22809584	in_yes	smedGene_33944	-
smed_chr2	22836607	22836608	in_yes	smedGene_33948	+
smed_chr2	22840757	22840758	in_yes	smedGene_33950	+
smed_chr2	22845938	22845939	in_yes	smedGene_33951	-
smed_chr2	23524595	23524596	in_weak	smedGene_34018	+
smed_chr2	24130597	24130598	in_yes	smedGene_34085	-
smed_chr2	26373791	26373792	in_yes	smedGene_34294	+
smed_chr2	26951531	26951532	in_weak	smedGene_34336	-
smed_chr2	27010239	27010240	in_yes	smedGene_34340	-
smed_chr2	27010584	27010585	in_weak	smedGene_34344	+
smed_chr2	27015042	27015043	in_weak	smedGene_34347	+
smed_chr2	27648829	27648830	in_weak	smedGene_34399	+
smed_chr2	29502695	29502696	in_yes	smedGene_34552	-
smed_chr2	29988281	29988282	in_weak	smedGene_34626	+
smed_chr2	30140284	30140285	in_yes	smedGene_34637	-
smed_chr2	30144780	30144781	in_weak	smedGene_34638	+
smed_chr2	30161381	30161382	in_yes	smedGene_34639	-
smed_chr2	30162475	30162476	in_weak	smedGene_34641	-
smed_chr2	30281366	30281367	in_yes	smedGene_34648	+
smed_chr2	30965896	30965897	in_yes	smedGene_34737	+
smed_chr2	31220541	31220542	in_weak	smedGene_34759	+
smed_chr2	31470098	31470099	in_yes	smedGene_34782	+
smed_chr2	31571721	31571722	in_yes	smedGene_34792	-
smed_chr2	32254111	32254112	in_weak	smedGene_34824	-
smed_chr2	32921190	32921191	in_yes	smedGene_34888	+
smed_chr2	32931279	32931280	in_weak	smedGene_34890	+
smed_chr2	33072961	33072962	in_weak	smedGene_34899	-
smed_chr2	33448187	33448188	in_yes	smedGene_34993	+
smed_chr2	35478328	35478329	in_weak	smedGene_35170	-
smed_chr2	37006905	37006906	in_yes	smedGene_35280	-
smed_chr2	37680960	37680961	in_yes	smedGene_35403	-
smed_chr2	37714771	37714772	in_yes	smedGene_35404	-
smed_chr2	37996711	37996712	in_yes	smedGene_35422	-
smed_chr2	38712648	38712649	in_yes	smedGene_35494	+
smed_chr2	39025712	39025713	in_weak	smedGene_35528	-
smed_chr2	39406976	39406977	in_weak	smedGene_35580	+
smed_chr2	39579728	39579729	in_weak	smedGene_35607	+
smed_chr2	40308999	40309000	in_weak	smedGene_35670	+
smed_chr2	40746088	40746089	in_weak	smedGene_35700	+
smed_chr2	41686095	41686096	in_weak	smedGene_35825	+
smed_chr2	41710077	41710078	in_weak	smedGene_35824	-
smed_chr2	41727205	41727206	in_weak	smedGene_35828	-
smed_chr2	42168436	42168437	in_yes	smedGene_35896	-
smed_chr2	42398361	42398362	in_yes	smedGene_35914	+
smed_chr2	43050553	43050554	in_yes	smedGene_35975	-
smed_chr2	43468047	43468048	in_yes	smedGene_36020	+
smed_chr2	43519253	43519254	in_yes	smedGene_36021	-
smed_chr2	43530649	43530650	in_yes	smedGene_36025	-
smed_chr2	43531655	43531656	in_yes	smedGene_36026	-
smed_chr2	43531998	43531999	in_yes	smedGene_36027	-
smed_chr2	43533113	43533114	in_yes	smedGene_36028	-
smed_chr2	43538616	43538617	in_weak	smedGene_36031	-
smed_chr2	43539817	43539818	in_weak	smedGene_36032	-
smed_chr2	43547294	43547295	in_yes	smedGene_36033	-
smed_chr2	43553476	43553477	in_yes	smedGene_36024	-
smed_chr2	44009599	44009600	in_yes	smedGene_36092	-
smed_chr2	44215657	44215658	in_yes	smedGene_36111	+
smed_chr2	44327076	44327077	in_yes	smedGene_36121	+
smed_chr2	44452914	44452915	in_yes	smedGene_36127	+
smed_chr2	44466890	44466891	in_yes	smedGene_36128	-
smed_chr2	44544999	44545000	in_yes	smedGene_36137	+
smed_chr2	45851130	45851131	in_weak	smedGene_36230	-
smed_chr2	45889593	45889594	in_weak	smedGene_36234	+
smed_chr2	45980726	45980727	in_weak	smedGene_36246	-
smed_chr2	46001005	46001006	in_weak	smedGene_36250	+
smed_chr2	46104286	46104287	in_weak	smedGene_36262	+
smed_chr2	46124172	46124173	in_yes	smedGene_36265	-
smed_chr2	46148968	46148969	in_yes	smedGene_36266	+
smed_chr2	46443270	46443271	in_weak	smedGene_36280	+
smed_chr2	46706810	46706811	in_yes	smedGene_36306	-
smed_chr2	46709349	46709350	in_weak	smedGene_36309	+
smed_chr2	47386945	47386946	in_weak	smedGene_36356	+
smed_chr2	47437425	47437426	in_yes	smedGene_36361	-
smed_chr2	48898344	48898345	in_yes	smedGene_36536	-
smed_chr2	48989173	48989174	in_yes	smedGene_36546	-
smed_chr2	49020079	49020080	in_yes	smedGene_36550	+
smed_chr2	49436210	49436211	in_yes	smedGene_36584	-
smed_chr2	49440411	49440412	in_yes	smedGene_36585	-
smed_chr2	49440634	49440635	in_yes	smedGene_36586	-
smed_chr2	50860412	50860413	in_weak	smedGene_36719	-
smed_chr2	50873627	50873628	in_yes	smedGene_36718	-
smed_chr2	50952330	50952331	in_yes	smedGene_36723	-
smed_chr2	51825550	51825551	in_weak	smedGene_36800	+
smed_chr2	52018317	52018318	in_yes	smedGene_36811	+
smed_chr2	52354401	52354402	in_yes	smedGene_36852	-
smed_chr2	52487560	52487561	in_yes	smedGene_36880	-
smed_chr2	53005218	53005219	in_yes	smedGene_36920	+
smed_chr2	53008551	53008552	in_yes	smedGene_36927	+
smed_chr2	53058294	53058295	in_yes	smedGene_36933	-
smed_chr2	53161916	53161917	in_yes	smedGene_36950	-
smed_chr2	53176050	53176051	in_weak	smedGene_36951	-
smed_chr2	53216713	53216714	in_weak	smedGene_36956	-
smed_chr2	53899423	53899424	in_weak	smedGene_37021	-
smed_chr2	53932319	53932320	in_yes	smedGene_37028	-
smed_chr2	54524238	54524239	in_yes	smedGene_37067	+
smed_chr2	54759559	54759560	in_yes	smedGene_37089	+
smed_chr2	54861267	54861268	in_yes	smedGene_37098	+
smed_chr2	54861429	54861430	in_weak	smedGene_37099	+
smed_chr2	55964366	55964367	in_weak	smedGene_37192	+
smed_chr2	56172452	56172453	in_yes	smedGene_37204	-
smed_chr2	56177957	56177958	in_weak	smedGene_37207	+
smed_chr2	56198753	56198754	in_weak	smedGene_37209	+
smed_chr2	56581250	56581251	in_yes	smedGene_37243	-
smed_chr2	56990411	56990412	in_weak	smedGene_37258	-
smed_chr2	57261211	57261212	in_yes	smedGene_37298	-
smed_chr2	57284672	57284673	in_weak	smedGene_37307	-
smed_chr2	57296757	57296758	in_yes	smedGene_37306	-
smed_chr2	57322629	57322630	in_weak	smedGene_37313	+
smed_chr2	57474456	57474457	in_weak	smedGene_37359	-
smed_chr2	57659929	57659930	in_yes	smedGene_37378	+
smed_chr2	59101508	59101509	in_weak	smedGene_37559	+
smed_chr2	59442092	59442093	in_weak	smedGene_37612	+
smed_chr2	59727978	59727979	in_yes	smedGene_37631	-
smed_chr2	59964954	59964955	in_yes	smedGene_37649	-
smed_chr2	60421183	60421184	in_weak	smedGene_37707	-
smed_chr2	60874942	60874943	in_weak	smedGene_37740	+
smed_chr2	61018932	61018933	in_yes	smedGene_37771	-
smed_chr2	61781039	61781040	in_yes	smedGene_37872	+
smed_chr2	63163924	63163925	in_weak	smedGene_38014	-
smed_chr2	63167016	63167017	in_yes	smedGene_38015	+
smed_chr2	64119352	64119353	in_weak	smedGene_38122	+
smed_chr2	64383445	64383446	in_yes	smedGene_38153	+
smed_chr2	64450648	64450649	in_yes	smedGene_38160	-
smed_chr2	64621055	64621056	in_yes	smedGene_38175	+
smed_chr2	64635101	64635102	in_weak	smedGene_38176	-
smed_chr2	65058097	65058098	in_yes	smedGene_38209	+
smed_chr2	66037364	66037365	in_weak	smedGene_38318	+
smed_chr2	66687429	66687430	in_yes	smedGene_38390	-
smed_chr2	67080651	67080652	in_weak	smedGene_38482	+
smed_chr2	67099206	67099207	in_weak	smedGene_38483	+
smed_chr2	67200226	67200227	in_weak	smedGene_38491	-
smed_chr2	67415378	67415379	in_yes	smedGene_38503	+
smed_chr2	67885639	67885640	in_yes	smedGene_38547	+
smed_chr2	68351346	68351347	in_yes	smedGene_38591	-
smed_chr2	68808221	68808222	in_yes	smedGene_38623	+
smed_chr2	69200382	69200383	in_weak	smedGene_38661	-
smed_chr2	69606502	69606503	in_yes	smedGene_38714	+
smed_chr2	69665714	69665715	in_weak	smedGene_38713	-
smed_chr2	69714278	69714279	in_yes	smedGene_38726	-
smed_chr2	69877590	69877591	in_yes	smedGene_38744	-
smed_chr2	70338146	70338147	in_weak	smedGene_38766	-
smed_chr2	70408974	70408975	in_weak	smedGene_38768	-
smed_chr2	70425088	70425089	in_weak	smedGene_38775	-
smed_chr2	70733439	70733440	in_yes	smedGene_38796	-
smed_chr2	71095889	71095890	in_yes	smedGene_38852	-
smed_chr2	71553499	71553500	in_weak	smedGene_38908	-
smed_chr2	72213306	72213307	in_weak	smedGene_38975	-
smed_chr2	72239307	72239308	in_weak	smedGene_38976	-
smed_chr2	73135117	73135118	in_yes	smedGene_39081	+
smed_chr2	73936468	73936469	in_yes	smedGene_39147	-
smed_chr2	74080457	74080458	in_yes	smedGene_39151	-
smed_chr2	75574167	75574168	in_yes	smedGene_39268	+
smed_chr2	76324206	76324207	in_weak	smedGene_39302	+
smed_chr2	77115356	77115357	in_weak	smedGene_39402	-
smed_chr2	77155688	77155689	in_weak	smedGene_39406	+
smed_chr2	77755707	77755708	in_yes	smedGene_39455	+
smed_chr2	77758758	77758759	in_weak	smedGene_39456	-
smed_chr2	77758758	77758759	in_weak	smedGene_39457	-
smed_chr2	77758758	77758759	in_weak	smedGene_39458	-
smed_chr2	77835409	77835410	in_weak	smedGene_39460	+
smed_chr2	77883320	77883321	in_yes	smedGene_39462	-
smed_chr2	78131094	78131095	in_weak	smedGene_39488	+
smed_chr2	78328201	78328202	in_weak	smedGene_39516	+
smed_chr2	78433543	78433544	in_yes	smedGene_39526	-
smed_chr2	78777971	78777972	in_weak	smedGene_39550	-
smed_chr2	78875342	78875343	in_weak	smedGene_39573	+
smed_chr2	79179499	79179500	in_yes	smedGene_39589	+
smed_chr2	79232836	79232837	in_yes	smedGene_39591	-
smed_chr2	79301036	79301037	in_yes	smedGene_39594	-
smed_chr2	79314436	79314437	in_yes	smedGene_39597	+
smed_chr2	79424328	79424329	in_yes	smedGene_39603	+
smed_chr2	79488771	79488772	in_yes	smedGene_39608	-
smed_chr2	79499054	79499055	in_weak	smedGene_39605	-
smed_chr2	79502267	79502268	in_yes	smedGene_39609	-
smed_chr2	80343162	80343163	in_yes	smedGene_39669	-
smed_chr2	80666380	80666381	in_yes	smedGene_39680	+
smed_chr2	80672531	80672532	in_yes	smedGene_39682	+
smed_chr2	81083367	81083368	in_weak	smedGene_39722	-
smed_chr2	81514708	81514709	in_weak	smedGene_39759	+
smed_chr2	82389043	82389044	in_weak	smedGene_39834	-
smed_chr2	83155250	83155251	in_yes	smedGene_39882	-
smed_chr2	83689957	83689958	in_yes	smedGene_39923	-
smed_chr2	83829172	83829173	in_yes	smedGene_39936	+
smed_chr2	83944890	83944891	in_yes	smedGene_39954	-
smed_chr2	84379225	84379226	in_yes	smedGene_39968	-
smed_chr2	85266908	85266909	in_weak	smedGene_40020	-
smed_chr2	85638211	85638212	in_weak	smedGene_40053	+
smed_chr2	88091520	88091521	in_yes	smedGene_40303	-
smed_chr2	88572447	88572448	in_weak	smedGene_40359	-
smed_chr2	88702513	88702514	in_yes	smedGene_40377	+
smed_chr2	90182966	90182967	in_yes	smedGene_40469	-
smed_chr2	90622301	90622302	in_weak	smedGene_40476	-
smed_chr2	90799336	90799337	in_yes	smedGene_40508	+
smed_chr2	90920804	90920805	in_yes	smedGene_40514	+
smed_chr2	91412394	91412395	in_yes	smedGene_40532	+
smed_chr2	91820396	91820397	in_weak	smedGene_40563	+
smed_chr2	91881679	91881680	in_yes	smedGene_40568	+
smed_chr2	92877419	92877420	in_yes	smedGene_40623	-
smed_chr2	95204115	95204116	in_yes	smedGene_40890	-
smed_chr2	95227181	95227182	in_yes	smedGene_40894	-
smed_chr2	95281138	95281139	in_yes	smedGene_40900	+
smed_chr2	95639594	95639595	in_yes	smedGene_40918	-
smed_chr2	96142817	96142818	in_yes	smedGene_40964	-
smed_chr2	96428752	96428753	in_weak	smedGene_40978	-
smed_chr2	96641899	96641900	in_yes	smedGene_41000	-
smed_chr2	96890972	96890973	in_weak	smedGene_41007	-
smed_chr2	97243858	97243859	in_yes	smedGene_41045	-
smed_chr2	97256177	97256178	in_yes	smedGene_41046	-
smed_chr2	97662220	97662221	in_yes	smedGene_41082	-
smed_chr2	98420477	98420478	in_yes	smedGene_41140	-
smed_chr2	100257961	100257962	in_weak	smedGene_41248	+
smed_chr2	101304008	101304009	in_yes	smedGene_41328	-
smed_chr2	102057440	102057441	in_yes	smedGene_41386	+
smed_chr2	102102781	102102782	in_yes	smedGene_41389	-
smed_chr2	103195361	103195362	in_yes	smedGene_41487	+
smed_chr2	103747720	103747721	in_yes	smedGene_41530	+
smed_chr2	104186358	104186359	in_yes	smedGene_41547	+
smed_chr2	106381992	106381993	in_yes	smedGene_41722	-
smed_chr2	107091164	107091165	in_weak	smedGene_41788	-
smed_chr2	107326742	107326743	in_yes	smedGene_41826	+
smed_chr2	107355301	107355302	in_weak	smedGene_41833	-
smed_chr2	107426632	107426633	in_yes	smedGene_41844	+
smed_chr2	107429639	107429640	in_yes	smedGene_41845	+
smed_chr2	107432803	107432804	in_yes	smedGene_41846	-
smed_chr2	108481700	108481701	in_yes	smedGene_41972	-
smed_chr2	109248890	109248891	in_yes	smedGene_42042	+
smed_chr2	109276359	109276360	in_weak	smedGene_42044	-
smed_chr2	109321516	109321517	in_yes	smedGene_42050	+
smed_chr2	109757768	109757769	in_yes	smedGene_42109	-
smed_chr2	109758227	109758228	in_yes	smedGene_42110	-
smed_chr2	111159589	111159590	in_weak	smedGene_42270	-
smed_chr2	111232178	111232179	in_weak	smedGene_42294	+
smed_chr2	111247383	111247384	in_weak	smedGene_42296	+
smed_chr2	111268824	111268825	in_weak	smedGene_42297	+
smed_chr2	111379960	111379961	in_yes	smedGene_42303	-
smed_chr2	112011213	112011214	in_weak	smedGene_42376	+
smed_chr2	112063912	112063913	in_yes	smedGene_42379	-
smed_chr2	112669339	112669340	in_weak	smedGene_42441	+
smed_chr2	113731556	113731557	in_weak	smedGene_42540	+
smed_chr2	114855209	114855210	in_weak	smedGene_42644	+
smed_chr2	114883164	114883165	in_weak	smedGene_42638	-
smed_chr2	115051377	115051378	in_yes	smedGene_42662	+
smed_chr2	116802453	116802454	in_weak	smedGene_42747	-
smed_chr2	117560475	117560476	in_yes	smedGene_42837	+
smed_chr2	117670619	117670620	in_yes	smedGene_42863	+
smed_chr2	118486144	118486145	in_weak	smedGene_42918	+
smed_chr2	119060740	119060741	in_yes	smedGene_42951	-
smed_chr2	119382886	119382887	in_weak	smedGene_42976	+
smed_chr2	120029174	120029175	in_weak	smedGene_43027	+
smed_chr2	121420645	121420646	in_weak	smedGene_43141	+
smed_chr2	121817539	121817540	in_weak	smedGene_43170	+
smed_chr2	123705093	123705094	in_yes	smedGene_43307	+
smed_chr2	123728013	123728014	in_yes	smedGene_43308	-
smed_chr2	123832902	123832903	in_yes	smedGene_43333	+
smed_chr2	125054334	125054335	in_yes	smedGene_43454	-
smed_chr2	125627272	125627273	in_weak	smedGene_43499	-
smed_chr2	126636719	126636720	in_yes	smedGene_43575	+
smed_chr2	126929263	126929264	in_yes	smedGene_43587	-
smed_chr2	127173774	127173775	in_weak	smedGene_43614	-
smed_chr2	128269425	128269426	in_weak	smedGene_43729	+
smed_chr2	128363628	128363629	in_yes	smedGene_43739	+
smed_chr2	128366976	128366977	in_weak	smedGene_43740	+
smed_chr2	128367738	128367739	in_yes	smedGene_43741	+
smed_chr2	128505358	128505359	in_yes	smedGene_43745	+
smed_chr2	129715231	129715232	in_yes	smedGene_43809	+
smed_chr2	130823495	130823496	in_weak	smedGene_43873	+
smed_chr2	131346826	131346827	in_yes	smedGene_43916	+
smed_chr2	132225937	132225938	in_weak	smedGene_43988	-
smed_chr2	134742537	134742538	in_yes	smedGene_44280	-
smed_chr2	134743338	134743339	in_yes	smedGene_44281	-
smed_chr2	135482780	135482781	in_yes	smedGene_44355	+
smed_chr2	137028501	137028502	in_weak	smedGene_44479	+
smed_chr2	137047398	137047399	in_weak	smedGene_44486	+
smed_chr2	138230718	138230719	in_weak	smedGene_44548	+
smed_chr2	138370588	138370589	in_weak	smedGene_44557	+
smed_chr2	138743334	138743335	in_yes	smedGene_44582	-
smed_chr2	139166866	139166867	in_yes	smedGene_44610	+
smed_chr2	140184052	140184053	in_weak	smedGene_44664	+
smed_chr2	140588783	140588784	in_weak	smedGene_44698	+
smed_chr2	141670453	141670454	in_weak	smedGene_44766	-
smed_chr2	142245746	142245747	in_weak	smedGene_44817	-
smed_chr2	142251851	142251852	in_weak	smedGene_44815	-
smed_chr2	142292147	142292148	in_weak	smedGene_44818	-
smed_chr2	142464024	142464025	in_yes	smedGene_44832	+
smed_chr2	143148835	143148836	in_weak	smedGene_44868	+
smed_chr2	143364592	143364593	in_yes	smedGene_44899	-
smed_chr2	143406457	143406458	in_weak	smedGene_44904	+
smed_chr2	144505880	144505881	in_yes	smedGene_45042	+
smed_chr2	144710738	144710739	in_yes	smedGene_45067	-
smed_chr2	146184282	146184283	in_yes	smedGene_45190	-
smed_chr2	146197557	146197558	in_weak	smedGene_45197	+
smed_chr2	147196642	147196643	in_yes	smedGene_45304	-
smed_chr2	149205224	149205225	in_weak	smedGene_45479	+
smed_chr2	149353906	149353907	in_weak	smedGene_45490	+
smed_chr2	149412830	149412831	in_yes	smedGene_45499	-
smed_chr2	149838135	149838136	in_yes	smedGene_45528	-
smed_chr2	150865134	150865135	in_yes	smedGene_45602	+
smed_chr2	151146082	151146083	in_yes	smedGene_45640	-
smed_chr2	151238146	151238147	in_weak	smedGene_45646	-
smed_chr2	151874466	151874467	in_weak	smedGene_45699	+
smed_chr2	152519755	152519756	in_weak	smedGene_45729	+
smed_chr2	153195518	153195519	in_weak	smedGene_45810	+
smed_chr2	153563423	153563424	in_yes	smedGene_45841	-
smed_chr2	153598554	153598555	in_yes	smedGene_45845	-
smed_chr2	153741872	153741873	in_yes	smedGene_45856	-
smed_chr2	154029580	154029581	in_yes	smedGene_45877	+
smed_chr2	154973424	154973425	in_weak	smedGene_45970	-
smed_chr2	154996173	154996174	in_yes	smedGene_45975	+
smed_chr2	155026646	155026647	in_weak	smedGene_45967	-
smed_chr2	155070905	155070906	in_weak	smedGene_45981	-
smed_chr2	155142256	155142257	in_weak	smedGene_45989	+
smed_chr2	155370630	155370631	in_yes	smedGene_46041	-
smed_chr2	155431288	155431289	in_yes	smedGene_46050	-
smed_chr2	155454205	155454206	in_yes	smedGene_46052	+
smed_chr2	155496627	155496628	in_yes	smedGene_46056	-
smed_chr2	155522642	155522643	in_yes	smedGene_46059	+
smed_chr2	155977730	155977731	in_weak	smedGene_46127	+
smed_chr2	156621163	156621164	in_yes	smedGene_46186	-
smed_chr2	156649147	156649148	in_yes	smedGene_46187	-
smed_chr2	157953038	157953039	in_weak	smedGene_46288	+
smed_chr2	157981658	157981659	in_weak	smedGene_46290	+
smed_chr2	157981832	157981833	in_weak	smedGene_46291	+
smed_chr2	157982510	157982511	in_yes	smedGene_46292	+
smed_chr2	158387774	158387775	in_yes	smedGene_46328	+
smed_chr2	158390793	158390794	in_yes	smedGene_46330	+
smed_chr2	158812688	158812689	in_weak	smedGene_46350	+
smed_chr2	159055750	159055751	in_yes	smedGene_46379	+
smed_chr2	159148830	159148831	in_weak	smedGene_46385	+
smed_chr2	159275843	159275844	in_yes	smedGene_46397	+
smed_chr2	159801329	159801330	in_weak	smedGene_46428	-
smed_chr2	159801746	159801747	in_yes	smedGene_46436	+
smed_chr2	159889376	159889377	in_yes	smedGene_46451	+
smed_chr2	159914392	159914393	in_weak	smedGene_46452	-
smed_chr2	159978800	159978801	in_yes	smedGene_46461	-
smed_chr2	160504952	160504953	in_weak	smedGene_46507	+
smed_chr2	160506018	160506019	in_yes	smedGene_46508	+
smed_chr2	161012916	161012917	in_weak	smedGene_46533	+
smed_chr2	161891344	161891345	in_yes	smedGene_46650	-
smed_chr2	161902815	161902816	in_weak	smedGene_46651	+
smed_chr2	162067518	162067519	in_yes	smedGene_46656	+
smed_chr2	162255763	162255764	in_yes	smedGene_46671	-
smed_chr2	163789811	163789812	in_yes	smedGene_46789	-
smed_chr2	164824489	164824490	in_weak	smedGene_46857	-
smed_chr2	165297613	165297614	in_yes	smedGene_46893	+
smed_chr2	165915681	165915682	in_yes	smedGene_46952	-
smed_chr2	166371763	166371764	in_yes	smedGene_46984	+
smed_chr2	167139082	167139083	in_yes	smedGene_47063	-
smed_chr2	168360453	168360454	in_weak	smedGene_47173	+
smed_chr2	170232150	170232151	in_weak	smedGene_47319	-
smed_chr2	170481046	170481047	in_yes	smedGene_47354	-
smed_chr2	170580399	170580400	in_weak	smedGene_47359	-
smed_chr2	170619476	170619477	in_yes	smedGene_47366	+
smed_chr2	170847338	170847339	in_weak	smedGene_47373	-
smed_chr2	170848923	170848924	in_yes	smedGene_47374	-
smed_chr2	171488409	171488410	in_weak	smedGene_47451	-
smed_chr2	172104258	172104259	in_weak	smedGene_47517	-
smed_chr2	172718651	172718652	in_yes	smedGene_47558	-
smed_chr2	173126139	173126140	in_yes	smedGene_47608	-
smed_chr2	174216248	174216249	in_yes	smedGene_47700	-
smed_chr2	174220125	174220126	in_weak	smedGene_47705	+
smed_chr2	174290737	174290738	in_weak	smedGene_47712	+
smed_chr2	175193581	175193582	in_weak	smedGene_47785	-
smed_chr2	175348688	175348689	in_weak	smedGene_47792	-
smed_chr2	175416469	175416470	in_yes	smedGene_47806	+
smed_chr2	175552956	175552957	in_weak	smedGene_47832	+
smed_chr2	176616929	176616930	in_weak	smedGene_47946	-
smed_chr2	176645161	176645162	in_weak	smedGene_47944	-
smed_chr2	177054968	177054969	in_yes	smedGene_47997	-
smed_chr2	177074794	177074795	in_yes	smedGene_48004	-
smed_chr2	177705668	177705669	in_weak	smedGene_48078	-
smed_chr2	178101577	178101578	in_weak	smedGene_48109	-
smed_chr2	178636352	178636353	in_yes	smedGene_48175	-
smed_chr2	178787600	178787601	in_yes	smedGene_48185	+
smed_chr2	178835002	178835003	in_weak	smedGene_48190	-
smed_chr2	179382312	179382313	in_yes	smedGene_48251	-
smed_chr2	180473395	180473396	in_yes	smedGene_48355	-
smed_chr2	180641437	180641438	in_yes	smedGene_48361	+
smed_chr2	180672014	180672015	in_weak	smedGene_48363	+
smed_chr2	180864509	180864510	in_yes	smedGene_48383	+
smed_chr2	180895083	180895084	in_weak	smedGene_48384	-
smed_chr2	181288368	181288369	in_yes	smedGene_48402	-
smed_chr2	182226586	182226587	in_weak	smedGene_48492	+
smed_chr2	182338749	182338750	in_yes	smedGene_48501	-
smed_chr2	182839306	182839307	in_weak	smedGene_48522	+
smed_chr2	184523133	184523134	in_yes	smedGene_48684	-
smed_chr2	184537530	184537531	in_yes	smedGene_48685	-
smed_chr2	184810914	184810915	in_weak	smedGene_48723	+
smed_chr2	184874091	184874092	in_weak	smedGene_48727	-
smed_chr2	185433430	185433431	in_yes	smedGene_48780	+
smed_chr2	185477322	185477323	in_yes	smedGene_48782	+
smed_chr2	187382428	187382429	in_weak	smedGene_49006	-
smed_chr2	187680214	187680215	in_yes	smedGene_49040	-
smed_chr2	187680266	187680267	in_yes	smedGene_49038	-
smed_chr2	187969146	187969147	in_weak	smedGene_49069	-
smed_chr2	188240314	188240315	in_yes	smedGene_49106	-
smed_chr2	188453491	188453492	in_yes	smedGene_49114	-
smed_chr2	188966266	188966267	in_weak	smedGene_49154	+
smed_chr2	189406152	189406153	in_weak	smedGene_49199	-
smed_chr2	189491841	189491842	in_yes	smedGene_49207	-
smed_chr2	190328640	190328641	in_yes	smedGene_49294	-
smed_chr2	190331153	190331154	in_weak	smedGene_49295	-
smed_chr2	191137996	191137997	in_yes	smedGene_49370	-
smed_chr2	191139918	191139919	in_weak	smedGene_49371	+
smed_chr2	191141537	191141538	in_weak	smedGene_49372	+
smed_chr2	192168816	192168817	in_yes	smedGene_49482	-
smed_chr2	192204640	192204641	in_weak	smedGene_49489	+
smed_chr2	192251383	192251384	in_weak	smedGene_49493	+
smed_chr2	192274264	192274265	in_weak	smedGene_49494	-
smed_chr2	192464208	192464209	in_yes	smedGene_49516	-
smed_chr2	192489638	192489639	in_yes	smedGene_49518	+
smed_chr2	192615151	192615152	in_weak	smedGene_49529	+
smed_chr2	193248091	193248092	in_weak	smedGene_49605	-
smed_chr2	193415489	193415490	in_yes	smedGene_49628	+
smed_chr2	193710609	193710610	in_weak	smedGene_49653	+
smed_chr2	193739381	193739382	in_weak	smedGene_49656	+
smed_chr2	193985025	193985026	in_yes	smedGene_49678	-
smed_chr2	194713299	194713300	in_weak	smedGene_49752	-
smed_chr2	195091140	195091141	in_weak	smedGene_49771	+
smed_chr2	195621146	195621147	in_weak	smedGene_49796	+
smed_chr2	195660898	195660899	in_weak	smedGene_49803	+
smed_chr2	196088190	196088191	in_yes	smedGene_49840	+
smed_chr2	196858189	196858190	in_yes	smedGene_49923	+
smed_chr2	196886878	196886879	in_yes	smedGene_49931	+
smed_chr2	198311078	198311079	in_yes	smedGene_50082	+
smed_chr2	198641912	198641913	in_yes	smedGene_50113	+
smed_chr2	198646100	198646101	in_weak	smedGene_50118	-
smed_chr2	198647581	198647582	in_weak	smedGene_50117	-
smed_chr2	198664163	198664164	in_yes	smedGene_50112	-
smed_chr2	198675153	198675154	in_yes	smedGene_50122	-
smed_chr2	198686634	198686635	in_weak	smedGene_50123	-
smed_chr2	198693828	198693829	in_weak	smedGene_50127	-
smed_chr2	198889047	198889048	in_yes	smedGene_50143	+
smed_chr2	198977936	198977937	in_yes	smedGene_50146	+
smed_chr2	199204176	199204177	in_yes	smedGene_50170	+
smed_chr2	199533727	199533728	in_weak	smedGene_50198	-
smed_chr2	199534739	199534740	in_weak	smedGene_50199	-
smed_chr2	199770064	199770065	in_yes	smedGene_50218	+
smed_chr2	201562847	201562848	in_yes	smedGene_50352	+
smed_chr2	201819569	201819570	in_weak	smedGene_50376	+
smed_chr2	201867401	201867402	in_weak	smedGene_50378	+
smed_chr2	202742513	202742514	in_weak	smedGene_50462	+
smed_chr2	203672769	203672770	in_yes	smedGene_50542	-
smed_chr2	203700866	203700867	in_yes	smedGene_50545	-
smed_chr2	203978622	203978623	in_yes	smedGene_50579	+
smed_chr2	204237076	204237077	in_yes	smedGene_50610	+
smed_chr2	204883638	204883639	in_weak	smedGene_50676	-
smed_chr2	205010432	205010433	in_yes	smedGene_50686	-
smed_chr2	205403394	205403395	in_yes	smedGene_50740	-
smed_chr2	205433564	205433565	in_yes	smedGene_50745	-
smed_chr2	205553739	205553740	in_weak	smedGene_50750	-
smed_chr2	205950227	205950228	in_weak	smedGene_50805	+
smed_chr2	205981424	205981425	in_yes	smedGene_50809	-
smed_chr2	206152905	206152906	in_weak	smedGene_50836	-
smed_chr2	206226296	206226297	in_weak	smedGene_50844	+
smed_chr2	206432033	206432034	in_weak	smedGene_50866	-
smed_chr2	206432562	206432563	in_weak	smedGene_50867	-
smed_chr2	206501907	206501908	in_weak	smedGene_50870	-
smed_chr2	206568903	206568904	in_weak	smedGene_50882	-
smed_chr2	206637163	206637164	in_yes	smedGene_50890	+
smed_chr2	206866836	206866837	in_yes	smedGene_50909	-
smed_chr2	206883736	206883737	in_weak	smedGene_50911	+
smed_chr2	208864467	208864468	in_yes	smedGene_51126	-
smed_chr2	209022752	209022753	in_yes	smedGene_51134	+
smed_chr2	209404172	209404173	in_yes	smedGene_51169	+
smed_chr2	209407049	209407050	in_yes	smedGene_51173	+
smed_chr2	209448919	209448920	in_yes	smedGene_51180	+
smed_chr2	210151480	210151481	in_yes	smedGene_51242	-
smed_chr2	210281615	210281616	in_yes	smedGene_51280	-
smed_chr2	210289808	210289809	in_yes	smedGene_51277	-
smed_chr2	211739739	211739740	in_yes	smedGene_51427	-
smed_chr2	211892035	211892036	in_weak	smedGene_51438	+
smed_chr2	212461510	212461511	in_weak	smedGene_51496	+
smed_chr2	213146503	213146504	in_yes	smedGene_51570	+
smed_chr2	213199313	213199314	in_yes	smedGene_51573	+
smed_chr2	213219740	213219741	in_weak	smedGene_51575	+
smed_chr2	213226481	213226482	in_weak	smedGene_51576	-
smed_chr2	213277587	213277588	in_yes	smedGene_51578	-
smed_chr2	213292631	213292632	in_yes	smedGene_51580	+
smed_chr2	214552131	214552132	in_weak	smedGene_51763	+
smed_chr2	214559858	214559859	in_yes	smedGene_51764	+
smed_chr2	214775218	214775219	in_yes	smedGene_51772	-
smed_chr2	215564084	215564085	in_weak	smedGene_51858	+
smed_chr2	215564084	215564085	in_yes	smedGene_51857	+
smed_chr2	215633262	215633263	in_yes	smedGene_51869	-
smed_chr2	215688915	215688916	in_weak	smedGene_51873	-
smed_chr2	216112196	216112197	in_weak	smedGene_51904	-
smed_chr2	216113488	216113489	in_weak	smedGene_51901	-
smed_chr2	216447691	216447692	in_weak	smedGene_51943	+
smed_chr2	217220884	217220885	in_weak	smedGene_52001	+
smed_chr2	217229929	217229930	in_weak	smedGene_52002	+
smed_chr2	217276124	217276125	in_yes	smedGene_52004	-
smed_chr2	217942005	217942006	in_weak	smedGene_52072	-
smed_chr2	218235082	218235083	in_weak	smedGene_52131	-
smed_chr2	218302120	218302121	in_yes	smedGene_52137	+
smed_chr2	218556404	218556405	in_yes	smedGene_52191	+
smed_chr2	219004123	219004124	in_weak	smedGene_52255	-
smed_chr2	219516364	219516365	in_yes	smedGene_52331	-
smed_chr2	219525345	219525346	in_yes	smedGene_52333	-
smed_chr2	219760083	219760084	in_yes	smedGene_52370	+
smed_chr2	219761301	219761302	in_yes	smedGene_52371	+
smed_chr2	219786889	219786890	in_yes	smedGene_52372	-
smed_chr2	219791624	219791625	in_weak	smedGene_52375	+
smed_chr2	219859644	219859645	in_yes	smedGene_52383	-
smed_chr2	219884022	219884023	in_yes	smedGene_52384	-
smed_chr2	219897389	219897390	in_yes	smedGene_52385	-
smed_chr2	219923789	219923790	in_weak	smedGene_52387	-
smed_chr2	220147250	220147251	in_yes	smedGene_52408	-
smed_chr2	220166931	220166932	in_yes	smedGene_52410	+
smed_chr2	220317180	220317181	in_yes	smedGene_52425	+
smed_chr2	220328697	220328698	in_yes	smedGene_52427	-
smed_chr2	220419566	220419567	in_yes	smedGene_52433	-
smed_chr2	220420606	220420607	in_yes	smedGene_52431	-
smed_chr2	220507538	220507539	in_weak	smedGene_52440	+
smed_chr2	221222639	221222640	in_yes	smedGene_52490	-
smed_chr2	221245006	221245007	in_yes	smedGene_52492	+
smed_chr2	221884623	221884624	in_yes	smedGene_52583	+
smed_chr2	221894941	221894942	in_yes	smedGene_52584	+
smed_chr2	221936487	221936488	in_weak	smedGene_52586	+
smed_chr2	222314067	222314068	in_yes	smedGene_52609	-
smed_chr2	223730851	223730852	in_yes	smedGene_52711	-
smed_chr2	224764623	224764624	in_yes	smedGene_52812	-
smed_chr2	224913859	224913860	in_yes	smedGene_52831	-
smed_chr2	226633870	226633871	in_yes	smedGene_53055	+
smed_chr2	226671840	226671841	in_yes	smedGene_53059	-
smed_chr2	227056225	227056226	in_yes	smedGene_53115	-
smed_chr2	227060706	227060707	in_yes	smedGene_53116	+
smed_chr2	227126707	227126708	in_yes	smedGene_53130	+
smed_chr2	227141435	227141436	in_weak	smedGene_53131	-
smed_chr2	227501314	227501315	in_yes	smedGene_53150	+
smed_chr2	227659787	227659788	in_yes	smedGene_53170	+
smed_chr2	227867688	227867689	in_weak	smedGene_53185	+
smed_chr2	228271663	228271664	in_yes	smedGene_53237	+
smed_chr2	228742557	228742558	in_yes	smedGene_53284	+
smed_chr2	229254948	229254949	in_weak	smedGene_53332	-
smed_chr2	229263606	229263607	in_yes	smedGene_53329	-
smed_chr2	229794960	229794961	in_yes	smedGene_53363	-
smed_chr2	230783477	230783478	in_weak	smedGene_53425	-
smed_chr2	230971269	230971270	in_weak	smedGene_53446	-
smed_chr2	231000742	231000743	in_weak	smedGene_53447	-
smed_chr2	231125237	231125238	in_yes	smedGene_53457	-
smed_chr2	231370924	231370925	in_yes	smedGene_53477	+
smed_chr2	231371328	231371329	in_yes	smedGene_53478	-
smed_chr2	231471853	231471854	in_weak	smedGene_53483	+
smed_chr2	231813537	231813538	in_weak	smedGene_53505	+
smed_chr2	232859764	232859765	in_weak	smedGene_53581	-
smed_chr2	232996716	232996717	in_weak	smedGene_53599	+
smed_chr2	233252573	233252574	in_weak	smedGene_53635	-
smed_chr2	233529505	233529506	in_weak	smedGene_53663	+
smed_chr2	233562702	233562703	in_weak	smedGene_53665	+
smed_chr2	234298642	234298643	in_yes	smedGene_53756	-
smed_chr2	234336242	234336243	in_weak	smedGene_53757	-
smed_chr2	235913394	235913395	in_yes	smedGene_53896	+
smed_chr2	236940458	236940459	in_yes	smedGene_53996	+
smed_chr2	237228118	237228119	in_yes	smedGene_54010	-
smed_chr2	237737465	237737466	in_yes	smedGene_54062	+
smed_chr2	238147111	238147112	in_weak	smedGene_54085	-
smed_chr2	238579564	238579565	in_yes	smedGene_54129	+
smed_chr2	239109013	239109014	in_yes	smedGene_54167	-
smed_chr2	239135745	239135746	in_yes	smedGene_54169	-
smed_chr2	239139684	239139685	in_yes	smedGene_54170	+
smed_chr2	239148134	239148135	in_yes	smedGene_54171	-
smed_chr2	239509280	239509281	in_yes	smedGene_54206	-
smed_chr2	239663323	239663324	in_yes	smedGene_54214	+
smed_chr2	239675046	239675047	in_yes	smedGene_54215	+
smed_chr2	240374952	240374953	in_weak	smedGene_54270	+
smed_chr2	240384584	240384585	in_weak	smedGene_54271	+
smed_chr2	240401009	240401010	in_yes	smedGene_54272	-
smed_chr2	240644181	240644182	in_yes	smedGene_54297	-
smed_chr2	241506194	241506195	in_yes	smedGene_54387	+
smed_chr2	242273247	242273248	in_weak	smedGene_54456	-
smed_chr2	242421562	242421563	in_weak	smedGene_54481	+
smed_chr2	242429915	242429916	in_yes	smedGene_54480	-
smed_chr2	242460872	242460873	in_weak	smedGene_54487	-
smed_chr2	242697875	242697876	in_weak	smedGene_54502	-
smed_chr2	243651645	243651646	in_weak	smedGene_54592	-
smed_chr2	246040678	246040679	in_weak	smedGene_54763	-
smed_chr2	246264029	246264030	in_yes	smedGene_54780	+
smed_chr2	246823536	246823537	in_weak	smedGene_54834	+
smed_chr2	247394670	247394671	in_yes	smedGene_54889	-
smed_chr2	248400713	248400714	in_weak	smedGene_54947	+
smed_chr2	248953631	248953632	in_yes	smedGene_54977	+
smed_chr2	249108229	249108230	in_weak	smedGene_54991	-
smed_chr2	249547661	249547662	in_yes	smedGene_55021	-
smed_chr2	250674705	250674706	in_weak	smedGene_55113	+
smed_chr2	251044063	251044064	in_yes	smedGene_55136	-
smed_chr2	251094909	251094910	in_weak	smedGene_55138	-
smed_chr2	251097677	251097678	in_yes	smedGene_55141	+
smed_chr2	251101002	251101003	in_weak	smedGene_55142	-
smed_chr2	252089132	252089133	in_weak	smedGene_55203	+
smed_chr2	252860784	252860785	in_weak	smedGene_55256	-
smed_chr2	252979986	252979987	in_weak	smedGene_55279	+
smed_chr2	253334685	253334686	in_weak	smedGene_55320	-
smed_chr2	253617613	253617614	in_weak	smedGene_55337	-
smed_chr2	253653412	253653413	in_weak	smedGene_55348	-
smed_chr2	253662290	253662291	in_yes	smedGene_55350	-
smed_chr2	253726455	253726456	in_weak	smedGene_55353	-
smed_chr2	253759023	253759024	in_weak	smedGene_55359	-
smed_chr2	253785749	253785750	in_yes	smedGene_55375	-
smed_chr2	253786259	253786260	in_weak	smedGene_55367	-
smed_chr2	253855977	253855978	in_weak	smedGene_55376	-
smed_chr2	253889429	253889430	in_yes	smedGene_55399	+
smed_chr2	253950751	253950752	in_weak	smedGene_55407	-
smed_chr2	254375711	254375712	in_weak	smedGene_55464	-
smed_chr2	254673474	254673475	in_weak	smedGene_55497	+
smed_chr2	254752046	254752047	in_weak	smedGene_55504	-
smed_chr2	255202216	255202217	in_yes	smedGene_55549	-
smed_chr2	255389555	255389556	in_yes	smedGene_55562	-
smed_chr2	256245576	256245577	in_yes	smedGene_55685	+
smed_chr2	256732557	256732558	in_weak	smedGene_55761	+
smed_chr2	257048891	257048892	in_yes	smedGene_55787	+
smed_chr2	257060714	257060715	in_yes	smedGene_55789	+
smed_chr2	257077140	257077141	in_weak	smedGene_55792	-
smed_chr2	257092946	257092947	in_yes	smedGene_55791	-
smed_chr2	257593032	257593033	in_yes	smedGene_55821	+
smed_chr2	257595347	257595348	in_weak	smedGene_55822	+
smed_chr2	259352654	259352655	in_yes	smedGene_55955	+
smed_chr2	259357563	259357564	in_yes	smedGene_55956	-
smed_chr2	259359644	259359645	in_yes	smedGene_55957	+
smed_chr2	259801971	259801972	in_weak	smedGene_55989	-
smed_chr2	260150308	260150309	in_weak	smedGene_56011	+
smed_chr2	260152032	260152033	in_weak	smedGene_56012	-
smed_chr2	260165547	260165548	in_weak	smedGene_56014	-
smed_chr2	260673142	260673143	in_yes	smedGene_56045	+
smed_chr2	261521313	261521314	in_yes	smedGene_56128	+
smed_chr2	263674476	263674477	in_yes	smedGene_56290	+
smed_chr2	263910969	263910970	in_yes	smedGene_56315	-
smed_chr2	264271211	264271212	in_yes	smedGene_56355	-
smed_chr2	264331513	264331514	in_yes	smedGene_56360	-
smed_chr2	264735348	264735349	in_yes	smedGene_56403	-
smed_chr3	307275	307276	in_yes	smedGene_56463	-
smed_chr3	653019	653020	in_weak	smedGene_56503	-
smed_chr3	1040780	1040781	in_yes	smedGene_56519	-
smed_chr3	1059411	1059412	in_yes	smedGene_56520	-
smed_chr3	1209267	1209268	in_yes	smedGene_56532	+
smed_chr3	1209734	1209735	in_yes	smedGene_56533	+
smed_chr3	1211458	1211459	in_yes	smedGene_56534	-
smed_chr3	1820388	1820389	in_yes	smedGene_56588	-
smed_chr3	2861785	2861786	in_yes	smedGene_56679	-
smed_chr3	3129375	3129376	in_yes	smedGene_56699	-
smed_chr3	3341053	3341054	in_yes	smedGene_56723	-
smed_chr3	3647060	3647061	in_weak	smedGene_56742	-
smed_chr3	3663089	3663090	in_yes	smedGene_56744	-
smed_chr3	3664104	3664105	in_weak	smedGene_56745	-
smed_chr3	3664645	3664646	in_yes	smedGene_56746	+
smed_chr3	4226107	4226108	in_yes	smedGene_56804	+
smed_chr3	5562133	5562134	in_yes	smedGene_56985	-
smed_chr3	5857520	5857521	in_weak	smedGene_57022	-
smed_chr3	5881704	5881705	in_yes	smedGene_57024	-
smed_chr3	6107184	6107185	in_weak	smedGene_57056	-
smed_chr3	6775001	6775002	in_weak	smedGene_57122	+
smed_chr3	6841399	6841400	in_yes	smedGene_57128	+
smed_chr3	7022595	7022596	in_yes	smedGene_57169	+
smed_chr3	7031987	7031988	in_weak	smedGene_57170	+
smed_chr3	7229595	7229596	in_yes	smedGene_57180	+
smed_chr3	7589525	7589526	in_yes	smedGene_57227	-
smed_chr3	7616132	7616133	in_yes	smedGene_57230	+
smed_chr3	7668597	7668598	in_weak	smedGene_57236	+
smed_chr3	8026365	8026366	in_weak	smedGene_57253	+
smed_chr3	8275020	8275021	in_yes	smedGene_57261	-
smed_chr3	8280325	8280326	in_weak	smedGene_57262	-
smed_chr3	8292301	8292302	in_yes	smedGene_57263	-
smed_chr3	8303466	8303467	in_weak	smedGene_57265	+
smed_chr3	8314250	8314251	in_yes	smedGene_57266	+
smed_chr3	8321008	8321009	in_yes	smedGene_57267	+
smed_chr3	8325620	8325621	in_weak	smedGene_57268	+
smed_chr3	8376213	8376214	in_weak	smedGene_57279	+
smed_chr3	8379036	8379037	in_yes	smedGene_57280	+
smed_chr3	8767966	8767967	in_weak	smedGene_57312	+
smed_chr3	8795301	8795302	in_yes	smedGene_57333	-
smed_chr3	9809836	9809837	in_weak	smedGene_57427	+
smed_chr3	10128113	10128114	in_weak	smedGene_57445	-
smed_chr3	10209252	10209253	in_yes	smedGene_57460	-
smed_chr3	10593291	10593292	in_yes	smedGene_57483	-
smed_chr3	10930270	10930271	in_weak	smedGene_57520	-
smed_chr3	10930650	10930651	in_weak	smedGene_57521	-
smed_chr3	10934178	10934179	in_weak	smedGene_57519	-
smed_chr3	12111232	12111233	in_weak	smedGene_57658	-
smed_chr3	12842324	12842325	in_weak	smedGene_57754	-
smed_chr3	13148474	13148475	in_yes	smedGene_57804	-
smed_chr3	13288307	13288308	in_yes	smedGene_57814	+
smed_chr3	13288568	13288569	in_weak	smedGene_57815	+
smed_chr3	13551068	13551069	in_yes	smedGene_57856	-
smed_chr3	13856735	13856736	in_weak	smedGene_57866	-
smed_chr3	13906548	13906549	in_weak	smedGene_57872	-
smed_chr3	13956421	13956422	in_yes	smedGene_57878	-
smed_chr3	15454129	15454130	in_yes	smedGene_57971	-
smed_chr3	15810418	15810419	in_yes	smedGene_57990	-
smed_chr3	16357336	16357337	in_weak	smedGene_58034	-
smed_chr3	16389523	16389524	in_weak	smedGene_58044	-
smed_chr3	16786001	16786002	in_yes	smedGene_58070	-
smed_chr3	17484642	17484643	in_yes	smedGene_58134	-
smed_chr3	17573469	17573470	in_yes	smedGene_58141	+
smed_chr3	17671839	17671840	in_yes	smedGene_58150	-
smed_chr3	17879162	17879163	in_weak	smedGene_58161	+
smed_chr3	18174769	18174770	in_yes	smedGene_58185	-
smed_chr3	18480734	18480735	in_weak	smedGene_58223	+
smed_chr3	18779455	18779456	in_weak	smedGene_58238	-
smed_chr3	18803030	18803031	in_yes	smedGene_58254	+
smed_chr3	18817938	18817939	in_weak	smedGene_58256	-
smed_chr3	19408368	19408369	in_weak	smedGene_58295	+
smed_chr3	19521602	19521603	in_yes	smedGene_58297	+
smed_chr3	20070659	20070660	in_weak	smedGene_58361	-
smed_chr3	20442140	20442141	in_yes	smedGene_58381	-
smed_chr3	20679887	20679888	in_yes	smedGene_58406	-
smed_chr3	21011209	21011210	in_yes	smedGene_58444	-
smed_chr3	21181547	21181548	in_yes	smedGene_58465	+
smed_chr3	21588517	21588518	in_weak	smedGene_58489	-
smed_chr3	21590228	21590229	in_weak	smedGene_58490	-
smed_chr3	21602579	21602580	in_weak	smedGene_58488	-
smed_chr3	21623892	21623893	in_weak	smedGene_58491	-
smed_chr3	21662922	21662923	in_weak	smedGene_58514	+
smed_chr3	21666498	21666499	in_weak	smedGene_58515	+
smed_chr3	21693087	21693088	in_weak	smedGene_58522	+
smed_chr3	21701192	21701193	in_weak	smedGene_58527	+
smed_chr3	21703874	21703875	in_weak	smedGene_58533	+
smed_chr3	21728102	21728103	in_weak	smedGene_58537	-
smed_chr3	21764621	21764622	in_weak	smedGene_58536	-
smed_chr3	22474268	22474269	in_yes	smedGene_58648	-
smed_chr3	22488751	22488752	in_weak	smedGene_58649	-
smed_chr3	23156375	23156376	in_yes	smedGene_58698	-
smed_chr3	23938428	23938429	in_yes	smedGene_58756	+
smed_chr3	25616025	25616026	in_yes	smedGene_58867	+
smed_chr3	25663363	25663364	in_yes	smedGene_58873	-
smed_chr3	25777537	25777538	in_weak	smedGene_58876	-
smed_chr3	26315123	26315124	in_yes	smedGene_58929	+
smed_chr3	26345099	26345100	in_yes	smedGene_58934	-
smed_chr3	26360705	26360706	in_yes	smedGene_58936	+
smed_chr3	26636083	26636084	in_yes	smedGene_58963	+
smed_chr3	26657186	26657187	in_yes	smedGene_58964	-
smed_chr3	26740504	26740505	in_yes	smedGene_58970	-
smed_chr3	27075645	27075646	in_yes	smedGene_59006	-
smed_chr3	27242818	27242819	in_weak	smedGene_59015	+
smed_chr3	27653912	27653913	in_weak	smedGene_59045	+
smed_chr3	30750866	30750867	in_yes	smedGene_59304	-
smed_chr3	31315367	31315368	in_weak	smedGene_59334	-
smed_chr3	32897780	32897781	in_yes	smedGene_59486	+
smed_chr3	33241839	33241840	in_weak	smedGene_59514	+
smed_chr3	33324102	33324103	in_weak	smedGene_59528	-
smed_chr3	33395780	33395781	in_yes	smedGene_59543	+
smed_chr3	33527619	33527620	in_weak	smedGene_59553	+
smed_chr3	34194772	34194773	in_weak	smedGene_59630	-
smed_chr3	34544346	34544347	in_yes	smedGene_59656	+
smed_chr3	34559771	34559772	in_yes	smedGene_59658	+
smed_chr3	34559771	34559772	in_yes	smedGene_59659	+
smed_chr3	34779145	34779146	in_yes	smedGene_59675	+
smed_chr3	35264062	35264063	in_yes	smedGene_59746	+
smed_chr3	35903177	35903178	in_yes	smedGene_59828	-
smed_chr3	35984732	35984733	in_weak	smedGene_59834	+
smed_chr3	36694416	36694417	in_yes	smedGene_59864	-
smed_chr3	37383024	37383025	in_yes	smedGene_59916	-
smed_chr3	37579847	37579848	in_yes	smedGene_59926	-
smed_chr3	37921060	37921061	in_yes	smedGene_59963	-
smed_chr3	38018306	38018307	in_weak	smedGene_59971	-
smed_chr3	38375135	38375136	in_yes	smedGene_60000	+
smed_chr3	38376107	38376108	in_weak	smedGene_60001	+
smed_chr3	38382555	38382556	in_weak	smedGene_60002	-
smed_chr3	38651912	38651913	in_yes	smedGene_60025	-
smed_chr3	39499226	39499227	in_yes	smedGene_60125	-
smed_chr3	40749274	40749275	in_weak	smedGene_60296	-
smed_chr3	40749508	40749509	in_yes	smedGene_60297	+
smed_chr3	40761201	40761202	in_yes	smedGene_60299	+
smed_chr3	40965621	40965622	in_yes	smedGene_60311	-
smed_chr3	41203758	41203759	in_yes	smedGene_60327	-
smed_chr3	42231262	42231263	in_weak	smedGene_60384	-
smed_chr3	42395839	42395840	in_yes	smedGene_60404	-
smed_chr3	42607933	42607934	in_weak	smedGene_60434	+
smed_chr3	42622174	42622175	in_weak	smedGene_60435	-
smed_chr3	42826381	42826382	in_yes	smedGene_60443	+
smed_chr3	42954092	42954093	in_yes	smedGene_60455	+
smed_chr3	42954434	42954435	in_yes	smedGene_60456	+
smed_chr3	42956436	42956437	in_yes	smedGene_60458	+
smed_chr3	42958365	42958366	in_yes	smedGene_60460	+
smed_chr3	42958365	42958366	in_yes	smedGene_60461	+
smed_chr3	42985102	42985103	in_yes	smedGene_60462	-
smed_chr3	43034575	43034576	in_yes	smedGene_60477	-
smed_chr3	43503558	43503559	in_weak	smedGene_60512	+
smed_chr3	43523476	43523477	in_yes	smedGene_60514	-
smed_chr3	43591596	43591597	in_yes	smedGene_60521	+
smed_chr3	43614962	43614963	in_weak	smedGene_60524	+
smed_chr3	43617321	43617322	in_weak	smedGene_60525	+
smed_chr3	43674747	43674748	in_weak	smedGene_60527	+
smed_chr3	43677161	43677162	in_weak	smedGene_60528	+
smed_chr3	44289163	44289164	in_weak	smedGene_60573	+
smed_chr3	45314838	45314839	in_yes	smedGene_60680	+
smed_chr3	45355234	45355235	in_yes	smedGene_60684	-
smed_chr3	45628812	45628813	in_yes	smedGene_60712	+
smed_chr3	46793646	46793647	in_weak	smedGene_60851	-
smed_chr3	46793798	46793799	in_yes	smedGene_60852	+
smed_chr3	46794737	46794738	in_weak	smedGene_60853	+
smed_chr3	46794958	46794959	in_weak	smedGene_60854	+
smed_chr3	47512750	47512751	in_weak	smedGene_60887	+
smed_chr3	47523262	47523263	in_yes	smedGene_60888	-
smed_chr3	47548811	47548812	in_yes	smedGene_60889	-
smed_chr3	47656767	47656768	in_yes	smedGene_60896	-
smed_chr3	48178899	48178900	in_weak	smedGene_60924	+
smed_chr3	49219860	49219861	in_yes	smedGene_61029	-
smed_chr3	49548849	49548850	in_yes	smedGene_61057	-
smed_chr3	49926674	49926675	in_weak	smedGene_61109	+
smed_chr3	49990076	49990077	in_weak	smedGene_61112	-
smed_chr3	51183467	51183468	in_yes	smedGene_61223	-
smed_chr3	51245755	51245756	in_yes	smedGene_61229	-
smed_chr3	51315223	51315224	in_weak	smedGene_61233	-
smed_chr3	51759157	51759158	in_yes	smedGene_61286	-
smed_chr3	51766405	51766406	in_yes	smedGene_61287	-
smed_chr3	52174200	52174201	in_weak	smedGene_61340	+
smed_chr3	52271247	52271248	in_yes	smedGene_61363	+
smed_chr3	52342847	52342848	in_yes	smedGene_61376	-
smed_chr3	52420221	52420222	in_yes	smedGene_61380	+
smed_chr3	52532520	52532521	in_yes	smedGene_61389	-
smed_chr3	52536135	52536136	in_yes	smedGene_61390	-
smed_chr3	52536389	52536390	in_yes	smedGene_61391	-
smed_chr3	52673961	52673962	in_yes	smedGene_61400	-
smed_chr3	53967799	53967800	in_weak	smedGene_61510	-
smed_chr3	53989594	53989595	in_yes	smedGene_61512	-
smed_chr3	54570206	54570207	in_yes	smedGene_61580	-
smed_chr3	54976285	54976286	in_weak	smedGene_61614	-
smed_chr3	55045531	55045532	in_yes	smedGene_61622	-
smed_chr3	55113748	55113749	in_yes	smedGene_61627	+
smed_chr3	55300253	55300254	in_weak	smedGene_61641	+
smed_chr3	55378510	55378511	in_weak	smedGene_61656	+
smed_chr3	55667267	55667268	in_yes	smedGene_61679	-
smed_chr3	55677573	55677574	in_weak	smedGene_61680	-
smed_chr3	55696359	55696360	in_yes	smedGene_61681	-
smed_chr3	55738670	55738671	in_yes	smedGene_61688	+
smed_chr3	57688278	57688279	in_weak	smedGene_61818	+
smed_chr3	58071070	58071071	in_yes	smedGene_61829	+
smed_chr3	58071070	58071071	in_yes	smedGene_61830	+
smed_chr3	58392216	58392217	in_weak	smedGene_61858	-
smed_chr3	59445720	59445721	in_weak	smedGene_61950	-
smed_chr3	59933459	59933460	in_weak	smedGene_62025	-
smed_chr3	60297150	60297151	in_yes	smedGene_62065	-
smed_chr3	60653501	60653502	in_weak	smedGene_62090	-
smed_chr3	60672167	60672168	in_weak	smedGene_62091	+
smed_chr3	61283670	61283671	in_yes	smedGene_62182	+
smed_chr3	61757779	61757780	in_yes	smedGene_62241	-
smed_chr3	62608888	62608889	in_yes	smedGene_62339	+
smed_chr3	62856579	62856580	in_weak	smedGene_62362	+
smed_chr3	62998355	62998356	in_weak	smedGene_62374	-
smed_chr3	63489960	63489961	in_weak	smedGene_62432	+
smed_chr3	63791729	63791730	in_weak	smedGene_62472	+
smed_chr3	64205858	64205859	in_weak	smedGene_62513	-
smed_chr3	64222884	64222885	in_yes	smedGene_62516	-
smed_chr3	64624671	64624672	in_yes	smedGene_62581	-
smed_chr3	65192822	65192823	in_weak	smedGene_62634	-
smed_chr3	66043288	66043289	in_weak	smedGene_62713	-
smed_chr3	66205491	66205492	in_yes	smedGene_62731	+
smed_chr3	66933649	66933650	in_weak	smedGene_62801	-
smed_chr3	67039032	67039033	in_yes	smedGene_62818	-
smed_chr3	67152201	67152202	in_yes	smedGene_62823	-
smed_chr3	68156710	68156711	in_yes	smedGene_62946	-
smed_chr3	68158539	68158540	in_yes	smedGene_62947	-
smed_chr3	68554335	68554336	in_weak	smedGene_62976	-
smed_chr3	68820491	68820492	in_yes	smedGene_63020	-
smed_chr3	69680075	69680076	in_weak	smedGene_63084	-
smed_chr3	69685056	69685057	in_yes	smedGene_63085	-
smed_chr3	69685706	69685707	in_yes	smedGene_63083	-
smed_chr3	69695058	69695059	in_yes	smedGene_63087	-
smed_chr3	70095692	70095693	in_yes	smedGene_63133	+
smed_chr3	70326795	70326796	in_yes	smedGene_63167	-
smed_chr3	70426063	70426064	in_yes	smedGene_63203	-
smed_chr3	71644853	71644854	in_yes	smedGene_63307	-
smed_chr3	71698261	71698262	in_yes	smedGene_63312	+
smed_chr3	71733934	71733935	in_weak	smedGene_63325	+
smed_chr3	73621137	73621138	in_yes	smedGene_63479	+
smed_chr3	74096355	74096356	in_yes	smedGene_63534	+
smed_chr3	74767258	74767259	in_yes	smedGene_63574	-
smed_chr3	75183025	75183026	in_yes	smedGene_63607	+
smed_chr3	75432869	75432870	in_weak	smedGene_63625	+
smed_chr3	75971712	75971713	in_yes	smedGene_63682	+
smed_chr3	76089360	76089361	in_yes	smedGene_63702	+
smed_chr3	76092387	76092388	in_yes	smedGene_63701	-
smed_chr3	76137400	76137401	in_yes	smedGene_63714	-
smed_chr3	76144218	76144219	in_yes	smedGene_63715	-
smed_chr3	76148858	76148859	in_yes	smedGene_63716	-
smed_chr3	76198511	76198512	in_yes	smedGene_63718	-
smed_chr3	76202146	76202147	in_yes	smedGene_63719	+
smed_chr3	77130178	77130179	in_yes	smedGene_63774	-
smed_chr3	78061046	78061047	in_yes	smedGene_63864	-
smed_chr3	78190312	78190313	in_yes	smedGene_63890	+
smed_chr3	79218323	79218324	in_weak	smedGene_64039	+
smed_chr3	79348452	79348453	in_yes	smedGene_64049	-
smed_chr3	79349618	79349619	in_yes	smedGene_64050	+
smed_chr3	79368754	79368755	in_yes	smedGene_64052	+
smed_chr3	79606908	79606909	in_weak	smedGene_64067	-
smed_chr3	79607006	79607007	in_yes	smedGene_64073	+
smed_chr3	79711365	79711366	in_weak	smedGene_64077	-
smed_chr3	80262387	80262388	in_yes	smedGene_64133	-
smed_chr3	80683342	80683343	in_yes	smedGene_64169	+
smed_chr3	80705511	80705512	in_yes	smedGene_64171	-
smed_chr3	80800344	80800345	in_yes	smedGene_64191	-
smed_chr3	81656499	81656500	in_weak	smedGene_64292	+
smed_chr3	81656499	81656500	in_yes	smedGene_64291	+
smed_chr3	82000811	82000812	in_yes	smedGene_64339	+
smed_chr3	82202575	82202576	in_yes	smedGene_64353	+
smed_chr3	82205794	82205795	in_yes	smedGene_64354	+
smed_chr3	82748582	82748583	in_yes	smedGene_64422	+
smed_chr3	82798338	82798339	in_yes	smedGene_64432	-
smed_chr3	85323650	85323651	in_yes	smedGene_64768	-
smed_chr3	85340229	85340230	in_yes	smedGene_64774	+
smed_chr3	85522773	85522774	in_weak	smedGene_64789	-
smed_chr3	85796838	85796839	in_yes	smedGene_64821	+
smed_chr3	86053368	86053369	in_yes	smedGene_64866	+
smed_chr3	87237919	87237920	in_weak	smedGene_65008	-
smed_chr3	87284544	87284545	in_weak	smedGene_65017	-
smed_chr3	87379139	87379140	in_yes	smedGene_65038	-
smed_chr3	87379139	87379140	in_yes	smedGene_65037	-
smed_chr3	87398444	87398445	in_yes	smedGene_65042	-
smed_chr3	87404615	87404616	in_yes	smedGene_65045	+
smed_chr3	87404615	87404616	in_yes	smedGene_65046	+
smed_chr3	87411270	87411271	in_yes	smedGene_65048	+
smed_chr3	87632005	87632006	in_yes	smedGene_65069	-
smed_chr3	88023628	88023629	in_yes	smedGene_65149	-
smed_chr3	88697410	88697411	in_yes	smedGene_65211	-
smed_chr3	88823384	88823385	in_yes	smedGene_65222	-
smed_chr3	89251571	89251572	in_yes	smedGene_65315	+
smed_chr3	89251781	89251782	in_yes	smedGene_65316	+
smed_chr3	89704699	89704700	in_weak	smedGene_65368	+
smed_chr3	89761118	89761119	in_yes	smedGene_65372	-
smed_chr3	89980280	89980281	in_yes	smedGene_65399	-
smed_chr3	90412918	90412919	in_yes	smedGene_65461	-
smed_chr3	90627456	90627457	in_yes	smedGene_65475	-
smed_chr3	90776497	90776498	in_weak	smedGene_65479	-
smed_chr3	90850582	90850583	in_weak	smedGene_65486	-
smed_chr3	91510640	91510641	in_weak	smedGene_65580	+
smed_chr3	91850394	91850395	in_yes	smedGene_65610	+
smed_chr3	91986832	91986833	in_yes	smedGene_65636	-
smed_chr3	92175617	92175618	in_yes	smedGene_65663	-
smed_chr3	92175864	92175865	in_yes	smedGene_65664	+
smed_chr3	92404893	92404894	in_weak	smedGene_65675	+
smed_chr3	92500701	92500702	in_yes	smedGene_65698	-
[truncated: 373 more rows]

## Sheet: Epidermis
chr	start	end	Cluster	gene id	sens
smed_chr1	945132	945133	ep_weak	smedGene_102	-
smed_chr1	955079	955080	ep_weak	smedGene_101	-
smed_chr1	2245381	2245382	ep_weak	smedGene_260	-
smed_chr1	2533133	2533134	ep_weak	smedGene_288	-
smed_chr1	2541709	2541710	ep_weak	smedGene_293	-
smed_chr1	8289992	8289993	ep_weak	smedGene_917	-
smed_chr1	9078927	9078928	ep_weak	smedGene_1013	-
smed_chr1	9970875	9970876	ep_weak	smedGene_1146	-
smed_chr1	12662236	12662237	ep_weak	smedGene_1401	-
smed_chr1	13641989	13641990	ep_weak	smedGene_1485	-
smed_chr1	13747984	13747985	ep_weak	smedGene_1495	-
smed_chr1	15448247	15448248	ep_weak	smedGene_1658	-
smed_chr1	15449656	15449657	ep_weak	smedGene_1659	-
smed_chr1	15453190	15453191	ep_weak	smedGene_1661	-
smed_chr1	15460113	15460114	ep_weak	smedGene_1657	-
smed_chr1	16172262	16172263	ep_weak	smedGene_1730	-
smed_chr1	16264863	16264864	ep_weak	smedGene_1737	-
smed_chr1	16923189	16923190	ep_weak	smedGene_1788	-
smed_chr1	16948239	16948240	ep_weak	smedGene_1794	-
smed_chr1	18533209	18533210	ep_weak	smedGene_1982	-
smed_chr1	19902509	19902510	ep_weak	smedGene_2110	-
smed_chr1	20104450	20104451	ep_weak	smedGene_2120	-
smed_chr1	22581644	22581645	ep_weak	smedGene_2373	-
smed_chr1	24167137	24167138	ep_weak	smedGene_2501	-
smed_chr1	24903937	24903938	ep_weak	smedGene_2591	-
smed_chr1	25784113	25784114	ep_weak	smedGene_2690	-
smed_chr1	25938149	25938150	ep_weak	smedGene_2698	-
smed_chr1	27601243	27601244	ep_weak	smedGene_2885	-
smed_chr1	28286547	28286548	ep_weak	smedGene_2944	-
smed_chr1	28291835	28291836	ep_weak	smedGene_2955	-
smed_chr1	28419445	28419446	ep_weak	smedGene_2983	-
smed_chr1	28465011	28465012	ep_weak	smedGene_2990	-
smed_chr1	31240782	31240783	ep_weak	smedGene_3189	-
smed_chr1	31728159	31728160	ep_weak	smedGene_3221	-
smed_chr1	33994095	33994096	ep_weak	smedGene_3397	-
smed_chr1	34815460	34815461	ep_weak	smedGene_3468	-
smed_chr1	35630706	35630707	ep_weak	smedGene_3523	-
smed_chr1	37812748	37812749	ep_weak	smedGene_3829	-
smed_chr1	38727752	38727753	ep_weak	smedGene_3906	-
smed_chr1	41354122	41354123	ep_weak	smedGene_4110	-
smed_chr1	43126814	43126815	ep_weak	smedGene_4325	-
smed_chr1	43338280	43338281	ep_weak	smedGene_4353	-
smed_chr1	43522842	43522843	ep_weak	smedGene_4377	-
smed_chr1	43719741	43719742	ep_weak	smedGene_4395	-
smed_chr1	47107136	47107137	ep_weak	smedGene_4685	-
smed_chr1	47109449	47109450	ep_weak	smedGene_4687	-
smed_chr1	47110412	47110413	ep_weak	smedGene_4688	-
smed_chr1	49284308	49284309	ep_weak	smedGene_4881	-
smed_chr1	49306292	49306293	ep_weak	smedGene_4882	-
smed_chr1	49308765	49308766	ep_weak	smedGene_4884	-
smed_chr1	49308769	49308770	ep_weak	smedGene_4885	-
smed_chr1	49312064	49312065	ep_weak	smedGene_4886	-
smed_chr1	51324454	51324455	ep_weak	smedGene_5063	-
smed_chr1	51572466	51572467	ep_weak	smedGene_5083	-
smed_chr1	52227452	52227453	ep_weak	smedGene_5160	-
smed_chr1	52286635	52286636	ep_weak	smedGene_5167	-
smed_chr1	53402619	53402620	ep_weak	smedGene_5279	-
smed_chr1	53402875	53402876	ep_weak	smedGene_5280	-
smed_chr1	55554414	55554415	ep_weak	smedGene_5496	-
smed_chr1	58043614	58043615	ep_weak	smedGene_5630	-
smed_chr1	58643605	58643606	ep_weak	smedGene_5677	-
smed_chr1	59193224	59193225	ep_weak	smedGene_5743	-
smed_chr1	60593569	60593570	ep_weak	smedGene_5863	-
smed_chr1	60904012	60904013	ep_weak	smedGene_5917	-
smed_chr1	65565307	65565308	ep_weak	smedGene_6370	-
smed_chr1	65785665	65785666	ep_weak	smedGene_6408	-
smed_chr1	65801830	65801831	ep_weak	smedGene_6413	-
smed_chr1	68482243	68482244	ep_weak	smedGene_6676	-
smed_chr1	69232774	69232775	ep_weak	smedGene_6712	-
smed_chr1	74660558	74660559	ep_weak	smedGene_7229	-
smed_chr1	76613313	76613314	ep_weak	smedGene_7439	-
smed_chr1	76948402	76948403	ep_weak	smedGene_7470	-
smed_chr1	77297417	77297418	ep_weak	smedGene_7499	-
smed_chr1	77387928	77387929	ep_weak	smedGene_7509	-
smed_chr1	80017406	80017407	ep_weak	smedGene_7763	-
smed_chr1	80510016	80510017	ep_weak	smedGene_7812	-
smed_chr1	80642824	80642825	ep_weak	smedGene_7825	-
smed_chr1	80803658	80803659	ep_weak	smedGene_7837	-
smed_chr1	81340102	81340103	ep_weak	smedGene_7880	-
smed_chr1	83452426	83452427	ep_weak	smedGene_8110	-
smed_chr1	84118618	84118619	ep_weak	smedGene_8186	-
smed_chr1	84119544	84119545	ep_weak	smedGene_8187	-
smed_chr1	85732570	85732571	ep_weak	smedGene_8331	-
smed_chr1	85732570	85732571	ep_weak	smedGene_8332	-
smed_chr1	86109070	86109071	ep_weak	smedGene_8371	-
smed_chr1	86750146	86750147	ep_weak	smedGene_8412	-
smed_chr1	87434439	87434440	ep_weak	smedGene_8459	-
smed_chr1	87957158	87957159	ep_weak	smedGene_8513	-
smed_chr1	89390797	89390798	ep_weak	smedGene_8675	-
smed_chr1	90900417	90900418	ep_weak	smedGene_8807	-
smed_chr1	91547111	91547112	ep_weak	smedGene_8858	-
smed_chr1	92939889	92939890	ep_weak	smedGene_9001	-
smed_chr1	92949364	92949365	ep_weak	smedGene_9002	-
smed_chr1	93109939	93109940	ep_weak	smedGene_9011	-
smed_chr1	93796145	93796146	ep_weak	smedGene_9076	-
smed_chr1	93916390	93916391	ep_weak	smedGene_9084	-
smed_chr1	96503061	96503062	ep_weak	smedGene_9309	-
smed_chr1	98139346	98139347	ep_weak	smedGene_9434	-
smed_chr1	99127195	99127196	ep_weak	smedGene_9566	-
smed_chr1	100298670	100298671	ep_weak	smedGene_9675	-
smed_chr1	102075670	102075671	ep_weak	smedGene_9803	-
smed_chr1	103887220	103887221	ep_weak	smedGene_9940	-
smed_chr1	103916335	103916336	ep_weak	smedGene_9943	-
smed_chr1	104437210	104437211	ep_weak	smedGene_10013	-
smed_chr1	106974389	106974390	ep_weak	smedGene_10205	-
smed_chr1	107400315	107400316	ep_weak	smedGene_10250	-
smed_chr1	107798413	107798414	ep_weak	smedGene_10287	-
smed_chr1	108498932	108498933	ep_weak	smedGene_10420	-
smed_chr1	109197190	109197191	ep_weak	smedGene_10521	-
smed_chr1	113536452	113536453	ep_weak	smedGene_10855	-
smed_chr1	114207149	114207150	ep_weak	smedGene_10949	-
smed_chr1	115513644	115513645	ep_weak	smedGene_11062	-
smed_chr1	115536890	115536891	ep_weak	smedGene_11067	-
smed_chr1	115853224	115853225	ep_weak	smedGene_11096	-
smed_chr1	115871243	115871244	ep_weak	smedGene_11099	-
smed_chr1	116308859	116308860	ep_weak	smedGene_11157	-
smed_chr1	121313764	121313765	ep_weak	smedGene_11645	-
smed_chr1	122485032	122485033	ep_weak	smedGene_11752	-
smed_chr1	122485377	122485378	ep_weak	smedGene_11753	-
smed_chr1	122485624	122485625	ep_weak	smedGene_11754	-
smed_chr1	125238734	125238735	ep_weak	smedGene_12069	-
smed_chr1	126174171	126174172	ep_weak	smedGene_12130	-
smed_chr1	126845450	126845451	ep_weak	smedGene_12189	-
smed_chr1	127056181	127056182	ep_weak	smedGene_12210	-
smed_chr1	127057108	127057109	ep_weak	smedGene_12211	-
smed_chr1	127651518	127651519	ep_weak	smedGene_12251	-
smed_chr1	127651518	127651519	ep_weak	smedGene_12252	-
smed_chr1	128977833	128977834	ep_weak	smedGene_12339	-
smed_chr1	132566096	132566097	ep_weak	smedGene_12669	-
smed_chr1	133129439	133129440	ep_weak	smedGene_12727	-
smed_chr1	134982576	134982577	ep_weak	smedGene_12972	-
smed_chr1	135043455	135043456	ep_weak	smedGene_12978	-
smed_chr1	135945610	135945611	ep_weak	smedGene_13068	-
smed_chr1	136113345	136113346	ep_weak	smedGene_13109	-
smed_chr1	139165520	139165521	ep_weak	smedGene_13400	-
smed_chr1	139472959	139472960	ep_weak	smedGene_13426	-
smed_chr1	140016709	140016710	ep_weak	smedGene_13483	-
smed_chr1	141020952	141020953	ep_weak	smedGene_13614	-
smed_chr1	141081802	141081803	ep_weak	smedGene_13622	-
smed_chr1	141395829	141395830	ep_weak	smedGene_13670	-
smed_chr1	142951062	142951063	ep_weak	smedGene_13830	-
smed_chr1	142999340	142999341	ep_weak	smedGene_13828	-
smed_chr1	143419971	143419972	ep_weak	smedGene_13892	-
smed_chr1	146927540	146927541	ep_weak	smedGene_14198	-
smed_chr1	147423971	147423972	ep_weak	smedGene_14244	-
smed_chr1	148453981	148453982	ep_weak	smedGene_14342	-
smed_chr1	149776212	149776213	ep_weak	smedGene_14439	-
smed_chr1	150556824	150556825	ep_weak	smedGene_14506	-
smed_chr1	150557873	150557874	ep_weak	smedGene_14509	-
smed_chr1	150564262	150564263	ep_weak	smedGene_14514	-
smed_chr1	150565125	150565126	ep_weak	smedGene_14515	-
smed_chr1	150569573	150569574	ep_weak	smedGene_14518	-
smed_chr1	150570564	150570565	ep_weak	smedGene_14519	-
smed_chr1	150801672	150801673	ep_weak	smedGene_14544	-
smed_chr1	152878933	152878934	ep_weak	smedGene_14725	-
smed_chr1	157352601	157352602	ep_weak	smedGene_15074	-
smed_chr1	157410942	157410943	ep_weak	smedGene_15076	-
smed_chr1	158763467	158763468	ep_weak	smedGene_15186	-
smed_chr1	159684244	159684245	ep_weak	smedGene_15273	-
smed_chr1	162309372	162309373	ep_weak	smedGene_15512	-
smed_chr1	163053956	163053957	ep_weak	smedGene_15588	-
smed_chr1	163904169	163904170	ep_weak	smedGene_15686	-
smed_chr1	163915484	163915485	ep_weak	smedGene_15690	-
smed_chr1	163915687	163915688	ep_weak	smedGene_15691	-
smed_chr1	163918681	163918682	ep_weak	smedGene_15684	-
smed_chr1	164458062	164458063	ep_weak	smedGene_15733	-
smed_chr1	164743807	164743808	ep_weak	smedGene_15785	-
smed_chr1	166166142	166166143	ep_weak	smedGene_15940	-
smed_chr1	166181499	166181500	ep_weak	smedGene_15938	-
smed_chr1	166692650	166692651	ep_weak	smedGene_15991	-
smed_chr1	169991005	169991006	ep_weak	smedGene_16323	-
smed_chr1	170284776	170284777	ep_weak	smedGene_16353	-
smed_chr1	176567055	176567056	ep_weak	smedGene_16926	-
smed_chr1	177610581	177610582	ep_weak	smedGene_17012	-
smed_chr1	179048235	179048236	ep_weak	smedGene_17156	-
smed_chr1	179061104	179061105	ep_weak	smedGene_17155	-
smed_chr1	180868775	180868776	ep_weak	smedGene_17299	-
smed_chr1	181087050	181087051	ep_weak	smedGene_17325	-
smed_chr1	181087050	181087051	ep_weak	smedGene_17326	-
smed_chr1	181146567	181146568	ep_weak	smedGene_17328	-
smed_chr1	182850407	182850408	ep_weak	smedGene_17485	-
smed_chr1	185541451	185541452	ep_weak	smedGene_17691	-
smed_chr1	187386206	187386207	ep_weak	smedGene_17844	-
smed_chr1	187499196	187499197	ep_weak	smedGene_17871	-
smed_chr1	187647815	187647816	ep_weak	smedGene_17889	-
smed_chr1	189558368	189558369	ep_weak	smedGene_18032	-
smed_chr1	190236396	190236397	ep_weak	smedGene_18089	-
smed_chr1	190354604	190354605	ep_weak	smedGene_18096	-
smed_chr1	192005926	192005927	ep_weak	smedGene_18230	-
smed_chr1	194920300	194920301	ep_weak	smedGene_18471	-
smed_chr1	197397159	197397160	ep_weak	smedGene_18641	-
smed_chr1	197499673	197499674	ep_weak	smedGene_18651	-
smed_chr1	198466340	198466341	ep_weak	smedGene_18747	-
smed_chr1	199540187	199540188	ep_weak	smedGene_18846	-
smed_chr1	200743348	200743349	ep_weak	smedGene_18948	-
smed_chr1	204720918	204720919	ep_weak	smedGene_19346	-
smed_chr1	204772392	204772393	ep_weak	smedGene_19344	-
smed_chr1	208332320	208332321	ep_weak	smedGene_19677	-
smed_chr1	209717464	209717465	ep_weak	smedGene_19814	-
smed_chr1	211544225	211544226	ep_weak	smedGene_19973	-
smed_chr1	212754044	212754045	ep_weak	smedGene_20123	-
smed_chr1	213860742	213860743	ep_weak	smedGene_20262	-
smed_chr1	214833304	214833305	ep_weak	smedGene_20391	-
smed_chr1	215443077	215443078	ep_weak	smedGene_20457	-
smed_chr1	216692611	216692612	ep_weak	smedGene_20541	-
smed_chr1	218400174	218400175	ep_weak	smedGene_20731	-
smed_chr1	218498244	218498245	ep_weak	smedGene_20741	-
smed_chr1	219218950	219218951	ep_weak	smedGene_20792	-
smed_chr1	219217346	219217347	ep_weak	smedGene_20793	-
smed_chr1	220272554	220272555	ep_weak	smedGene_20878	-
smed_chr1	224151072	224151073	ep_weak	smedGene_21239	-
smed_chr1	224788021	224788022	ep_weak	smedGene_21281	-
smed_chr1	226502857	226502858	ep_weak	smedGene_21415	-
smed_chr1	227501814	227501815	ep_weak	smedGene_21473	-
smed_chr1	227504189	227504190	ep_weak	smedGene_21471	-
smed_chr1	228472020	228472021	ep_weak	smedGene_21563	-
smed_chr1	230597012	230597013	ep_weak	smedGene_21717	-
smed_chr1	236102827	236102828	ep_weak	smedGene_22162	-
smed_chr1	237041186	237041187	ep_weak	smedGene_22267	-
smed_chr1	237491024	237491025	ep_weak	smedGene_22308	-
smed_chr1	238592178	238592179	ep_weak	smedGene_22402	-
smed_chr1	239206908	239206909	ep_weak	smedGene_22436	-
smed_chr1	244572207	244572208	ep_weak	smedGene_22980	-
smed_chr1	248763638	248763639	ep_weak	smedGene_23440	-
smed_chr1	248818528	248818529	ep_weak	smedGene_23445	-
smed_chr1	248818578	248818579	ep_weak	smedGene_23446	-
smed_chr1	253130974	253130975	ep_weak	smedGene_23870	-
smed_chr1	256562426	256562427	ep_weak	smedGene_24256	-
smed_chr1	257733347	257733348	ep_weak	smedGene_24383	-
smed_chr1	257784194	257784195	ep_weak	smedGene_24395	-
smed_chr1	261539136	261539137	ep_weak	smedGene_24750	-
smed_chr1	261540846	261540847	ep_weak	smedGene_24752	-
smed_chr1	261541072	261541073	ep_weak	smedGene_24753	-
smed_chr1	261543376	261543377	ep_weak	smedGene_24755	-
smed_chr1	262161377	262161378	ep_weak	smedGene_24833	-
smed_chr1	262456406	262456407	ep_weak	smedGene_24859	-
smed_chr1	263143951	263143952	ep_weak	smedGene_24970	-
smed_chr1	263144784	263144785	ep_weak	smedGene_24971	-
smed_chr1	263145365	263145366	ep_weak	smedGene_24972	-
smed_chr1	263456211	263456212	ep_weak	smedGene_25037	-
smed_chr1	263634780	263634781	ep_weak	smedGene_25053	-
smed_chr1	265991358	265991359	ep_weak	smedGene_25241	-
smed_chr1	266761901	266761902	ep_weak	smedGene_25312	-
smed_chr1	266781383	266781384	ep_weak	smedGene_25315	-
smed_chr1	266782080	266782081	ep_weak	smedGene_25316	-
smed_chr1	267119536	267119537	ep_weak	smedGene_25343	-
smed_chr1	268200809	268200810	ep_weak	smedGene_25457	-
smed_chr1	271445735	271445736	ep_weak	smedGene_25802	-
smed_chr1	272858396	272858397	ep_weak	smedGene_25910	-
smed_chr1	272881608	272881609	ep_weak	smedGene_25911	-
smed_chr1	273713904	273713905	ep_weak	smedGene_26010	-
smed_chr1	273737088	273737089	ep_weak	smedGene_26009	-
smed_chr1	276147202	276147203	ep_weak	smedGene_26238	-
smed_chr1	277662247	277662248	ep_weak	smedGene_26362	-
smed_chr1	278103607	278103608	ep_weak	smedGene_26428	-
smed_chr1	278465165	278465166	ep_weak	smedGene_26483	-
smed_chr1	280532126	280532127	ep_weak	smedGene_26738	-
smed_chr1	282870823	282870824	ep_weak	smedGene_26919	-
smed_chr1	283838439	283838440	ep_weak	smedGene_27026	-
smed_chr1	283938836	283938837	ep_weak	smedGene_27033	-
smed_chr1	285082523	285082524	ep_weak	smedGene_27102	-
smed_chr1	285142358	285142359	ep_weak	smedGene_27107	-
smed_chr1	285179918	285179919	ep_weak	smedGene_27112	-
smed_chr1	285345677	285345678	ep_weak	smedGene_27138	-
smed_chr1	285716384	285716385	ep_weak	smedGene_27163	-
smed_chr1	287435420	287435421	ep_weak	smedGene_27323	-
smed_chr1	288218861	288218862	ep_weak	smedGene_27401	-
smed_chr1	290149712	290149713	ep_weak	smedGene_27592	-
smed_chr1	292622688	292622689	ep_weak	smedGene_27840	-
smed_chr1	294816432	294816433	ep_weak	smedGene_28073	-
smed_chr1	294817187	294817188	ep_weak	smedGene_28074	-
smed_chr1	297204692	297204693	ep_weak	smedGene_28256	-
smed_chr1	297738051	297738052	ep_weak	smedGene_28301	-
smed_chr1	298291269	298291270	ep_weak	smedGene_28372	-
smed_chr1	298995171	298995172	ep_weak	smedGene_28448	-
smed_chr1	301834296	301834297	ep_weak	smedGene_28716	-
smed_chr1	303109066	303109067	ep_weak	smedGene_28928	-
smed_chr1	303685415	303685416	ep_weak	smedGene_28996	-
smed_chr1	303729919	303729920	ep_weak	smedGene_28999	-
smed_chr1	303941405	303941406	ep_weak	smedGene_29006	-
smed_chr1	303963793	303963794	ep_weak	smedGene_29010	-
smed_chr1	303991021	303991022	ep_weak	smedGene_29012	-
smed_chr1	305500093	305500094	ep_weak	smedGene_29163	-
smed_chr1	305892765	305892766	ep_weak	smedGene_29234	-
smed_chr1	305948000	305948001	ep_weak	smedGene_29254	-
smed_chr1	306461887	306461888	ep_weak	smedGene_29304	-
smed_chr1	307235863	307235864	ep_weak	smedGene_29403	-
smed_chr1	307326568	307326569	ep_weak	smedGene_29413	-
smed_chr1	311534313	311534314	ep_weak	smedGene_29724	-
smed_chr1	311965616	311965617	ep_weak	smedGene_29783	-
smed_chr1	312394838	312394839	ep_weak	smedGene_29843	-
smed_chr1	312501793	312501794	ep_weak	smedGene_29861	-
smed_chr1	312534647	312534648	ep_weak	smedGene_29865	-
smed_chr1	312554039	312554040	ep_weak	smedGene_29869	-
smed_chr1	313896803	313896804	ep_weak	smedGene_29995	-
smed_chr1	314149475	314149476	ep_weak	smedGene_30014	-
smed_chr1	314605139	314605140	ep_weak	smedGene_30039	-
smed_chr1	316990461	316990462	ep_weak	smedGene_30243	-
smed_chr1	317709835	317709836	ep_weak	smedGene_30304	-
smed_chr1	320080698	320080699	ep_weak	smedGene_30431	-
smed_chr1	324165634	324165635	ep_weak	smedGene_30814	-
smed_chr1	324168437	324168438	ep_weak	smedGene_30818	-
smed_chr1	324174332	324174333	ep_weak	smedGene_30820	-
smed_chr1	324454042	324454043	ep_weak	smedGene_30840	-
smed_chr1	324472292	324472293	ep_weak	smedGene_30842	-
smed_chr1	325166326	325166327	ep_weak	smedGene_30888	-
smed_chr1	326068713	326068714	ep_weak	smedGene_30965	-
smed_chr1	330370550	330370551	ep_weak	smedGene_31355	-
smed_chr1	330440692	330440693	ep_weak	smedGene_31380	-
smed_chr1	331853910	331853911	ep_weak	smedGene_31521	-
smed_chr1	332442442	332442443	ep_weak	smedGene_31597	-
smed_chr2	934862	934863	ep_weak	smedGene_31727	-
smed_chr2	937659	937660	ep_weak	smedGene_31733	-
smed_chr2	939529	939530	ep_weak	smedGene_31734	-
smed_chr2	942811	942812	ep_weak	smedGene_31735	-
smed_chr2	943163	943164	ep_weak	smedGene_31737	-
smed_chr2	979120	979121	ep_weak	smedGene_31740	-
smed_chr2	1162067	1162068	ep_weak	smedGene_31767	-
smed_chr2	1162196	1162197	ep_weak	smedGene_31768	-
smed_chr2	2138086	2138087	ep_weak	smedGene_31888	-
smed_chr2	2642360	2642361	ep_weak	smedGene_31913	-
smed_chr2	3310084	3310085	ep_weak	smedGene_31965	-
smed_chr2	3374569	3374570	ep_weak	smedGene_31967	-
smed_chr2	4397447	4397448	ep_weak	smedGene_32005	-
smed_chr2	4854858	4854859	ep_weak	smedGene_32075	-
smed_chr2	5068699	5068700	ep_weak	smedGene_32088	-
smed_chr2	5068699	5068700	ep_weak	smedGene_32089	-
smed_chr2	5070181	5070182	ep_weak	smedGene_32093	-
smed_chr2	5336564	5336565	ep_weak	smedGene_32129	-
smed_chr2	5336564	5336565	ep_weak	smedGene_32130	-
smed_chr2	5338160	5338161	ep_weak	smedGene_32132	-
smed_chr2	5338437	5338438	ep_weak	smedGene_32133	-
smed_chr2	5743161	5743162	ep_weak	smedGene_32182	-
smed_chr2	7015384	7015385	ep_weak	smedGene_32354	-
smed_chr2	7640193	7640194	ep_weak	smedGene_32425	-
smed_chr2	8010770	8010771	ep_weak	smedGene_32493	-
smed_chr2	8142448	8142449	ep_weak	smedGene_32502	-
smed_chr2	8142448	8142449	ep_weak	smedGene_32504	-
smed_chr2	8142448	8142449	ep_weak	smedGene_32506	-
smed_chr2	8547581	8547582	ep_weak	smedGene_32570	-
smed_chr2	8597902	8597903	ep_weak	smedGene_32572	-
smed_chr2	8814568	8814569	ep_weak	smedGene_32589	-
smed_chr2	12166562	12166563	ep_weak	smedGene_32898	-
smed_chr2	13489567	13489568	ep_weak	smedGene_33018	-
smed_chr2	13999461	13999462	ep_weak	smedGene_33106	-
smed_chr2	14002072	14002073	ep_weak	smedGene_33108	-
smed_chr2	15943634	15943635	ep_weak	smedGene_33275	-
smed_chr2	16013144	16013145	ep_weak	smedGene_33278	-
smed_chr2	17668709	17668710	ep_weak	smedGene_33422	-
smed_chr2	21659012	21659013	ep_weak	smedGene_33840	-
smed_chr2	22707707	22707708	ep_weak	smedGene_33931	-
smed_chr2	22803567	22803568	ep_weak	smedGene_33942	-
smed_chr2	23179427	23179428	ep_weak	smedGene_33981	-
smed_chr2	23372911	23372912	ep_weak	smedGene_34000	-
smed_chr2	23637894	23637895	ep_weak	smedGene_34025	-
smed_chr2	24552086	24552087	ep_weak	smedGene_34112	-
smed_chr2	25416331	25416332	ep_weak	smedGene_34196	-
smed_chr2	28318936	28318937	ep_weak	smedGene_34452	-
smed_chr2	28504256	28504257	ep_weak	smedGene_34459	-
smed_chr2	30855273	30855274	ep_weak	smedGene_34711	-
smed_chr2	31658463	31658464	ep_weak	smedGene_34798	-
smed_chr2	32541605	32541606	ep_weak	smedGene_34853	-
smed_chr2	33038343	33038344	ep_weak	smedGene_34900	-
smed_chr2	33044383	33044384	ep_weak	smedGene_34901	-
smed_chr2	33648269	33648270	ep_weak	smedGene_35004	-
smed_chr2	34323035	34323036	ep_weak	smedGene_35070	-
smed_chr2	34447381	34447382	ep_weak	smedGene_35074	-
smed_chr2	35032535	35032536	ep_weak	smedGene_35133	-
smed_chr2	35068841	35068842	ep_weak	smedGene_35136	-
smed_chr2	35682301	35682302	ep_weak	smedGene_35192	-
smed_chr2	36082851	36082852	ep_weak	smedGene_35224	-
smed_chr2	36083352	36083353	ep_weak	smedGene_35225	-
smed_chr2	36524906	36524907	ep_weak	smedGene_35255	-
smed_chr2	36750717	36750718	ep_weak	smedGene_35272	-
smed_chr2	36751501	36751502	ep_weak	smedGene_35271	-
smed_chr2	36998020	36998021	ep_weak	smedGene_35278	-
smed_chr2	37174024	37174025	ep_weak	smedGene_35345	-
smed_chr2	37181660	37181661	ep_weak	smedGene_35349	-
smed_chr2	37223520	37223521	ep_weak	smedGene_35358	-
smed_chr2	37912067	37912068	ep_weak	smedGene_35416	-
smed_chr2	38533846	38533847	ep_weak	smedGene_35463	-
smed_chr2	38535077	38535078	ep_weak	smedGene_35464	-
smed_chr2	38545371	38545372	ep_weak	smedGene_35475	-
smed_chr2	38545371	38545372	ep_weak	smedGene_35476	-
smed_chr2	39121107	39121108	ep_weak	smedGene_35547	-
smed_chr2	39523341	39523342	ep_weak	smedGene_35601	-
smed_chr2	40903165	40903166	ep_weak	smedGene_35741	-
smed_chr2	43456703	43456704	ep_weak	smedGene_36019	-
smed_chr2	43898955	43898956	ep_weak	smedGene_36075	-
smed_chr2	45286082	45286083	ep_weak	smedGene_36199	-
smed_chr2	45284324	45284325	ep_weak	smedGene_36201	-
smed_chr2	45303193	45303194	ep_weak	smedGene_36200	-
smed_chr2	45651676	45651677	ep_weak	smedGene_36212	-
smed_chr2	46703513	46703514	ep_weak	smedGene_36307	-
smed_chr2	47118059	47118060	ep_weak	smedGene_36327	-
smed_chr2	48326865	48326866	ep_weak	smedGene_36456	-
smed_chr2	49138339	49138340	ep_weak	smedGene_36551	-
smed_chr2	49561429	49561430	ep_weak	smedGene_36618	-
smed_chr2	49592316	49592317	ep_weak	smedGene_36620	-
smed_chr2	52013802	52013803	ep_weak	smedGene_36809	-
smed_chr2	52127205	52127206	ep_weak	smedGene_36823	-
smed_chr2	52425226	52425227	ep_weak	smedGene_36860	-
smed_chr2	53017318	53017319	ep_weak	smedGene_36929	-
smed_chr2	53801899	53801900	ep_weak	smedGene_37012	-
smed_chr2	53882068	53882069	ep_weak	smedGene_37016	-
smed_chr2	54313084	54313085	ep_weak	smedGene_37061	-
smed_chr2	55927846	55927847	ep_weak	smedGene_37187	-
smed_chr2	56124849	56124850	ep_weak	smedGene_37199	-
smed_chr2	57317736	57317737	ep_weak	smedGene_37308	-
smed_chr2	58336025	58336026	ep_weak	smedGene_37468	-
smed_chr2	59200733	59200734	ep_weak	smedGene_37575	-
smed_chr2	60073313	60073314	ep_weak	smedGene_37676	-
smed_chr2	60075242	60075243	ep_weak	smedGene_37678	-
smed_chr2	60077517	60077518	ep_weak	smedGene_37681	-
smed_chr2	61854009	61854010	ep_weak	smedGene_37874	-
smed_chr2	63292174	63292175	ep_weak	smedGene_38037	-
smed_chr2	64308117	64308118	ep_weak	smedGene_38148	-
smed_chr2	64308561	64308562	ep_weak	smedGene_38149	-
smed_chr2	65860900	65860901	ep_weak	smedGene_38290	-
smed_chr2	66295282	66295283	ep_weak	smedGene_38339	-
smed_chr2	66466873	66466874	ep_weak	smedGene_38364	-
smed_chr2	68464321	68464322	ep_weak	smedGene_38594	-
smed_chr2	72970525	72970526	ep_weak	smedGene_39054	-
smed_chr2	73089492	73089493	ep_weak	smedGene_39066	-
smed_chr2	73890588	73890589	ep_weak	smedGene_39142	-
smed_chr2	73896114	73896115	ep_weak	smedGene_39144	-
smed_chr2	73896287	73896288	ep_weak	smedGene_39145	-
smed_chr2	74854597	74854598	ep_weak	smedGene_39222	-
smed_chr2	74949424	74949425	ep_weak	smedGene_39232	-
smed_chr2	76380043	76380044	ep_weak	smedGene_39320	-
smed_chr2	76380043	76380044	ep_weak	smedGene_39321	-
smed_chr2	77217639	77217640	ep_weak	smedGene_39411	-
smed_chr2	78103564	78103565	ep_weak	smedGene_39483	-
smed_chr2	78466974	78466975	ep_weak	smedGene_39527	-
smed_chr2	81152190	81152191	ep_weak	smedGene_39725	-
smed_chr2	87543547	87543548	ep_weak	smedGene_40245	-
smed_chr2	88110394	88110395	ep_weak	smedGene_40290	-
smed_chr2	88687496	88687497	ep_weak	smedGene_40367	-
smed_chr2	92523700	92523701	ep_weak	smedGene_40596	-
smed_chr2	93572671	93572672	ep_weak	smedGene_40708	-
smed_chr2	94779795	94779796	ep_weak	smedGene_40838	-
smed_chr2	95672821	95672822	ep_weak	smedGene_40921	-
smed_chr2	97052520	97052521	ep_weak	smedGene_41019	-
smed_chr2	97221038	97221039	ep_weak	smedGene_41043	-
smed_chr2	98043465	98043466	ep_weak	smedGene_41108	-
smed_chr2	98074243	98074244	ep_weak	smedGene_41106	-
smed_chr2	99467746	99467747	ep_weak	smedGene_41194	-
smed_chr2	102182812	102182813	ep_weak	smedGene_41399	-
smed_chr2	103282405	103282406	ep_weak	smedGene_41490	-
smed_chr2	103381020	103381021	ep_weak	smedGene_41501	-
smed_chr2	105760043	105760044	ep_weak	smedGene_41688	-
smed_chr2	107614373	107614374	ep_weak	smedGene_41862	-
smed_chr2	109873198	109873199	ep_weak	smedGene_42143	-
smed_chr2	110065574	110065575	ep_weak	smedGene_42152	-
smed_chr2	110065609	110065610	ep_weak	smedGene_42153	-
smed_chr2	111550205	111550206	ep_weak	smedGene_42331	-
smed_chr2	111553617	111553618	ep_weak	smedGene_42336	-
smed_chr2	113353308	113353309	ep_weak	smedGene_42513	-
smed_chr2	115542438	115542439	ep_weak	smedGene_42694	-
smed_chr2	118659147	118659148	ep_weak	smedGene_42924	-
smed_chr2	118659394	118659395	ep_weak	smedGene_42925	-
smed_chr2	118660269	118660270	ep_weak	smedGene_42926	-
smed_chr2	118660808	118660809	ep_weak	smedGene_42927	-
smed_chr2	118692523	118692524	ep_weak	smedGene_42921	-
smed_chr2	119183275	119183276	ep_weak	smedGene_42957	-
smed_chr2	119229652	119229653	ep_weak	smedGene_42954	-
smed_chr2	120688104	120688105	ep_weak	smedGene_43076	-
smed_chr2	120747998	120747999	ep_weak	smedGene_43085	-
smed_chr2	120874243	120874244	ep_weak	smedGene_43086	-
smed_chr2	121911684	121911685	ep_weak	smedGene_43175	-
smed_chr2	122017896	122017897	ep_weak	smedGene_43180	-
smed_chr2	122041466	122041467	ep_weak	smedGene_43182	-
smed_chr2	122480522	122480523	ep_weak	smedGene_43214	-
smed_chr2	122487623	122487624	ep_weak	smedGene_43215	-
smed_chr2	122535543	122535544	ep_weak	smedGene_43213	-
smed_chr2	125279692	125279693	ep_weak	smedGene_43469	-
smed_chr2	127653505	127653506	ep_weak	smedGene_43642	-
smed_chr2	129978639	129978640	ep_weak	smedGene_43821	-
smed_chr2	130031453	130031454	ep_weak	smedGene_43819	-
smed_chr2	130415922	130415923	ep_weak	smedGene_43854	-
smed_chr2	133974598	133974599	ep_weak	smedGene_44226	-
smed_chr2	135260666	135260667	ep_weak	smedGene_44335	-
smed_chr2	135519079	135519080	ep_weak	smedGene_44356	-
smed_chr2	140240544	140240545	ep_weak	smedGene_44668	-
smed_chr2	141298913	141298914	ep_weak	smedGene_44743	-
smed_chr2	141869551	141869552	ep_weak	smedGene_44789	-
smed_chr2	143527770	143527771	ep_weak	smedGene_44914	-
smed_chr2	143829123	143829124	ep_weak	smedGene_44955	-
smed_chr2	144597599	144597600	ep_weak	smedGene_45057	-
smed_chr2	144598520	144598521	ep_weak	smedGene_45059	-
smed_chr2	144713899	144713900	ep_weak	smedGene_45068	-
smed_chr2	145740463	145740464	ep_weak	smedGene_45165	-
smed_chr2	145780434	145780435	ep_weak	smedGene_45166	-
smed_chr2	149072914	149072915	ep_weak	smedGene_45465	-
smed_chr2	149073255	149073256	ep_weak	smedGene_45466	-
smed_chr2	149076542	149076543	ep_weak	smedGene_45469	-
smed_chr2	149077049	149077050	ep_weak	smedGene_45470	-
smed_chr2	149182343	149182344	ep_weak	smedGene_45476	-
smed_chr2	150787969	150787970	ep_weak	smedGene_45595	-
smed_chr2	151062668	151062669	ep_weak	smedGene_45625	-
smed_chr2	151077364	151077365	ep_weak	smedGene_45626	-
smed_chr2	157499659	157499660	ep_weak	smedGene_46253	-
smed_chr2	161071445	161071446	ep_weak	smedGene_46551	-
smed_chr2	162585790	162585791	ep_weak	smedGene_46684	-
smed_chr2	162673749	162673750	ep_weak	smedGene_46703	-
smed_chr2	163945437	163945438	ep_weak	smedGene_46804	-
smed_chr2	163955223	163955224	ep_weak	smedGene_46805	-
smed_chr2	163967211	163967212	ep_weak	smedGene_46806	-
smed_chr2	164448851	164448852	ep_weak	smedGene_46843	-
smed_chr2	165776412	165776413	ep_weak	smedGene_46927	-
smed_chr2	166081091	166081092	ep_weak	smedGene_46968	-
smed_chr2	166131218	166131219	ep_weak	smedGene_46970	-
smed_chr2	166339160	166339161	ep_weak	smedGene_46979	-
smed_chr2	167154285	167154286	ep_weak	smedGene_47064	-
smed_chr2	170877118	170877119	ep_weak	smedGene_47379	-
smed_chr2	171160748	171160749	ep_weak	smedGene_47408	-
smed_chr2	172699658	172699659	ep_weak	smedGene_47561	-
smed_chr2	172699658	172699659	ep_weak	smedGene_47562	-
smed_chr2	172699658	172699659	ep_weak	smedGene_47563	-
smed_chr2	172701095	172701096	ep_weak	smedGene_47565	-
smed_chr2	173496977	173496978	ep_weak	smedGene_47655	-
smed_chr2	173885370	173885371	ep_weak	smedGene_47673	-
smed_chr2	174277691	174277692	ep_weak	smedGene_47708	-
smed_chr2	174486836	174486837	ep_weak	smedGene_47742	-
smed_chr2	176174215	176174216	ep_weak	smedGene_47890	-
smed_chr2	176197876	176197877	ep_weak	smedGene_47893	-
smed_chr2	176306575	176306576	ep_weak	smedGene_47899	-
smed_chr2	176330390	176330391	ep_weak	smedGene_47902	-
smed_chr2	176758830	176758831	ep_weak	smedGene_47970	-
smed_chr2	177302977	177302978	ep_weak	smedGene_48029	-
smed_chr2	177303572	177303573	ep_weak	smedGene_48030	-
smed_chr2	179358375	179358376	ep_weak	smedGene_48253	-
smed_chr2	179358684	179358685	ep_weak	smedGene_48254	-
smed_chr2	179360172	179360173	ep_weak	smedGene_48256	-
smed_chr2	179366418	179366419	ep_weak	smedGene_48259	-
smed_chr2	179367343	179367344	ep_weak	smedGene_48260	-
smed_chr2	180267821	180267822	ep_weak	smedGene_48340	-
smed_chr2	181287182	181287183	ep_weak	smedGene_48410	-
smed_chr2	183418582	183418583	ep_weak	smedGene_48582	-
smed_chr2	183420694	183420695	ep_weak	smedGene_48573	-
smed_chr2	183902805	183902806	ep_weak	smedGene_48631	-
smed_chr2	184161074	184161075	ep_weak	smedGene_48644	-
smed_chr2	184495182	184495183	ep_weak	smedGene_48680	-
smed_chr2	184842616	184842617	ep_weak	smedGene_48725	-
smed_chr2	185303923	185303924	ep_weak	smedGene_48774	-
smed_chr2	185308835	185308836	ep_weak	smedGene_48775	-
smed_chr2	187744189	187744190	ep_weak	smedGene_49043	-
smed_chr2	190640917	190640918	ep_weak	smedGene_49320	-
smed_chr2	190944207	190944208	ep_weak	smedGene_49350	-
smed_chr2	190944657	190944658	ep_weak	smedGene_49352	-
smed_chr2	191004481	191004482	ep_weak	smedGene_49347	-
smed_chr2	191661159	191661160	ep_weak	smedGene_49434	-
smed_chr2	191743714	191743715	ep_weak	smedGene_49440	-
smed_chr2	194047903	194047904	ep_weak	smedGene_49692	-
smed_chr2	194065116	194065117	ep_weak	smedGene_49691	-
smed_chr2	194483810	194483811	ep_weak	smedGene_49735	-
smed_chr2	194637186	194637187	ep_weak	smedGene_49747	-
smed_chr2	197348725	197348726	ep_weak	smedGene_49962	-
smed_chr2	197425069	197425070	ep_weak	smedGene_49967	-
smed_chr2	197508160	197508161	ep_weak	smedGene_49971	-
smed_chr2	197631776	197631777	ep_weak	smedGene_49982	-
smed_chr2	197854139	197854140	ep_weak	smedGene_50011	-
smed_chr2	199173044	199173045	ep_weak	smedGene_50163	-
smed_chr2	199183513	199183514	ep_weak	smedGene_50168	-
smed_chr2	199183513	199183514	ep_weak	smedGene_50169	-
smed_chr2	200229848	200229849	ep_weak	smedGene_50231	-
smed_chr2	200629238	200629239	ep_weak	smedGene_50283	-
smed_chr2	200796451	200796452	ep_weak	smedGene_50292	-
smed_chr2	202979021	202979022	ep_weak	smedGene_50493	-
smed_chr2	203503924	203503925	ep_weak	smedGene_50531	-
smed_chr2	203755121	203755122	ep_weak	smedGene_50549	-
smed_chr2	205488495	205488496	ep_weak	smedGene_50747	-
smed_chr2	205512907	205512908	ep_weak	smedGene_50751	-
smed_chr2	205516350	205516351	ep_weak	smedGene_50752	-
smed_chr2	205528343	205528344	ep_weak	smedGene_50753	-
smed_chr2	205842233	205842234	ep_weak	smedGene_50784	-
smed_chr2	205876492	205876493	ep_weak	smedGene_50789	-
smed_chr2	205889987	205889988	ep_weak	smedGene_50792	-
smed_chr2	205891869	205891870	ep_weak	smedGene_50795	-
smed_chr2	207841500	207841501	ep_weak	smedGene_50996	-
smed_chr2	210555707	210555708	ep_weak	smedGene_51296	-
smed_chr2	211413258	211413259	ep_weak	smedGene_51379	-
smed_chr2	211413520	211413521	ep_weak	smedGene_51380	-
smed_chr2	211414283	211414284	ep_weak	smedGene_51381	-
smed_chr2	211570751	211570752	ep_weak	smedGene_51403	-
smed_chr2	212510166	212510167	ep_weak	smedGene_51499	-
smed_chr2	213555226	213555227	ep_weak	smedGene_51603	-
smed_chr2	213760147	213760148	ep_weak	smedGene_51650	-
smed_chr2	213831630	213831631	ep_weak	smedGene_51654	-
smed_chr2	215126597	215126598	ep_weak	smedGene_51784	-
smed_chr2	215199390	215199391	ep_weak	smedGene_51786	-
smed_chr2	216565306	216565307	ep_weak	smedGene_51948	-
smed_chr2	216569735	216569736	ep_weak	smedGene_51955	-
smed_chr2	218335412	218335413	ep_weak	smedGene_52162	-
smed_chr2	219506153	219506154	ep_weak	smedGene_52332	-
smed_chr2	220287549	220287550	ep_weak	smedGene_52420	-
smed_chr2	220983096	220983097	ep_weak	smedGene_52459	-
smed_chr2	221932673	221932674	ep_weak	smedGene_52585	-
smed_chr2	222516458	222516459	ep_weak	smedGene_52629	-
smed_chr2	222997397	222997398	ep_weak	smedGene_52669	-
smed_chr2	222998173	222998174	ep_weak	smedGene_52671	-
smed_chr2	224747866	224747867	ep_weak	smedGene_52810	-
smed_chr2	226161454	226161455	ep_weak	smedGene_53010	-
smed_chr2	226225213	226225214	ep_weak	smedGene_53014	-
smed_chr2	226938183	226938184	ep_weak	smedGene_53092	-
smed_chr2	226938183	226938184	ep_weak	smedGene_53093	-
smed_chr2	226939610	226939611	ep_weak	smedGene_53090	-
smed_chr2	227364133	227364134	ep_weak	smedGene_53147	-
smed_chr2	228369490	228369491	ep_weak	smedGene_53257	-
smed_chr2	228880314	228880315	ep_weak	smedGene_53294	-
smed_chr2	230589861	230589862	ep_weak	smedGene_53404	-
smed_chr2	230817817	230817818	ep_weak	smedGene_53429	-
smed_chr2	237945078	237945079	ep_weak	smedGene_54071	-
smed_chr2	239893718	239893719	ep_weak	smedGene_54244	-
smed_chr2	239898966	239898967	ep_weak	smedGene_54248	-
smed_chr2	241352611	241352612	ep_weak	smedGene_54349	-
smed_chr2	241353472	241353473	ep_weak	smedGene_54351	-
smed_chr2	241356768	241356769	ep_weak	smedGene_54354	-
smed_chr2	241357469	241357470	ep_weak	smedGene_54356	-
smed_chr2	241360690	241360691	ep_weak	smedGene_54358	-
smed_chr2	241363756	241363757	ep_weak	smedGene_54361	-
smed_chr2	241431610	241431611	ep_weak	smedGene_54368	-
smed_chr2	243563734	243563735	ep_weak	smedGene_54583	-
smed_chr2	244777952	244777953	ep_weak	smedGene_54676	-
smed_chr2	245295274	245295275	ep_weak	smedGene_54693	-
smed_chr2	245688056	245688057	ep_weak	smedGene_54733	-
smed_chr2	248805486	248805487	ep_weak	smedGene_54965	-
smed_chr2	249907291	249907292	ep_weak	smedGene_55042	-
smed_chr2	251222597	251222598	ep_weak	smedGene_55148	-
smed_chr2	253251505	253251506	ep_weak	smedGene_55318	-
smed_chr2	253252129	253252130	ep_weak	smedGene_55319	-
smed_chr2	253973784	253973785	ep_weak	smedGene_55411	-
smed_chr2	254687501	254687502	ep_weak	smedGene_55498	-
smed_chr2	255982748	255982749	ep_weak	smedGene_55658	-
smed_chr2	256064610	256064611	ep_weak	smedGene_55663	-
smed_chr2	256688272	256688273	ep_weak	smedGene_55750	-
smed_chr2	256689749	256689750	ep_weak	smedGene_55753	-
smed_chr2	256710313	256710314	ep_weak	smedGene_55747	-
smed_chr2	257303804	257303805	ep_weak	smedGene_55799	-
smed_chr2	257501496	257501497	ep_weak	smedGene_55813	-
smed_chr3	340916	340917	ep_weak	smedGene_56467	-
smed_chr3	714107	714108	ep_weak	smedGene_56506	-
smed_chr3	790876	790877	ep_weak	smedGene_56512	-
smed_chr3	2177529	2177530	ep_weak	smedGene_56606	-
smed_chr3	4074046	4074047	ep_weak	smedGene_56792	-
smed_chr3	4149305	4149306	ep_weak	smedGene_56797	-
smed_chr3	4165715	4165716	ep_weak	smedGene_56800	-
smed_chr3	4166252	4166253	ep_weak	smedGene_56801	-
smed_chr3	4672272	4672273	ep_weak	smedGene_56867	-
smed_chr3	4674290	4674291	ep_weak	smedGene_56868	-
smed_chr3	4863002	4863003	ep_weak	smedGene_56886	-
smed_chr3	5440541	5440542	ep_weak	smedGene_56968	-
smed_chr3	6073498	6073499	ep_weak	smedGene_57051	-
smed_chr3	9059372	9059373	ep_weak	smedGene_57351	-
smed_chr3	11661238	11661239	ep_weak	smedGene_57616	-
smed_chr3	13245877	13245878	ep_weak	smedGene_57805	-
smed_chr3	13932649	13932650	ep_weak	smedGene_57879	-
smed_chr3	15020820	15020821	ep_weak	smedGene_57941	-
smed_chr3	15291877	15291878	ep_weak	smedGene_57966	-
smed_chr3	15882022	15882023	ep_weak	smedGene_57999	-
smed_chr3	15908309	15908310	ep_weak	smedGene_57997	-
smed_chr3	16740555	16740556	ep_weak	smedGene_58065	-
smed_chr3	16740997	16740998	ep_weak	smedGene_58066	-
smed_chr3	16865066	16865067	ep_weak	smedGene_58089	-
smed_chr3	16866405	16866406	ep_weak	smedGene_58091	-
smed_chr3	19562749	19562750	ep_weak	smedGene_58299	-
smed_chr3	19813579	19813580	ep_weak	smedGene_58321	-
smed_chr3	19912343	19912344	ep_weak	smedGene_58330	-
smed_chr3	20044270	20044271	ep_weak	smedGene_58343	-
smed_chr3	20045319	20045320	ep_weak	smedGene_58347	-
smed_chr3	20074742	20074743	ep_weak	smedGene_58363	-
smed_chr3	20662346	20662347	ep_weak	smedGene_58403	-
smed_chr3	20663433	20663434	ep_weak	smedGene_58405	-
smed_chr3	21802917	21802918	ep_weak	smedGene_58554	-
smed_chr3	21802856	21802857	ep_weak	smedGene_58555	-
smed_chr3	23231029	23231030	ep_weak	smedGene_58705	-
smed_chr3	24134035	24134036	ep_weak	smedGene_58775	-
smed_chr3	27707975	27707976	ep_weak	smedGene_59053	-
smed_chr3	32102726	32102727	ep_weak	smedGene_59415	-
smed_chr3	33261154	33261155	ep_weak	smedGene_59516	-
smed_chr3	34758382	34758383	ep_weak	smedGene_59674	-
smed_chr3	35063869	35063870	ep_weak	smedGene_59718	-
smed_chr3	35862788	35862789	ep_weak	smedGene_59819	-
smed_chr3	38515063	38515064	ep_weak	smedGene_60013	-
smed_chr3	39566833	39566834	ep_weak	smedGene_60128	-
smed_chr3	39596031	39596032	ep_weak	smedGene_60136	-
smed_chr3	39621926	39621927	ep_weak	smedGene_60137	-
smed_chr3	39622067	39622068	ep_weak	smedGene_60138	-
smed_chr3	39623614	39623615	ep_weak	smedGene_60135	-
smed_chr3	42335522	42335523	ep_weak	smedGene_60403	-
smed_chr3	44125907	44125908	ep_weak	smedGene_60556	-
smed_chr3	44630189	44630190	ep_weak	smedGene_60611	-
smed_chr3	44630844	44630845	ep_weak	smedGene_60613	-
smed_chr3	44631915	44631916	ep_weak	smedGene_60615	-
smed_chr3	44638342	44638343	ep_weak	smedGene_60617	-
smed_chr3	44638628	44638629	ep_weak	smedGene_60618	-
smed_chr3	45895771	45895772	ep_weak	smedGene_60744	-
smed_chr3	45927238	45927239	ep_weak	smedGene_60741	-
smed_chr3	48541464	48541465	ep_weak	smedGene_60963	-
smed_chr3	48600261	48600262	ep_weak	smedGene_60972	-
smed_chr3	48924140	48924141	ep_weak	smedGene_60996	-
smed_chr3	49221250	49221251	ep_weak	smedGene_61030	-
smed_chr3	49223319	49223320	ep_weak	smedGene_61031	-
smed_chr3	49509780	49509781	ep_weak	smedGene_61051	-
smed_chr3	50623699	50623700	ep_weak	smedGene_61164	-
smed_chr3	50858155	50858156	ep_weak	smedGene_61178	-
smed_chr3	52178463	52178464	ep_weak	smedGene_61341	-
smed_chr3	52365360	52365361	ep_weak	smedGene_61378	-
smed_chr3	52378108	52378109	ep_weak	smedGene_61377	-
smed_chr3	55401781	55401782	ep_weak	smedGene_61657	-
smed_chr3	55454582	55454583	ep_weak	smedGene_61659	-
smed_chr3	56168916	56168917	ep_weak	smedGene_61720	-
smed_chr3	57762696	57762697	ep_weak	smedGene_61819	-
smed_chr3	58115578	58115579	ep_weak	smedGene_61833	-
smed_chr3	58161848	58161849	ep_weak	smedGene_61837	-
smed_chr3	58710761	58710762	ep_weak	smedGene_61887	-
smed_chr3	58883833	58883834	ep_weak	smedGene_61899	-
smed_chr3	58883833	58883834	ep_weak	smedGene_61898	-
smed_chr3	60765719	60765720	ep_weak	smedGene_62129	-
smed_chr3	63781377	63781378	ep_weak	smedGene_62471	-
smed_chr3	64441798	64441799	ep_weak	smedGene_62558	-
smed_chr3	64678889	64678890	ep_weak	smedGene_62578	-
smed_chr3	66535736	66535737	ep_weak	smedGene_62751	-
smed_chr3	66640575	66640576	ep_weak	smedGene_62752	-
smed_chr3	67510672	67510673	ep_weak	smedGene_62873	-
smed_chr3	67935336	67935337	ep_weak	smedGene_62930	-
smed_chr3	68222074	68222075	ep_weak	smedGene_62949	-
smed_chr3	68697701	68697702	ep_weak	smedGene_62988	-
smed_chr3	68752930	68752931	ep_weak	smedGene_63005	-
smed_chr3	70565420	70565421	ep_weak	smedGene_63214	-
smed_chr3	72863438	72863439	ep_weak	smedGene_63403	-
smed_chr3	73018601	73018602	ep_weak	smedGene_63413	-
smed_chr3	74172141	74172142	ep_weak	smedGene_63537	-
smed_chr3	74569987	74569988	ep_weak	smedGene_63561	-
smed_chr3	74891111	74891112	ep_weak	smedGene_63588	-
smed_chr3	75296720	75296721	ep_weak	smedGene_63616	-
smed_chr3	75842499	75842500	ep_weak	smedGene_63650	-
smed_chr3	75976038	75976039	ep_weak	smedGene_63683	-
smed_chr3	77953106	77953107	ep_weak	smedGene_63852	-
smed_chr3	78501513	78501514	ep_weak	smedGene_63933	-
smed_chr3	78795621	78795622	ep_weak	smedGene_63972	-
smed_chr3	78796098	78796099	ep_weak	smedGene_63973	-
smed_chr3	78796770	78796771	ep_weak	smedGene_63974	-
smed_chr3	78927485	78927486	ep_weak	smedGene_63999	-
smed_chr3	78928099	78928100	ep_weak	smedGene_64001	-
smed_chr3	80209126	80209127	ep_weak	smedGene_64127	-
smed_chr3	80933217	80933218	ep_weak	smedGene_64204	-
smed_chr3	81747330	81747331	ep_weak	smedGene_64303	-
smed_chr3	82620098	82620099	ep_weak	smedGene_64412	-
smed_chr3	82620230	82620231	ep_weak	smedGene_64413	-
smed_chr3	82621000	82621001	ep_weak	smedGene_64414	-
smed_chr3	82632836	82632837	ep_weak	smedGene_64411	-
smed_chr3	84919823	84919824	ep_weak	smedGene_64725	-
smed_chr3	87980032	87980033	ep_weak	smedGene_65131	-
smed_chr3	92221451	92221452	ep_weak	smedGene_65666	-
smed_chr3	97159076	97159077	ep_weak	smedGene_66263	-
smed_chr3	100547681	100547682	ep_weak	smedGene_66610	-
smed_chr3	104104420	104104421	ep_weak	smedGene_66980	-
smed_chr3	104948038	104948039	ep_weak	smedGene_67062	-
smed_chr3	105701607	105701608	ep_weak	smedGene_67147	-
smed_chr3	105702447	105702448	ep_weak	smedGene_67148	-
smed_chr3	105705282	105705283	ep_weak	smedGene_67151	-
smed_chr3	107155261	107155262	ep_weak	smedGene_67316	-
smed_chr3	107165150	107165151	ep_weak	smedGene_67318	-
smed_chr3	107166861	107166862	ep_weak	smedGene_67320	-
smed_chr3	107167087	107167088	ep_weak	smedGene_67321	-
smed_chr3	107174107	107174108	ep_weak	smedGene_67326	-
smed_chr3	107175818	107175819	ep_weak	smedGene_67328	-
smed_chr3	107176044	107176045	ep_weak	smedGene_67329	-
smed_chr3	107183254	107183255	ep_weak	smedGene_67333	-
smed_chr3	107184965	107184966	ep_weak	smedGene_67335	-
smed_chr3	107185191	107185192	ep_weak	smedGene_67336	-
smed_chr3	107187494	107187495	ep_weak	smedGene_67338	-
smed_chr3	107491158	107491159	ep_weak	smedGene_67354	-
smed_chr3	109019647	109019648	ep_weak	smedGene_67491	-
smed_chr3	109532357	109532358	ep_weak	smedGene_67543	-
smed_chr3	109910908	109910909	ep_weak	smedGene_67582	-
smed_chr3	110261796	110261797	ep_weak	smedGene_67639	-
smed_chr3	110285900	110285901	ep_weak	smedGene_67646	-
smed_chr3	110624298	110624299	ep_weak	smedGene_67679	-
smed_chr3	111200536	111200537	ep_weak	smedGene_67731	-
smed_chr3	113516070	113516071	ep_weak	smedGene_67921	-
smed_chr3	113576995	113576996	ep_weak	smedGene_67926	-
smed_chr3	113615555	113615556	ep_weak	smedGene_67929	-
smed_chr3	114518015	114518016	ep_weak	smedGene_68032	-
smed_chr3	114560955	114560956	ep_weak	smedGene_68050	-
smed_chr3	114582219	114582220	ep_weak	smedGene_68054	-
smed_chr3	114587790	114587791	ep_weak	smedGene_68055	-
smed_chr3	114588158	114588159	ep_weak	smedGene_68056	-
smed_chr3	114599832	114599833	ep_weak	smedGene_68053	-
smed_chr3	115243271	115243272	ep_weak	smedGene_68117	-
smed_chr3	115295922	115295923	ep_weak	smedGene_68132	-
smed_chr3	117037264	117037265	ep_weak	smedGene_68339	-
smed_chr3	117555724	117555725	ep_weak	smedGene_68394	-
smed_chr3	117569152	117569153	ep_weak	smedGene_68397	-
smed_chr3	117580111	117580112	ep_weak	smedGene_68399	-
smed_chr4	139836	139837	ep_weak	smedGene_68556	-
smed_chr4	1112869	1112870	ep_weak	smedGene_68725	-
smed_chr4	1114218	1114219	ep_weak	smedGene_68728	-
smed_chr4	1114827	1114828	ep_weak	smedGene_68729	-
smed_chr4	1115208	1115209	ep_weak	smedGene_68730	-
smed_chr4	1229369	1229370	ep_weak	smedGene_68765	-
smed_chr4	1266943	1266944	ep_weak	smedGene_68767	-
smed_chr4	2142088	2142089	ep_weak	smedGene_68886	-
smed_chr4	2456623	2456624	ep_weak	smedGene_68980	-
smed_chr4	3338973	3338974	ep_weak	smedGene_69123	-
smed_chr4	5435080	5435081	ep_weak	smedGene_69404	-
smed_chr4	6037540	6037541	ep_weak	smedGene_69484	-
smed_chr4	6863800	6863801	ep_weak	smedGene_69575	-
smed_chr4	6863819	6863820	ep_weak	smedGene_69576	-
smed_chr4	7158482	7158483	ep_weak	smedGene_69595	-
smed_chr4	7385835	7385836	ep_weak	smedGene_69638	-
smed_chr4	9719713	9719714	ep_weak	smedGene_69996	-
smed_chr4	10118336	10118337	ep_weak	smedGene_70037	-
smed_chr4	11516606	11516607	ep_weak	smedGene_70309	-
smed_chr4	13867349	13867350	ep_weak	smedGene_70610	-
smed_chr4	13971568	13971569	ep_weak	smedGene_70625	-
smed_chr4	14393204	14393205	ep_weak	smedGene_70667	-
smed_chr4	14747737	14747738	ep_weak	smedGene_70722	-
smed_chr4	16595828	16595829	ep_weak	smedGene_70907	-
smed_chr4	17733289	17733290	ep_weak	smedGene_71033	-
smed_chr4	17888030	17888031	ep_weak	smedGene_71055	-
smed_chr4	17888770	17888771	ep_weak	smedGene_71058	-
smed_chr4	17904113	17904114	ep_weak	smedGene_71053	-
smed_chr4	18193409	18193410	ep_weak	smedGene_71079	-
smed_chr4	18517365	18517366	ep_weak	smedGene_71101	-
smed_chr4	20096290	20096291	ep_weak	smedGene_71233	-
smed_chr4	21147920	21147921	ep_weak	smedGene_71346	-
smed_chr4	22269324	22269325	ep_weak	smedGene_71438	-
smed_chr4	22287445	22287446	ep_weak	smedGene_71436	-
smed_chr4	22335438	22335439	ep_weak	smedGene_71444	-
smed_chr4	22364854	22364855	ep_weak	smedGene_71442	-
smed_chr4	24548393	24548394	ep_weak	smedGene_71743	-
smed_chr4	25653367	25653368	ep_weak	smedGene_71849	-
smed_chr4	25756512	25756513	ep_weak	smedGene_71854	-
smed_chr4	27755422	27755423	ep_weak	smedGene_72005	-
smed_chr4	28687003	28687004	ep_weak	smedGene_72092	-
smed_chr4	28692912	28692913	ep_weak	smedGene_72094	-
smed_chr4	29224781	29224782	ep_weak	smedGene_72172	-
smed_chr4	30231400	30231401	ep_weak	smedGene_72248	-
smed_chr4	30740211	30740212	ep_weak	smedGene_72303	-
smed_chr4	30934690	30934691	ep_weak	smedGene_72309	-
smed_chr4	31418703	31418704	ep_weak	smedGene_72347	-
smed_chr4	31774560	31774561	ep_weak	smedGene_72395	-
smed_chr4	31790158	31790159	ep_weak	smedGene_72394	-
smed_chr4	32437467	32437468	ep_weak	smedGene_72476	-
smed_chr4	32438449	32438450	ep_weak	smedGene_72477	-
smed_chr4	32438449	32438450	ep_weak	smedGene_72478	-
smed_chr4	32440505	32440506	ep_weak	smedGene_72479	-
smed_chr4	32441046	32441047	ep_weak	smedGene_72480	-
smed_chr4	32446273	32446274	ep_weak	smedGene_72483	-
smed_chr4	33371098	33371099	ep_weak	smedGene_72560	-
smed_chr4	33419693	33419694	ep_weak	smedGene_72561	-
smed_chr4	33503336	33503337	ep_weak	smedGene_72575	-
smed_chr4	36507267	36507268	ep_weak	smedGene_72899	-
smed_chr4	37035141	37035142	ep_weak	smedGene_72997	-
smed_chr4	38101225	38101226	ep_weak	smedGene_73113	-
smed_chr4	39589823	39589824	ep_weak	smedGene_73257	-
smed_chr4	40731618	40731619	ep_weak	smedGene_73386	-
smed_chr4	41395521	41395522	ep_weak	smedGene_73476	-
smed_chr4	41396443	41396444	ep_weak	smedGene_73477	-
smed_chr4	41410963	41410964	ep_weak	smedGene_73478	-
smed_chr4	41412986	41412987	ep_weak	smedGene_73475	-
smed_chr4	41895214	41895215	ep_weak	smedGene_73525	-
smed_chr4	42260475	42260476	ep_weak	smedGene_73571	-
smed_chr4	42793768	42793769	ep_weak	smedGene_73645	-
smed_chr4	43511505	43511506	ep_weak	smedGene_73748	-
smed_chr4	44926399	44926400	ep_weak	smedGene_73942	-
smed_chr4	46294368	46294369	ep_weak	smedGene_74192	-
smed_chr1	1736784	1736785	ep_weak	smedGene_216	+
smed_chr1	2527937	2527938	ep_weak	smedGene_284	+
smed_chr1	2531270	2531271	ep_weak	smedGene_287	+
smed_chr1	2613421	2613422	ep_weak	smedGene_302	+
smed_chr1	2614880	2614881	ep_weak	smedGene_305	+
smed_chr1	2615562	2615563	ep_weak	smedGene_306	+
smed_chr1	2627661	2627662	ep_weak	smedGene_312	+
smed_chr1	4332415	4332416	ep_weak	smedGene_486	+
smed_chr1	4332420	4332421	ep_weak	smedGene_487	+
smed_chr1	4478977	4478978	ep_weak	smedGene_497	+
smed_chr1	4490822	4490823	ep_weak	smedGene_500	+
smed_chr1	4490872	4490873	ep_weak	smedGene_501	+
smed_chr1	4490666	4490667	ep_weak	smedGene_499	+
smed_chr1	4656333	4656334	ep_weak	smedGene_530	+
smed_chr1	5488884	5488885	ep_weak	smedGene_590	+
smed_chr1	5677046	5677047	ep_weak	smedGene_602	+
smed_chr1	8840748	8840749	ep_weak	smedGene_983	+
smed_chr1	8872440	8872441	ep_weak	smedGene_987	+
smed_chr1	9090682	9090683	ep_weak	smedGene_1017	+
smed_chr1	9093877	9093878	ep_weak	smedGene_1018	+
smed_chr1	9094284	9094285	ep_weak	smedGene_1019	+
smed_chr1	9094540	9094541	ep_weak	smedGene_1020	+
smed_chr1	9025292	9025293	ep_weak	smedGene_1011	+
smed_chr1	9235492	9235493	ep_weak	smedGene_1043	+
smed_chr1	10109246	10109247	ep_weak	smedGene_1162	+
smed_chr1	16117516	16117517	ep_weak	smedGene_1723	+
smed_chr1	19858226	19858227	ep_weak	smedGene_2091	+
smed_chr1	19858574	19858575	ep_weak	smedGene_2093	+
smed_chr1	20845932	20845933	ep_weak	smedGene_2217	+
smed_chr1	20981751	20981752	ep_weak	smedGene_2221	+
smed_chr1	24302552	24302553	ep_weak	smedGene_2512	+
smed_chr1	25421005	25421006	ep_weak	smedGene_2633	+
smed_chr1	27317720	27317721	ep_weak	smedGene_2859	+
smed_chr1	27601243	27601244	ep_weak	smedGene_2886	+
smed_chr1	27610551	27610552	ep_weak	smedGene_2887	+
smed_chr1	29002970	29002971	ep_weak	smedGene_3022	+
smed_chr1	30193664	30193665	ep_weak	smedGene_3105	+
smed_chr1	30264384	30264385	ep_weak	smedGene_3113	+
smed_chr1	31766248	31766249	ep_weak	smedGene_3230	+
smed_chr1	32724919	32724920	ep_weak	smedGene_3285	+
smed_chr1	33346438	33346439	ep_weak	smedGene_3344	+
smed_chr1	33347410	33347411	ep_weak	smedGene_3345	+
smed_chr1	33496463	33496464	ep_weak	smedGene_3360	+
smed_chr1	34008355	34008356	ep_weak	smedGene_3402	+
smed_chr1	34847642	34847643	ep_weak	smedGene_3472	+
smed_chr1	36001040	36001041	ep_weak	smedGene_3574	+
smed_chr1	36414309	36414310	ep_weak	smedGene_3645	+
smed_chr1	37258942	37258943	ep_weak	smedGene_3758	+
smed_chr1	38412153	38412154	ep_weak	smedGene_3888	+
smed_chr1	38953346	38953347	ep_weak	smedGene_3920	+
smed_chr1	39291666	39291667	ep_weak	smedGene_3939	+
smed_chr1	40568938	40568939	ep_weak	smedGene_4055	+
smed_chr1	41351075	41351076	ep_weak	smedGene_4109	+
smed_chr1	41737965	41737966	ep_weak	smedGene_4195	+
smed_chr1	42139886	42139887	ep_weak	smedGene_4230	+
smed_chr1	42270044	42270045	ep_weak	smedGene_4241	+
smed_chr1	43783665	43783666	ep_weak	smedGene_4409	+
smed_chr1	44001118	44001119	ep_weak	smedGene_4447	+
smed_chr1	45151611	45151612	ep_weak	smedGene_4545	+
smed_chr1	45438534	45438535	ep_weak	smedGene_4569	+
smed_chr1	48693476	48693477	ep_weak	smedGene_4820	+
smed_chr1	49435630	49435631	ep_weak	smedGene_4898	+
smed_chr1	49720508	49720509	ep_weak	smedGene_4927	+
smed_chr1	52902690	52902691	ep_weak	smedGene_5233	+
smed_chr1	53625610	53625611	ep_weak	smedGene_5302	+
smed_chr1	55735377	55735378	ep_weak	smedGene_5516	+
smed_chr1	59454486	59454487	ep_weak	smedGene_5753	+
smed_chr1	59484535	59484536	ep_weak	smedGene_5757	+
smed_chr1	60753500	60753501	ep_weak	smedGene_5905	+
smed_chr1	61573613	61573614	ep_weak	smedGene_5990	+
smed_chr1	63966737	63966738	ep_weak	smedGene_6163	+
smed_chr1	64762342	64762343	ep_weak	smedGene_6283	+
smed_chr1	64970484	64970485	ep_weak	smedGene_6309	+
smed_chr1	65050360	65050361	ep_weak	smedGene_6325	+
smed_chr1	66116907	66116908	ep_weak	smedGene_6444	+
smed_chr1	66117431	66117432	ep_weak	smedGene_6445	+
smed_chr1	67490716	67490717	ep_weak	smedGene_6588	+
smed_chr1	69484925	69484926	ep_weak	smedGene_6742	+
smed_chr1	71383676	71383677	ep_weak	smedGene_6921	+
smed_chr1	71366912	71366913	ep_weak	smedGene_6920	+
smed_chr1	76241625	76241626	ep_weak	smedGene_7408	+
smed_chr1	77889725	77889726	ep_weak	smedGene_7561	+
smed_chr1	78305406	78305407	ep_weak	smedGene_7603	+
smed_chr1	78367897	78367898	ep_weak	smedGene_7608	+
smed_chr1	79367261	79367262	ep_weak	smedGene_7691	+
smed_chr1	79504581	79504582	ep_weak	smedGene_7729	+
smed_chr1	79504940	79504941	ep_weak	smedGene_7730	+
smed_chr1	79505911	79505912	ep_weak	smedGene_7731	+
smed_chr1	79506677	79506678	ep_weak	smedGene_7732	+
smed_chr1	79501894	79501895	ep_weak	smedGene_7728	+
smed_chr1	80508649	80508650	ep_weak	smedGene_7810	+
smed_chr1	80508682	80508683	ep_weak	smedGene_7811	+
smed_chr1	80509994	80509995	ep_weak	smedGene_7813	+
smed_chr1	80510534	80510535	ep_weak	smedGene_7816	+
smed_chr1	80480826	80480827	ep_weak	smedGene_7809	+
smed_chr1	80673505	80673506	ep_weak	smedGene_7832	+
smed_chr1	80835435	80835436	ep_weak	smedGene_7841	+
smed_chr1	80955903	80955904	ep_weak	smedGene_7844	+
smed_chr1	81156197	81156198	ep_weak	smedGene_7870	+
smed_chr1	81398670	81398671	ep_weak	smedGene_7885	+
smed_chr1	81398711	81398712	ep_weak	smedGene_7886	+
smed_chr1	81376060	81376061	ep_weak	smedGene_7884	+
smed_chr1	81497689	81497690	ep_weak	smedGene_7910	+
smed_chr1	81461376	81461377	ep_weak	smedGene_7900	+
smed_chr1	84901773	84901774	ep_weak	smedGene_8260	+
smed_chr1	85009687	85009688	ep_weak	smedGene_8270	+
smed_chr1	85012212	85012213	ep_weak	smedGene_8271	+
smed_chr1	85015580	85015581	ep_weak	smedGene_8272	+
smed_chr1	85018101	85018102	ep_weak	smedGene_8273	+
smed_chr1	85020612	85020613	ep_weak	smedGene_8274	+
smed_chr1	85412850	85412851	ep_weak	smedGene_8292	+
smed_chr1	85723679	85723680	ep_weak	smedGene_8330	+
smed_chr1	89016871	89016872	ep_weak	smedGene_8582	+
smed_chr1	89188324	89188325	ep_weak	smedGene_8611	+
smed_chr1	89291957	89291958	ep_weak	smedGene_8639	+
smed_chr1	92592893	92592894	ep_weak	smedGene_8965	+
smed_chr1	93964365	93964366	ep_weak	smedGene_9091	+
smed_chr1	95522828	95522829	ep_weak	smedGene_9233	+
smed_chr1	95522828	95522829	ep_weak	smedGene_9234	+
smed_chr1	96025740	96025741	ep_weak	smedGene_9270	+
smed_chr1	96808067	96808068	ep_weak	smedGene_9353	+
smed_chr1	97628440	97628441	ep_weak	smedGene_9421	+
smed_chr1	98416361	98416362	ep_weak	smedGene_9467	+
smed_chr1	98766040	98766041	ep_weak	smedGene_9510	+
smed_chr1	98736258	98736259	ep_weak	smedGene_9503	+
smed_chr1	99897754	99897755	ep_weak	smedGene_9651	+
smed_chr1	100022194	100022195	ep_weak	smedGene_9659	+
smed_chr1	103445383	103445384	ep_weak	smedGene_9914	+
smed_chr1	106537759	106537760	ep_weak	smedGene_10183	+
smed_chr1	107241223	107241224	ep_weak	smedGene_10241	+
smed_chr1	107482999	107483000	ep_weak	smedGene_10267	+
smed_chr1	108058843	108058844	ep_weak	smedGene_10331	+
smed_chr1	108060861	108060862	ep_weak	smedGene_10332	+
smed_chr1	108085803	108085804	ep_weak	smedGene_10334	+
smed_chr1	108085803	108085804	ep_weak	smedGene_10335	+
smed_chr1	108108352	108108353	ep_weak	smedGene_10352	+
smed_chr1	108039879	108039880	ep_weak	smedGene_10330	+
smed_chr1	108308880	108308881	ep_weak	smedGene_10369	+
smed_chr1	108332148	108332149	ep_weak	smedGene_10376	+
smed_chr1	108330942	108330943	ep_weak	smedGene_10375	+
smed_chr1	108434397	108434398	ep_weak	smedGene_10400	+
smed_chr1	108434736	108434737	ep_weak	smedGene_10401	+
smed_chr1	108439702	108439703	ep_weak	smedGene_10405	+
smed_chr1	108442945	108442946	ep_weak	smedGene_10407	+
smed_chr1	108537228	108537229	ep_weak	smedGene_10428	+
smed_chr1	108539202	108539203	ep_weak	smedGene_10430	+
smed_chr1	108539216	108539217	ep_weak	smedGene_10431	+
smed_chr1	108539216	108539217	ep_weak	smedGene_10432	+
smed_chr1	108537228	108537229	ep_weak	smedGene_10429	+
smed_chr1	108673121	108673122	ep_weak	smedGene_10471	+
smed_chr1	108923579	108923580	ep_weak	smedGene_10496	+
smed_chr1	108925085	108925086	ep_weak	smedGene_10500	+
smed_chr1	108882413	108882414	ep_weak	smedGene_10494	+
smed_chr1	109196519	109196520	ep_weak	smedGene_10520	+
smed_chr1	109028235	109028236	ep_weak	smedGene_10508	+
smed_chr1	109930905	109930906	ep_weak	smedGene_10583	+
smed_chr1	110716685	110716686	ep_weak	smedGene_10617	+
smed_chr1	110915256	110915257	ep_weak	smedGene_10629	+
smed_chr1	113330559	113330560	ep_weak	smedGene_10836	+
smed_chr1	113959595	113959596	ep_weak	smedGene_10912	+
smed_chr1	114378071	114378072	ep_weak	smedGene_10970	+
smed_chr1	114853307	114853308	ep_weak	smedGene_10995	+
smed_chr1	116383309	116383310	ep_weak	smedGene_11171	+
smed_chr1	118077848	118077849	ep_weak	smedGene_11335	+
smed_chr1	118080183	118080184	ep_weak	smedGene_11336	+
smed_chr1	122115316	122115317	ep_weak	smedGene_11718	+
smed_chr1	126700730	126700731	ep_weak	smedGene_12159	+
smed_chr1	127055414	127055415	ep_weak	smedGene_12209	+
smed_chr1	127336555	127336556	ep_weak	smedGene_12234	+
smed_chr1	127327001	127327002	ep_weak	smedGene_12232	+
smed_chr1	127351958	127351959	ep_weak	smedGene_12235	+
smed_chr1	127655512	127655513	ep_weak	smedGene_12253	+
smed_chr1	127718541	127718542	ep_weak	smedGene_12260	+
smed_chr1	128513126	128513127	ep_weak	smedGene_12301	+
smed_chr1	130472821	130472822	ep_weak	smedGene_12485	+
smed_chr1	132487880	132487881	ep_weak	smedGene_12664	+
smed_chr1	133358676	133358677	ep_weak	smedGene_12764	+
smed_chr1	133359667	133359668	ep_weak	smedGene_12765	+
smed_chr1	133361399	133361400	ep_weak	smedGene_12767	+
smed_chr1	133361967	133361968	ep_weak	smedGene_12768	+
smed_chr1	133362463	133362464	ep_weak	smedGene_12769	+
smed_chr1	133363671	133363672	ep_weak	smedGene_12771	+
smed_chr1	133383572	133383573	ep_weak	smedGene_12782	+
smed_chr1	133384326	133384327	ep_weak	smedGene_12783	+
smed_chr1	133390200	133390201	ep_weak	smedGene_12789	+
smed_chr1	133474721	133474722	ep_weak	smedGene_12806	+
smed_chr1	133976449	133976450	ep_weak	smedGene_12840	+
smed_chr1	133995781	133995782	ep_weak	smedGene_12843	+
smed_chr1	134492831	134492832	ep_weak	smedGene_12941	+
smed_chr1	134593362	134593363	ep_weak	smedGene_12951	+
smed_chr1	135381044	135381045	ep_weak	smedGene_13008	+
smed_chr1	135381361	135381362	ep_weak	smedGene_13009	+
smed_chr1	140049614	140049615	ep_weak	smedGene_13499	+
smed_chr1	140050972	140050973	ep_weak	smedGene_13500	+
smed_chr1	140052472	140052473	ep_weak	smedGene_13501	+
smed_chr1	140055937	140055938	ep_weak	smedGene_13503	+
smed_chr1	140016864	140016865	ep_weak	smedGene_13486	+
smed_chr1	141076598	141076599	ep_weak	smedGene_13620	+
smed_chr1	141077462	141077463	ep_weak	smedGene_13621	+
smed_chr1	141612504	141612505	ep_weak	smedGene_13689	+
smed_chr1	141613628	141613629	ep_weak	smedGene_13691	+
smed_chr1	142490400	142490401	ep_weak	smedGene_13779	+
smed_chr1	142495287	142495288	ep_weak	smedGene_13782	+
smed_chr1	143676275	143676276	ep_weak	smedGene_13914	+
smed_chr1	146933170	146933171	ep_weak	smedGene_14203	+
smed_chr1	147000013	147000014	ep_weak	smedGene_14211	+
smed_chr1	147112047	147112048	ep_weak	smedGene_14223	+
smed_chr1	147112805	147112806	ep_weak	smedGene_14224	+
smed_chr1	147099459	147099460	ep_weak	smedGene_14219	+
smed_chr1	150748227	150748228	ep_weak	smedGene_14543	+
smed_chr1	150891188	150891189	ep_weak	smedGene_14560	+
smed_chr1	150891193	150891194	ep_weak	smedGene_14561	+
smed_chr1	152899589	152899590	ep_weak	smedGene_14733	+
smed_chr1	154481441	154481442	ep_weak	smedGene_14884	+
smed_chr1	154557545	154557546	ep_weak	smedGene_14893	+
smed_chr1	155598152	155598153	ep_weak	smedGene_14966	+
smed_chr1	155689235	155689236	ep_weak	smedGene_14970	+
smed_chr1	155806693	155806694	ep_weak	smedGene_14985	+
smed_chr1	162298728	162298729	ep_weak	smedGene_15508	+
smed_chr1	163070063	163070064	ep_weak	smedGene_15589	+
smed_chr1	166163183	166163184	ep_weak	smedGene_15939	+
smed_chr1	166597050	166597051	ep_weak	smedGene_15970	+
smed_chr1	166600060	166600061	ep_weak	smedGene_15971	+
smed_chr1	166602438	166602439	ep_weak	smedGene_15972	+
smed_chr1	166590584	166590585	ep_weak	smedGene_15969	+
smed_chr1	166742865	166742866	ep_weak	smedGene_16010	+
smed_chr1	166742644	166742645	ep_weak	smedGene_16009	+
smed_chr1	166816886	166816887	ep_weak	smedGene_16026	+
smed_chr1	168657899	168657900	ep_weak	smedGene_16199	+
smed_chr1	170405160	170405161	ep_weak	smedGene_16359	+
smed_chr1	170476569	170476570	ep_weak	smedGene_16363	+
smed_chr1	171116177	171116178	ep_weak	smedGene_16397	+
smed_chr1	171956884	171956885	ep_weak	smedGene_16455	+
smed_chr1	173595390	173595391	ep_weak	smedGene_16632	+
smed_chr1	174383325	174383326	ep_weak	smedGene_16716	+
smed_chr1	178883905	178883906	ep_weak	smedGene_17134	+
smed_chr1	178884916	178884917	ep_weak	smedGene_17137	+
smed_chr1	178868868	178868869	ep_weak	smedGene_17130	+
smed_chr1	179039361	179039362	ep_weak	smedGene_17153	+
smed_chr1	179927778	179927779	ep_weak	smedGene_17223	+
smed_chr1	181553801	181553802	ep_weak	smedGene_17359	+
smed_chr1	182842599	182842600	ep_weak	smedGene_17482	+
smed_chr1	184092035	184092036	ep_weak	smedGene_17558	+
smed_chr1	184596309	184596310	ep_weak	smedGene_17602	+
smed_chr1	185039084	185039085	ep_weak	smedGene_17654	+
smed_chr1	186380158	186380159	ep_weak	smedGene_17759	+
smed_chr1	187832419	187832420	ep_weak	smedGene_17904	+
smed_chr1	189070865	189070866	ep_weak	smedGene_17998	+
smed_chr1	192026384	192026385	ep_weak	smedGene_18234	+
smed_chr1	192671201	192671202	ep_weak	smedGene_18273	+
smed_chr1	193647561	193647562	ep_weak	smedGene_18368	+
smed_chr1	195142632	195142633	ep_weak	smedGene_18475	+
smed_chr1	199541835	199541836	ep_weak	smedGene_18851	+
smed_chr1	199686538	199686539	ep_weak	smedGene_18867	+
smed_chr1	200440562	200440563	ep_weak	smedGene_18928	+
smed_chr1	204601114	204601115	ep_weak	smedGene_19342	+
smed_chr1	204721986	204721987	ep_weak	smedGene_19347	+
smed_chr1	204721986	204721987	ep_weak	smedGene_19348	+
smed_chr1	205700618	205700619	ep_weak	smedGene_19422	+
smed_chr1	205700618	205700619	ep_weak	smedGene_19423	+
smed_chr1	205696289	205696290	ep_weak	smedGene_19421	+
smed_chr1	207320807	207320808	ep_weak	smedGene_19578	+
smed_chr1	208640020	208640021	ep_weak	smedGene_19703	+
smed_chr1	208868459	208868460	ep_weak	smedGene_19740	+
smed_chr1	209053735	209053736	ep_weak	smedGene_19771	+
smed_chr1	209242995	209242996	ep_weak	smedGene_19785	+
smed_chr1	209598626	209598627	ep_weak	smedGene_19810	+
smed_chr1	210634212	210634213	ep_weak	smedGene_19902	+
smed_chr1	211714338	211714339	ep_weak	smedGene_19990	+
smed_chr1	212598796	212598797	ep_weak	smedGene_20105	+
smed_chr1	212653812	212653813	ep_weak	smedGene_20112	+
smed_chr1	214040652	214040653	ep_weak	smedGene_20282	+
smed_chr1	215443787	215443788	ep_weak	smedGene_20458	+
smed_chr1	215990659	215990660	ep_weak	smedGene_20492	+
smed_chr1	218864672	218864673	ep_weak	smedGene_20770	+
smed_chr1	226231017	226231018	ep_weak	smedGene_21394	+
smed_chr1	227475049	227475050	ep_weak	smedGene_21470	+
smed_chr1	227751615	227751616	ep_weak	smedGene_21499	+
smed_chr1	228593746	228593747	ep_weak	smedGene_21582	+
smed_chr1	231966894	231966895	ep_weak	smedGene_21821	+
smed_chr1	232926336	232926337	ep_weak	smedGene_21896	+
smed_chr1	232952819	232952820	ep_weak	smedGene_21899	+
smed_chr1	232908307	232908308	ep_weak	smedGene_21892	+
smed_chr1	233352967	233352968	ep_weak	smedGene_21950	+
smed_chr1	233910860	233910861	ep_weak	smedGene_21981	+
smed_chr1	234633982	234633983	ep_weak	smedGene_22028	+
smed_chr1	235265191	235265192	ep_weak	smedGene_22079	+
smed_chr1	235982250	235982251	ep_weak	smedGene_22151	+
smed_chr1	236058886	236058887	ep_weak	smedGene_22157	+
smed_chr1	236059731	236059732	ep_weak	smedGene_22158	+
smed_chr1	236102810	236102811	ep_weak	smedGene_22163	+
smed_chr1	236924651	236924652	ep_weak	smedGene_22243	+
smed_chr1	237581572	237581573	ep_weak	smedGene_22333	+
smed_chr1	238368864	238368865	ep_weak	smedGene_22387	+
smed_chr1	239295250	239295251	ep_weak	smedGene_22446	+
smed_chr1	243480854	243480855	ep_weak	smedGene_22874	+
smed_chr1	244182541	244182542	ep_weak	smedGene_22928	+
smed_chr1	248241171	248241172	ep_weak	smedGene_23361	+
smed_chr1	248256784	248256785	ep_weak	smedGene_23362	+
smed_chr1	248269777	248269778	ep_weak	smedGene_23368	+
smed_chr1	248376505	248376506	ep_weak	smedGene_23381	+
smed_chr1	248377851	248377852	ep_weak	smedGene_23382	+
smed_chr1	248377851	248377852	ep_weak	smedGene_23383	+
smed_chr1	248377894	248377895	ep_weak	smedGene_23384	+
smed_chr1	248384662	248384663	ep_weak	smedGene_23392	+
smed_chr1	248384662	248384663	ep_weak	smedGene_23394	+
smed_chr1	248385634	248385635	ep_weak	smedGene_23396	+
smed_chr1	248387446	248387447	ep_weak	smedGene_23399	+
smed_chr1	248698598	248698599	ep_weak	smedGene_23436	+
smed_chr1	248676591	248676592	ep_weak	smedGene_23432	+
smed_chr1	251877561	251877562	ep_weak	smedGene_23750	+
smed_chr1	253243001	253243002	ep_weak	smedGene_23878	+
smed_chr1	253158228	253158229	ep_weak	smedGene_23876	+
smed_chr1	254785482	254785483	ep_weak	smedGene_24025	+
smed_chr1	256567619	256567620	ep_weak	smedGene_24258	+
smed_chr1	257707949	257707950	ep_weak	smedGene_24379	+
smed_chr1	257706761	257706762	ep_weak	smedGene_24378	+
smed_chr1	257764554	257764555	ep_weak	smedGene_24385	+
smed_chr1	258875058	258875059	ep_weak	smedGene_24515	+
smed_chr1	261539711	261539712	ep_weak	smedGene_24751	+
smed_chr1	261541139	261541140	ep_weak	smedGene_24754	+
smed_chr1	261775630	261775631	ep_weak	smedGene_24794	+
smed_chr1	261776757	261776758	ep_weak	smedGene_24796	+
smed_chr1	262249667	262249668	ep_weak	smedGene_24840	+
smed_chr1	263092654	263092655	ep_weak	smedGene_24959	+
smed_chr1	263846403	263846404	ep_weak	smedGene_25071	+
smed_chr1	264097056	264097057	ep_weak	smedGene_25094	+
smed_chr1	264436167	264436168	ep_weak	smedGene_25124	+
smed_chr1	266746045	266746046	ep_weak	smedGene_25310	+
smed_chr1	266944719	266944720	ep_weak	smedGene_25332	+
smed_chr1	267047424	267047425	ep_weak	smedGene_25337	+
smed_chr1	267107657	267107658	ep_weak	smedGene_25340	+
smed_chr1	268059883	268059884	ep_weak	smedGene_25447	+
smed_chr1	269449276	269449277	ep_weak	smedGene_25626	+
smed_chr1	270161167	270161168	ep_weak	smedGene_25683	+
smed_chr1	271535768	271535769	ep_weak	smedGene_25804	+
smed_chr1	271674944	271674945	ep_weak	smedGene_25818	+
smed_chr1	273399597	273399598	ep_weak	smedGene_25960	+
smed_chr1	273464222	273464223	ep_weak	smedGene_25967	+
smed_chr1	273905594	273905595	ep_weak	smedGene_26027	+
smed_chr1	274110875	274110876	ep_weak	smedGene_26053	+
smed_chr1	278330750	278330751	ep_weak	smedGene_26464	+
smed_chr1	278330750	278330751	ep_weak	smedGene_26465	+
smed_chr1	281878640	281878641	ep_weak	smedGene_26828	+
smed_chr1	283255990	283255991	ep_weak	smedGene_26971	+
smed_chr1	284153876	284153877	ep_weak	smedGene_27043	+
smed_chr1	284153876	284153877	ep_weak	smedGene_27044	+
smed_chr1	284153876	284153877	ep_weak	smedGene_27045	+
smed_chr1	286385041	286385042	ep_weak	smedGene_27213	+
smed_chr1	287369640	287369641	ep_weak	smedGene_27309	+
smed_chr1	287528497	287528498	ep_weak	smedGene_27338	+
smed_chr1	287605089	287605090	ep_weak	smedGene_27342	+
smed_chr1	291489037	291489038	ep_weak	smedGene_27751	+
smed_chr1	294558838	294558839	ep_weak	smedGene_28045	+
smed_chr1	296064697	296064698	ep_weak	smedGene_28169	+
smed_chr1	296769176	296769177	ep_weak	smedGene_28231	+
smed_chr1	297251195	297251196	ep_weak	smedGene_28260	+
smed_chr1	297610806	297610807	ep_weak	smedGene_28288	+
smed_chr1	297731038	297731039	ep_weak	smedGene_28300	+
smed_chr1	301704804	301704805	ep_weak	smedGene_28705	+
smed_chr1	301930227	301930228	ep_weak	smedGene_28747	+
smed_chr1	304187288	304187289	ep_weak	smedGene_29031	+
smed_chr1	304188400	304188401	ep_weak	smedGene_29032	+
smed_chr1	304181059	304181060	ep_weak	smedGene_29024	+
smed_chr1	305614616	305614617	ep_weak	smedGene_29180	+
smed_chr1	305614976	305614977	ep_weak	smedGene_29181	+
smed_chr1	305808149	305808150	ep_weak	smedGene_29230	+
smed_chr1	311698839	311698840	ep_weak	smedGene_29739	+
smed_chr1	312988862	312988863	ep_weak	smedGene_29913	+
smed_chr1	313053850	313053851	ep_weak	smedGene_29918	+
smed_chr1	313170315	313170316	ep_weak	smedGene_29929	+
smed_chr1	316128638	316128639	ep_weak	smedGene_30140	+
smed_chr1	316779172	316779173	ep_weak	smedGene_30200	+
smed_chr1	316937349	316937350	ep_weak	smedGene_30231	+
smed_chr1	318357628	318357629	ep_weak	smedGene_30346	+
smed_chr1	318358000	318358001	ep_weak	smedGene_30347	+
smed_chr1	321064420	321064421	ep_weak	smedGene_30550	+
smed_chr1	321802549	321802550	ep_weak	smedGene_30645	+
smed_chr1	323060116	323060117	ep_weak	smedGene_30716	+
smed_chr1	324170756	324170757	ep_weak	smedGene_30819	+
smed_chr1	324214735	324214736	ep_weak	smedGene_30826	+
smed_chr1	324394720	324394721	ep_weak	smedGene_30836	+
smed_chr1	325507609	325507610	ep_weak	smedGene_30918	+
smed_chr1	325765947	325765948	ep_weak	smedGene_30951	+
smed_chr1	326333807	326333808	ep_weak	smedGene_30985	+
smed_chr1	326745492	326745493	ep_weak	smedGene_31026	+
smed_chr1	326838490	326838491	ep_weak	smedGene_31039	+
smed_chr1	327068563	327068564	ep_weak	smedGene_31053	+
smed_chr1	327070054	327070055	ep_weak	smedGene_31054	+
smed_chr1	327965030	327965031	ep_weak	smedGene_31107	+
smed_chr1	329846979	329846980	ep_weak	smedGene_31290	+
smed_chr1	330219868	330219869	ep_weak	smedGene_31320	+
smed_chr1	331155152	331155153	ep_weak	smedGene_31464	+
smed_chr1	331157407	331157408	ep_weak	smedGene_31466	+
smed_chr1	331157845	331157846	ep_weak	smedGene_31468	+
smed_chr1	331157845	331157846	ep_weak	smedGene_31469	+
smed_chr1	331682313	331682314	ep_weak	smedGene_31503	+
smed_chr1	331814599	331814600	ep_weak	smedGene_31518	+
smed_chr1	332064680	332064681	ep_weak	smedGene_31539	+
smed_chr1	332076024	332076025	ep_weak	smedGene_31540	+
smed_chr1	332080591	332080592	ep_weak	smedGene_31542	+
smed_chr1	332082437	332082438	ep_weak	smedGene_31546	+
smed_chr1	332082861	332082862	ep_weak	smedGene_31548	+
smed_chr1	332064181	332064182	ep_weak	smedGene_31538	+
smed_chr1	332449096	332449097	ep_weak	smedGene_31598	+
smed_chr2	1480239	1480240	ep_weak	smedGene_31811	+
smed_chr2	1486967	1486968	ep_weak	smedGene_31815	+
smed_chr2	1487032	1487033	ep_weak	smedGene_31816	+
smed_chr2	1488193	1488194	ep_weak	smedGene_31819	+
smed_chr2	1516043	1516044	ep_weak	smedGene_31825	+
smed_chr2	2791097	2791098	ep_weak	smedGene_31936	+
smed_chr2	3401512	3401513	ep_weak	smedGene_31973	+
smed_chr2	4846573	4846574	ep_weak	smedGene_32073	+
smed_chr2	5380416	5380417	ep_weak	smedGene_32141	+
smed_chr2	5609126	5609127	ep_weak	smedGene_32168	+
smed_chr2	5609204	5609205	ep_weak	smedGene_32169	+
smed_chr2	5609481	5609482	ep_weak	smedGene_32170	+
smed_chr2	5611308	5611309	ep_weak	smedGene_32172	+
smed_chr2	5611308	5611309	ep_weak	smedGene_32173	+
smed_chr2	5728065	5728066	ep_weak	smedGene_32184	+
smed_chr2	5728143	5728144	ep_weak	smedGene_32185	+
smed_chr2	5728363	5728364	ep_weak	smedGene_32186	+
smed_chr2	5759850	5759851	ep_weak	smedGene_32190	+
smed_chr2	6618832	6618833	ep_weak	smedGene_32279	+
smed_chr2	6726235	6726236	ep_weak	smedGene_32294	+
smed_chr2	6730723	6730724	ep_weak	smedGene_32296	+
smed_chr2	6734042	6734043	ep_weak	smedGene_32299	+
smed_chr2	6780613	6780614	ep_weak	smedGene_32309	+
smed_chr2	6782832	6782833	ep_weak	smedGene_32311	+
smed_chr2	6783931	6783932	ep_weak	smedGene_32312	+
smed_chr2	6876809	6876810	ep_weak	smedGene_32320	+
smed_chr2	6945960	6945961	ep_weak	smedGene_32328	+
smed_chr2	6984193	6984194	ep_weak	smedGene_32339	+
smed_chr2	7308090	7308091	ep_weak	smedGene_32371	+
smed_chr2	7737232	7737233	ep_weak	smedGene_32442	+
smed_chr2	8109605	8109606	ep_weak	smedGene_32503	+
smed_chr2	8109605	8109606	ep_weak	smedGene_32505	+
smed_chr2	9472810	9472811	ep_weak	smedGene_32668	+
smed_chr2	10888681	10888682	ep_weak	smedGene_32765	+
smed_chr2	11851100	11851101	ep_weak	smedGene_32866	+
smed_chr2	13334248	13334249	ep_weak	smedGene_33007	+
smed_chr2	13856560	13856561	ep_weak	smedGene_33091	+
smed_chr2	14275491	14275492	ep_weak	smedGene_33137	+
smed_chr2	14316516	14316517	ep_weak	smedGene_33142	+
smed_chr2	14967236	14967237	ep_weak	smedGene_33210	+
smed_chr2	15411528	15411529	ep_weak	smedGene_33237	+
smed_chr2	16183224	16183225	ep_weak	smedGene_33295	+
smed_chr2	17083132	17083133	ep_weak	smedGene_33350	+
smed_chr2	17667388	17667389	ep_weak	smedGene_33421	+
smed_chr2	19503166	19503167	ep_weak	smedGene_33620	+
smed_chr2	19463696	19463697	ep_weak	smedGene_33619	+
smed_chr2	19698937	19698938	ep_weak	smedGene_33627	+
smed_chr2	20136387	20136388	ep_weak	smedGene_33680	+
smed_chr2	21810680	21810681	ep_weak	smedGene_33856	+
smed_chr2	21966712	21966713	ep_weak	smedGene_33865	+
smed_chr2	22290272	22290273	ep_weak	smedGene_33884	+
smed_chr2	22389890	22389891	ep_weak	smedGene_33899	+
smed_chr2	22630741	22630742	ep_weak	smedGene_33926	+
smed_chr2	27257772	27257773	ep_weak	smedGene_34364	+
smed_chr2	28795222	28795223	ep_weak	smedGene_34474	+
smed_chr2	29054357	29054358	ep_weak	smedGene_34489	+
smed_chr2	29055999	29056000	ep_weak	smedGene_34490	+
smed_chr2	29863753	29863754	ep_weak	smedGene_34599	+
smed_chr2	29863417	29863418	ep_weak	smedGene_34598	+
smed_chr2	29874353	29874354	ep_weak	smedGene_34602	+
smed_chr2	29887302	29887303	ep_weak	smedGene_34606	+
smed_chr2	31066584	31066585	ep_weak	smedGene_34749	+
smed_chr2	31086922	31086923	ep_weak	smedGene_34753	+
smed_chr2	32841544	32841545	ep_weak	smedGene_34878	+
smed_chr2	32862740	32862741	ep_weak	smedGene_34882	+
smed_chr2	33007063	33007064	ep_weak	smedGene_34898	+
smed_chr2	33334570	33334571	ep_weak	smedGene_34956	+
smed_chr2	33311170	33311171	ep_weak	smedGene_34947	+
smed_chr2	33467465	33467466	ep_weak	smedGene_34995	+
smed_chr2	34138038	34138039	ep_weak	smedGene_35048	+
smed_chr2	34539987	34539988	ep_weak	smedGene_35084	+
smed_chr2	34874276	34874277	ep_weak	smedGene_35122	+
smed_chr2	35936981	35936982	ep_weak	smedGene_35209	+
smed_chr2	35994578	35994579	ep_weak	smedGene_35212	+
smed_chr2	36052890	36052891	ep_weak	smedGene_35222	+
smed_chr2	36290079	36290080	ep_weak	smedGene_35241	+
smed_chr2	36750700	36750701	ep_weak	smedGene_35273	+
smed_chr2	37022704	37022705	ep_weak	smedGene_35281	+
smed_chr2	37035013	37035014	ep_weak	smedGene_35282	+
smed_chr2	37813286	37813287	ep_weak	smedGene_35410	+
smed_chr2	38079052	38079053	ep_weak	smedGene_35428	+
smed_chr2	38042062	38042063	ep_weak	smedGene_35425	+
smed_chr2	38821310	38821311	ep_weak	smedGene_35505	+
smed_chr2	38950432	38950433	ep_weak	smedGene_35525	+
smed_chr2	39363695	39363696	ep_weak	smedGene_35574	+
smed_chr2	40993887	40993888	ep_weak	smedGene_35751	+
smed_chr2	41837087	41837088	ep_weak	smedGene_35840	+
smed_chr2	42836100	42836101	ep_weak	smedGene_35950	+
smed_chr2	43694486	43694487	ep_weak	smedGene_36054	+
smed_chr2	44547181	44547182	ep_weak	smedGene_36138	+
smed_chr2	44547851	44547852	ep_weak	smedGene_36139	+
smed_chr2	44635656	44635657	ep_weak	smedGene_36150	+
smed_chr2	45348207	45348208	ep_weak	smedGene_36207	+
smed_chr2	46150027	46150028	ep_weak	smedGene_36268	+
smed_chr2	46704099	46704100	ep_weak	smedGene_36308	+
smed_chr2	48761918	48761919	ep_weak	smedGene_36504	+
smed_chr2	49488125	49488126	ep_weak	smedGene_36610	+
smed_chr2	49996858	49996859	ep_weak	smedGene_36654	+
smed_chr2	50584880	50584881	ep_weak	smedGene_36701	+
smed_chr2	52424575	52424576	ep_weak	smedGene_36859	+
smed_chr2	52420494	52420495	ep_weak	smedGene_36856	+
smed_chr2	52431544	52431545	ep_weak	smedGene_36863	+
smed_chr2	53112299	53112300	ep_weak	smedGene_36944	+
smed_chr2	53086232	53086233	ep_weak	smedGene_36939	+
smed_chr2	53459654	53459655	ep_weak	smedGene_36995	+
smed_chr2	53419802	53419803	ep_weak	smedGene_36993	+
smed_chr2	55420954	55420955	ep_weak	smedGene_37156	+
smed_chr2	55474388	55474389	ep_weak	smedGene_37162	+
smed_chr2	55436428	55436429	ep_weak	smedGene_37157	+
smed_chr2	56219433	56219434	ep_weak	smedGene_37211	+
smed_chr2	56553906	56553907	ep_weak	smedGene_37240	+
smed_chr2	57312670	57312671	ep_weak	smedGene_37310	+
smed_chr2	59458982	59458983	ep_weak	smedGene_37616	+
smed_chr2	59813875	59813876	ep_weak	smedGene_37635	+
smed_chr2	59832052	59832053	ep_weak	smedGene_37637	+
smed_chr2	59969590	59969591	ep_weak	smedGene_37667	+
smed_chr2	60760330	60760331	ep_weak	smedGene_37733	+
smed_chr2	62886953	62886954	ep_weak	smedGene_37994	+
smed_chr2	64432684	64432685	ep_weak	smedGene_38158	+
smed_chr2	65405078	65405079	ep_weak	smedGene_38224	+
smed_chr2	66345973	66345974	ep_weak	smedGene_38348	+
smed_chr2	66912575	66912576	ep_weak	smedGene_38469	+
smed_chr2	68146395	68146396	ep_weak	smedGene_38565	+
smed_chr2	69305250	69305251	ep_weak	smedGene_38681	+
smed_chr2	69783311	69783312	ep_weak	smedGene_38738	+
smed_chr2	71466709	71466710	ep_weak	smedGene_38896	+
smed_chr2	73088588	73088589	ep_weak	smedGene_39071	+
smed_chr2	74848616	74848617	ep_weak	smedGene_39215	+
smed_chr2	75349795	75349796	ep_weak	smedGene_39252	+
smed_chr2	75350310	75350311	ep_weak	smedGene_39253	+
smed_chr2	79504574	79504575	ep_weak	smedGene_39610	+
smed_chr2	80701660	80701661	ep_weak	smedGene_39684	+
smed_chr2	84337584	84337585	ep_weak	smedGene_39967	+
smed_chr2	86577002	86577003	ep_weak	smedGene_40131	+
smed_chr2	86577864	86577865	ep_weak	smedGene_40132	+
smed_chr2	87929519	87929520	ep_weak	smedGene_40280	+
smed_chr2	87946908	87946909	ep_weak	smedGene_40282	+
smed_chr2	87949102	87949103	ep_weak	smedGene_40283	+
smed_chr2	87957155	87957156	ep_weak	smedGene_40284	+
smed_chr2	87959492	87959493	ep_weak	smedGene_40285	+
smed_chr2	87960079	87960080	ep_weak	smedGene_40286	+
smed_chr2	88508676	88508677	ep_weak	smedGene_40354	+
smed_chr2	90622807	90622808	ep_weak	smedGene_40488	+
smed_chr2	93140021	93140022	ep_weak	smedGene_40684	+
smed_chr2	95607788	95607789	ep_weak	smedGene_40913	+
smed_chr2	102580930	102580931	ep_weak	smedGene_41432	+
smed_chr2	102976952	102976953	ep_weak	smedGene_41460	+
smed_chr2	105346972	105346973	ep_weak	smedGene_41647	+
smed_chr2	107212654	107212655	ep_weak	smedGene_41807	+
smed_chr2	107212685	107212686	ep_weak	smedGene_41808	+
smed_chr2	107359492	107359493	ep_weak	smedGene_41837	+
smed_chr2	107396146	107396147	ep_weak	smedGene_41842	+
smed_chr2	108335113	108335114	ep_weak	smedGene_41955	+
smed_chr2	108672614	108672615	ep_weak	smedGene_41998	+
smed_chr2	109601071	109601072	ep_weak	smedGene_42075	+
smed_chr2	109601475	109601476	ep_weak	smedGene_42076	+
smed_chr2	109833422	109833423	ep_weak	smedGene_42139	+
smed_chr2	111380369	111380370	ep_weak	smedGene_42305	+
smed_chr2	111546767	111546768	ep_weak	smedGene_42327	+
smed_chr2	111549110	111549111	ep_weak	smedGene_42330	+
smed_chr2	111550275	111550276	ep_weak	smedGene_42332	+
smed_chr2	111551247	111551248	ep_weak	smedGene_42333	+
smed_chr2	111551610	111551611	ep_weak	smedGene_42334	+
smed_chr2	111551952	111551953	ep_weak	smedGene_42335	+
smed_chr2	111554322	111554323	ep_weak	smedGene_42338	+
smed_chr2	111554354	111554355	ep_weak	smedGene_42339	+
smed_chr2	111522947	111522948	ep_weak	smedGene_42319	+
smed_chr2	112731930	112731931	ep_weak	smedGene_42442	+
smed_chr2	113035467	113035468	ep_weak	smedGene_42470	+
smed_chr2	113267056	113267057	ep_weak	smedGene_42502	+
smed_chr2	115233826	115233827	ep_weak	smedGene_42672	+
smed_chr2	119025975	119025976	ep_weak	smedGene_42948	+
smed_chr2	121476261	121476262	ep_weak	smedGene_43146	+
smed_chr2	121906496	121906497	ep_weak	smedGene_43174	+
smed_chr2	122369567	122369568	ep_weak	smedGene_43210	+
smed_chr2	124410472	124410473	ep_weak	smedGene_43383	+
smed_chr2	125724891	125724892	ep_weak	smedGene_43507	+
smed_chr2	126425491	126425492	ep_weak	smedGene_43563	+
smed_chr2	127018225	127018226	ep_weak	smedGene_43602	+
smed_chr2	127450367	127450368	ep_weak	smedGene_43623	+
smed_chr2	129977089	129977090	ep_weak	smedGene_43820	+
smed_chr2	130114693	130114694	ep_weak	smedGene_43828	+
smed_chr2	131348797	131348798	ep_weak	smedGene_43917	+
smed_chr2	132710287	132710288	ep_weak	smedGene_44063	+
smed_chr2	132710840	132710841	ep_weak	smedGene_44065	+
smed_chr2	132721777	132721778	ep_weak	smedGene_44070	+
smed_chr2	132726487	132726488	ep_weak	smedGene_44071	+
smed_chr2	132705499	132705500	ep_weak	smedGene_44061	+
smed_chr2	133419838	133419839	ep_weak	smedGene_44156	+
smed_chr2	133974581	133974582	ep_weak	smedGene_44227	+
smed_chr2	135297665	135297666	ep_weak	smedGene_44339	+
smed_chr2	137575365	137575366	ep_weak	smedGene_44524	+
smed_chr2	137646650	137646651	ep_weak	smedGene_44530	+
smed_chr2	140180314	140180315	ep_weak	smedGene_44663	+
smed_chr2	141926684	141926685	ep_weak	smedGene_44799	+
smed_chr2	147369941	147369942	ep_weak	smedGene_45323	+
smed_chr2	147613332	147613333	ep_weak	smedGene_45336	+
smed_chr2	149148395	149148396	ep_weak	smedGene_45473	+
smed_chr2	149789577	149789578	ep_weak	smedGene_45522	+
smed_chr2	149789903	149789904	ep_weak	smedGene_45523	+
smed_chr2	150146030	150146031	ep_weak	smedGene_45552	+
smed_chr2	151245246	151245247	ep_weak	smedGene_45647	+
smed_chr2	151569574	151569575	ep_weak	smedGene_45669	+
smed_chr2	152494230	152494231	ep_weak	smedGene_45728	+
smed_chr2	153660713	153660714	ep_weak	smedGene_45848	+
smed_chr2	157728259	157728260	ep_weak	smedGene_46277	+
smed_chr2	159440829	159440830	ep_weak	smedGene_46403	+
smed_chr2	159556415	159556416	ep_weak	smedGene_46411	+
smed_chr2	159995654	159995655	ep_weak	smedGene_46463	+
smed_chr2	160831514	160831515	ep_weak	smedGene_46528	+
smed_chr2	161129202	161129203	ep_weak	smedGene_46554	+
smed_chr2	161691895	161691896	ep_weak	smedGene_46621	+
smed_chr2	162328869	162328870	ep_weak	smedGene_46676	+
smed_chr2	168225135	168225136	ep_weak	smedGene_47162	+
smed_chr2	168324524	168324525	ep_weak	smedGene_47167	+
smed_chr2	170126255	170126256	ep_weak	smedGene_47310	+
smed_chr2	172734862	172734863	ep_weak	smedGene_47568	+
smed_chr2	172778055	172778056	ep_weak	smedGene_47570	+
smed_chr2	173021052	173021053	ep_weak	smedGene_47596	+
smed_chr2	174023835	174023836	ep_weak	smedGene_47689	+
smed_chr2	176483195	176483196	ep_weak	smedGene_47934	+
smed_chr2	177972270	177972271	ep_weak	smedGene_48101	+
smed_chr2	179589174	179589175	ep_weak	smedGene_48292	+
smed_chr2	180026694	180026695	ep_weak	smedGene_48330	+
smed_chr2	180237412	180237413	ep_weak	smedGene_48337	+
smed_chr2	180768755	180768756	ep_weak	smedGene_48369	+
smed_chr2	181276484	181276485	ep_weak	smedGene_48404	+
smed_chr2	182332368	182332369	ep_weak	smedGene_48500	+
smed_chr2	182346419	182346420	ep_weak	smedGene_48504	+
smed_chr2	182346419	182346420	ep_weak	smedGene_48505	+
smed_chr2	182372024	182372025	ep_weak	smedGene_48506	+
smed_chr2	182866337	182866338	ep_weak	smedGene_48524	+
smed_chr2	184379505	184379506	ep_weak	smedGene_48662	+
smed_chr2	185376129	185376130	ep_weak	smedGene_48777	+
smed_chr2	185347457	185347458	ep_weak	smedGene_48776	+
smed_chr2	187121693	187121694	ep_weak	smedGene_48975	+
smed_chr2	187697995	187697996	ep_weak	smedGene_49041	+
smed_chr2	188290779	188290780	ep_weak	smedGene_49109	+
smed_chr2	188267622	188267623	ep_weak	smedGene_49108	+
smed_chr2	188871678	188871679	ep_weak	smedGene_49141	+
smed_chr2	191263123	191263124	ep_weak	smedGene_49383	+
smed_chr2	191865497	191865498	ep_weak	smedGene_49461	+
smed_chr2	191869495	191869496	ep_weak	smedGene_49462	+
smed_chr2	191915182	191915183	ep_weak	smedGene_49473	+
smed_chr2	192117630	192117631	ep_weak	smedGene_49481	+
smed_chr2	192374330	192374331	ep_weak	smedGene_49513	+
smed_chr2	192671362	192671363	ep_weak	smedGene_49531	+
smed_chr2	192835142	192835143	ep_weak	smedGene_49563	+
smed_chr2	192835649	192835650	ep_weak	smedGene_49565	+
smed_chr2	192835748	192835749	ep_weak	smedGene_49566	+
smed_chr2	194772020	194772021	ep_weak	smedGene_49756	+
smed_chr2	194839209	194839210	ep_weak	smedGene_49762	+
smed_chr2	198411311	198411312	ep_weak	smedGene_50096	+
smed_chr2	200263610	200263611	ep_weak	smedGene_50234	+
smed_chr2	200849894	200849895	ep_weak	smedGene_50300	+
smed_chr2	201082816	201082817	ep_weak	smedGene_50323	+
smed_chr2	204479510	204479511	ep_weak	smedGene_50630	+
smed_chr2	204965209	204965210	ep_weak	smedGene_50682	+
smed_chr2	205938574	205938575	ep_weak	smedGene_50802	+
smed_chr2	206666844	206666845	ep_weak	smedGene_50895	+
smed_chr2	206919710	206919711	ep_weak	smedGene_50917	+
smed_chr2	207070483	207070484	ep_weak	smedGene_50950	+
smed_chr2	207823541	207823542	ep_weak	smedGene_50997	+
smed_chr2	207828172	207828173	ep_weak	smedGene_50998	+
smed_chr2	207828172	207828173	ep_weak	smedGene_50999	+
smed_chr2	209273560	209273561	ep_weak	smedGene_51156	+
smed_chr2	209679909	209679910	ep_weak	smedGene_51199	+
smed_chr2	209912331	209912332	ep_weak	smedGene_51222	+
smed_chr2	210758187	210758188	ep_weak	smedGene_51313	+
smed_chr2	211992033	211992034	ep_weak	smedGene_51445	+
smed_chr2	212508849	212508850	ep_weak	smedGene_51498	+
smed_chr2	212525310	212525311	ep_weak	smedGene_51500	+
smed_chr2	212556380	212556381	ep_weak	smedGene_51504	+
smed_chr2	212559371	212559372	ep_weak	smedGene_51508	+
smed_chr2	213706066	213706067	ep_weak	smedGene_51620	+
smed_chr2	213714966	213714967	ep_weak	smedGene_51631	+
smed_chr2	213715243	213715244	ep_weak	smedGene_51632	+
smed_chr2	213715503	213715504	ep_weak	smedGene_51633	+
smed_chr2	214760992	214760993	ep_weak	smedGene_51771	+
smed_chr2	216376781	216376782	ep_weak	smedGene_51938	+
smed_chr2	216453426	216453427	ep_weak	smedGene_51944	+
smed_chr2	216553673	216553674	ep_weak	smedGene_51949	+
smed_chr2	216568168	216568169	ep_weak	smedGene_51953	+
smed_chr2	216568576	216568577	ep_weak	smedGene_51954	+
smed_chr2	217016536	217016537	ep_weak	smedGene_51988	+
smed_chr2	218329397	218329398	ep_weak	smedGene_52151	+
smed_chr2	218351226	218351227	ep_weak	smedGene_52168	+
smed_chr2	219158575	219158576	ep_weak	smedGene_52282	+
smed_chr2	219471974	219471975	ep_weak	smedGene_52328	+
smed_chr2	221280532	221280533	ep_weak	smedGene_52499	+
smed_chr2	221522184	221522185	ep_weak	smedGene_52521	+
smed_chr2	225431804	225431805	ep_weak	smedGene_52913	+
smed_chr2	226067812	226067813	ep_weak	smedGene_52992	+
smed_chr2	226894286	226894287	ep_weak	smedGene_53087	+
smed_chr2	227089071	227089072	ep_weak	smedGene_53120	+
smed_chr2	227092091	227092092	ep_weak	smedGene_53121	+
smed_chr2	227101177	227101178	ep_weak	smedGene_53127	+
smed_chr2	228799572	228799573	ep_weak	smedGene_53291	+
smed_chr2	228800355	228800356	ep_weak	smedGene_53292	+
smed_chr2	229514911	229514912	ep_weak	smedGene_53347	+
smed_chr2	231139317	231139318	ep_weak	smedGene_53461	+
smed_chr2	231797484	231797485	ep_weak	smedGene_53503	+
smed_chr2	232209244	232209245	ep_weak	smedGene_53531	+
smed_chr2	234009251	234009252	ep_weak	smedGene_53724	+
smed_chr2	234009251	234009252	ep_weak	smedGene_53725	+
smed_chr2	233984423	233984424	ep_weak	smedGene_53721	+
smed_chr2	234274579	234274580	ep_weak	smedGene_53750	+
smed_chr2	235505368	235505369	ep_weak	smedGene_53853	+
smed_chr2	235919058	235919059	ep_weak	smedGene_53899	+
smed_chr2	236243598	236243599	ep_weak	smedGene_53918	+
smed_chr2	237716104	237716105	ep_weak	smedGene_54058	+
smed_chr2	237694679	237694680	ep_weak	smedGene_54052	+
smed_chr2	238318599	238318600	ep_weak	smedGene_54102	+
smed_chr2	239894058	239894059	ep_weak	smedGene_54245	+
smed_chr2	241281599	241281600	ep_weak	smedGene_54339	+
smed_chr2	241470883	241470884	ep_weak	smedGene_54376	+
smed_chr2	241479788	241479789	ep_weak	smedGene_54381	+
smed_chr2	241479815	241479816	ep_weak	smedGene_54382	+
smed_chr2	241684996	241684997	ep_weak	smedGene_54396	+
smed_chr2	242766174	242766175	ep_weak	smedGene_54507	+
smed_chr2	243181994	243181995	ep_weak	smedGene_54538	+
smed_chr2	243770720	243770721	ep_weak	smedGene_54596	+
smed_chr2	244410995	244410996	ep_weak	smedGene_54663	+
smed_chr2	244854956	244854957	ep_weak	smedGene_54687	+
smed_chr2	246014013	246014014	ep_weak	smedGene_54761	+
smed_chr2	246120227	246120228	ep_weak	smedGene_54771	+
smed_chr2	246811718	246811719	ep_weak	smedGene_54832	+
smed_chr2	246813457	246813458	ep_weak	smedGene_54833	+
smed_chr2	249919177	249919178	ep_weak	smedGene_55045	+
smed_chr2	250050861	250050862	ep_weak	smedGene_55061	+
smed_chr2	250051926	250051927	ep_weak	smedGene_55062	+
smed_chr2	251917874	251917875	ep_weak	smedGene_55190	+
smed_chr2	253482631	253482632	ep_weak	smedGene_55333	+
smed_chr2	255637239	255637240	ep_weak	smedGene_55613	+
smed_chr2	255637288	255637289	ep_weak	smedGene_55614	+
smed_chr2	255617387	255617388	ep_weak	smedGene_55611	+
smed_chr2	258943353	258943354	ep_weak	smedGene_55919	+
smed_chr2	258943353	258943354	ep_weak	smedGene_55918	+
smed_chr2	260002760	260002761	ep_weak	smedGene_55997	+
smed_chr3	1963759	1963760	ep_weak	smedGene_56598	+
smed_chr3	3190958	3190959	ep_weak	smedGene_56706	+
smed_chr3	4684313	4684314	ep_weak	smedGene_56869	+
smed_chr3	4686331	4686332	ep_weak	smedGene_56870	+
smed_chr3	4753426	4753427	ep_weak	smedGene_56883	+
smed_chr3	5705749	5705750	ep_weak	smedGene_57003	+
smed_chr3	5884140	5884141	ep_weak	smedGene_57027	+
smed_chr3	10876454	10876455	ep_weak	smedGene_57512	+
smed_chr3	10797825	10797826	ep_weak	smedGene_57498	+
smed_chr3	11388490	11388491	ep_weak	smedGene_57597	+
smed_chr3	14214218	14214219	ep_weak	smedGene_57900	+
smed_chr3	14242736	14242737	ep_weak	smedGene_57907	+
smed_chr3	15818537	15818538	ep_weak	smedGene_57993	+
smed_chr3	16205757	16205758	ep_weak	smedGene_58023	+
smed_chr3	16742293	16742294	ep_weak	smedGene_58067	+
smed_chr3	16865044	16865045	ep_weak	smedGene_58090	+
smed_chr3	18356930	18356931	ep_weak	smedGene_58208	+
smed_chr3	19267721	19267722	ep_weak	smedGene_58289	+
smed_chr3	19778092	19778093	ep_weak	smedGene_58309	+
smed_chr3	19779425	19779426	ep_weak	smedGene_58311	+
smed_chr3	19781180	19781181	ep_weak	smedGene_58316	+
smed_chr3	20043273	20043274	ep_weak	smedGene_58341	+
smed_chr3	20043954	20043955	ep_weak	smedGene_58342	+
smed_chr3	20044518	20044519	ep_weak	smedGene_58345	+
smed_chr3	20044602	20044603	ep_weak	smedGene_58346	+
smed_chr3	20045752	20045753	ep_weak	smedGene_58348	+
smed_chr3	20046549	20046550	ep_weak	smedGene_58350	+
smed_chr3	20050140	20050141	ep_weak	smedGene_58356	+
smed_chr3	20182120	20182121	ep_weak	smedGene_58370	+
smed_chr3	20921097	20921098	ep_weak	smedGene_58433	+
smed_chr3	21199035	21199036	ep_weak	smedGene_58468	+
smed_chr3	21573629	21573630	ep_weak	smedGene_58487	+
smed_chr3	21830831	21830832	ep_weak	smedGene_58565	+
smed_chr3	22126582	22126583	ep_weak	smedGene_58602	+
smed_chr3	25395027	25395028	ep_weak	smedGene_58851	+
smed_chr3	25628622	25628623	ep_weak	smedGene_58868	+
smed_chr3	25883691	25883692	ep_weak	smedGene_58887	+
smed_chr3	26193921	26193922	ep_weak	smedGene_58905	+
smed_chr3	28323537	28323538	ep_weak	smedGene_59119	+
smed_chr3	30450053	30450054	ep_weak	smedGene_59244	+
smed_chr3	30450306	30450307	ep_weak	smedGene_59245	+
smed_chr3	30452180	30452181	ep_weak	smedGene_59247	+
smed_chr3	30453122	30453123	ep_weak	smedGene_59248	+
smed_chr3	30454123	30454124	ep_weak	smedGene_59249	+
smed_chr3	30490884	30490885	ep_weak	smedGene_59262	+
smed_chr3	30609963	30609964	ep_weak	smedGene_59280	+
smed_chr3	31978749	31978750	ep_weak	smedGene_59407	+
smed_chr3	32099572	32099573	ep_weak	smedGene_59412	+
smed_chr3	32099596	32099597	ep_weak	smedGene_59413	+
smed_chr3	32104898	32104899	ep_weak	smedGene_59416	+
smed_chr3	35282235	35282236	ep_weak	smedGene_59747	+
smed_chr3	35464625	35464626	ep_weak	smedGene_59771	+
smed_chr3	35465369	35465370	ep_weak	smedGene_59774	+
smed_chr3	35600193	35600194	ep_weak	smedGene_59784	+
smed_chr3	35950867	35950868	ep_weak	smedGene_59832	+
smed_chr3	38471097	38471098	ep_weak	smedGene_60014	+
smed_chr3	42052924	42052925	ep_weak	smedGene_60369	+
smed_chr3	42106565	42106566	ep_weak	smedGene_60378	+
smed_chr3	43726580	43726581	ep_weak	smedGene_60531	+
smed_chr3	44207137	44207138	ep_weak	smedGene_60570	+
smed_chr3	44460794	44460795	ep_weak	smedGene_60585	+
smed_chr3	44630944	44630945	ep_weak	smedGene_60614	+
smed_chr3	45894412	45894413	ep_weak	smedGene_60742	+
smed_chr3	45894445	45894446	ep_weak	smedGene_60743	+
smed_chr3	46222167	46222168	ep_weak	smedGene_60795	+
smed_chr3	46894484	46894485	ep_weak	smedGene_60859	+
smed_chr3	50759765	50759766	ep_weak	smedGene_61173	+
smed_chr3	52193776	52193777	ep_weak	smedGene_61344	+
smed_chr3	57255486	57255487	ep_weak	smedGene_61775	+
smed_chr3	58162251	58162252	ep_weak	smedGene_61838	+
smed_chr3	58136331	58136332	ep_weak	smedGene_61834	+
smed_chr3	59456021	59456022	ep_weak	smedGene_61951	+
smed_chr3	60254771	60254772	ep_weak	smedGene_62056	+
smed_chr3	60790697	60790698	ep_weak	smedGene_62136	+
smed_chr3	61152880	61152881	ep_weak	smedGene_62172	+
smed_chr3	62301647	62301648	ep_weak	smedGene_62282	+
smed_chr3	63664943	63664944	ep_weak	smedGene_62447	+
smed_chr3	64313562	64313563	ep_weak	smedGene_62538	+
smed_chr3	65622523	65622524	ep_weak	smedGene_62687	+
smed_chr3	65766554	65766555	ep_weak	smedGene_62695	+
smed_chr3	67434399	67434400	ep_weak	smedGene_62860	+
smed_chr3	69383027	69383028	ep_weak	smedGene_63061	+
smed_chr3	69596408	69596409	ep_weak	smedGene_63078	+
smed_chr3	69798493	69798494	ep_weak	smedGene_63093	+
smed_chr3	72438788	72438789	ep_weak	smedGene_63358	+
smed_chr3	73011747	73011748	ep_weak	smedGene_63415	+
smed_chr3	81937952	81937953	ep_weak	smedGene_64331	+
smed_chr3	82866129	82866130	ep_weak	smedGene_64439	+
smed_chr3	84892206	84892207	ep_weak	smedGene_64724	+
smed_chr3	85134438	85134439	ep_weak	smedGene_64735	+
smed_chr3	88959465	88959466	ep_weak	smedGene_65251	+
smed_chr3	88959465	88959466	ep_weak	smedGene_65252	+
smed_chr3	89898550	89898551	ep_weak	smedGene_65385	+
smed_chr3	90356145	90356146	ep_weak	smedGene_65456	+
smed_chr3	91185839	91185840	ep_weak	smedGene_65537	+
smed_chr3	92135122	92135123	ep_weak	smedGene_65658	+
smed_chr3	92135122	92135123	ep_weak	smedGene_65659	+
smed_chr3	92135122	92135123	ep_weak	smedGene_65660	+
smed_chr3	92135122	92135123	ep_weak	smedGene_65661	+
smed_chr3	92133016	92133017	ep_weak	smedGene_65657	+
smed_chr3	95034133	95034134	ep_weak	smedGene_66047	+
smed_chr3	95478797	95478798	ep_weak	smedGene_66074	+
smed_chr3	99043639	99043640	ep_weak	smedGene_66444	+
smed_chr3	100524427	100524428	ep_weak	smedGene_66611	+
smed_chr3	101024465	101024466	ep_weak	smedGene_66639	+
smed_chr3	101240714	101240715	ep_weak	smedGene_66655	+
smed_chr3	102169458	102169459	ep_weak	smedGene_66743	+
smed_chr3	102856689	102856690	ep_weak	smedGene_66872	+
smed_chr3	102858706	102858707	ep_weak	smedGene_66873	+
smed_chr3	102859329	102859330	ep_weak	smedGene_66874	+
smed_chr3	102993747	102993748	ep_weak	smedGene_66892	+
smed_chr3	103567329	103567330	ep_weak	smedGene_66936	+
smed_chr3	103661096	103661097	ep_weak	smedGene_66952	+
smed_chr3	105694689	105694690	ep_weak	smedGene_67144	+
smed_chr3	105697518	105697519	ep_weak	smedGene_67146	+
smed_chr3	105703161	105703162	ep_weak	smedGene_67149	+
smed_chr3	105704142	105704143	ep_weak	smedGene_67150	+
smed_chr3	105859434	105859435	ep_weak	smedGene_67164	+
smed_chr3	106198138	106198139	ep_weak	smedGene_67200	+
smed_chr3	106898030	106898031	ep_weak	smedGene_67275	+
smed_chr3	107052226	107052227	ep_weak	smedGene_67298	+
smed_chr3	107144394	107144395	ep_weak	smedGene_67312	+
smed_chr3	107167154	107167155	ep_weak	smedGene_67322	+
smed_chr3	107176111	107176112	ep_weak	smedGene_67330	+
smed_chr3	107185258	107185259	ep_weak	smedGene_67337	+
smed_chr3	108413235	108413236	ep_weak	smedGene_67426	+
smed_chr3	108426328	108426329	ep_weak	smedGene_67429	+
smed_chr3	109110122	109110123	ep_weak	smedGene_67496	+
smed_chr3	109215764	109215765	ep_weak	smedGene_67500	+
smed_chr3	109553602	109553603	ep_weak	smedGene_67546	+
smed_chr3	109902105	109902106	ep_weak	smedGene_67583	+
smed_chr3	110276175	110276176	ep_weak	smedGene_67643	+
smed_chr3	110265618	110265619	ep_weak	smedGene_67640	+
smed_chr3	110518752	110518753	ep_weak	smedGene_67668	+
smed_chr3	110933643	110933644	ep_weak	smedGene_67712	+
smed_chr3	111525584	111525585	ep_weak	smedGene_67770	+
smed_chr3	113856683	113856684	ep_weak	smedGene_67958	+
smed_chr3	114503758	114503759	ep_weak	smedGene_68031	+
smed_chr3	114588193	114588194	ep_weak	smedGene_68057	+
smed_chr3	115101742	115101743	ep_weak	smedGene_68097	+
smed_chr3	115123825	115123826	ep_weak	smedGene_68100	+
smed_chr3	115206291	115206292	ep_weak	smedGene_68111	+
smed_chr3	115230127	115230128	ep_weak	smedGene_68112	+
smed_chr3	115314851	115314852	ep_weak	smedGene_68133	+
smed_chr3	115395525	115395526	ep_weak	smedGene_68141	+
smed_chr3	115397354	115397355	ep_weak	smedGene_68142	+
smed_chr3	115645342	115645343	ep_weak	smedGene_68174	+
smed_chr3	118010218	118010219	ep_weak	smedGene_68467	+
smed_chr4	196162	196163	ep_weak	smedGene_68569	+
smed_chr4	196234	196235	ep_weak	smedGene_68570	+
smed_chr4	475174	475175	ep_weak	smedGene_68619	+
smed_chr4	485818	485819	ep_weak	smedGene_68625	+
smed_chr4	859940	859941	ep_weak	smedGene_68696	+
smed_chr4	931983	931984	ep_weak	smedGene_68708	+
smed_chr4	933738	933739	ep_weak	smedGene_68709	+
smed_chr4	1121164	1121165	ep_weak	smedGene_68740	+
smed_chr4	1428822	1428823	ep_weak	smedGene_68786	+
smed_chr4	2175330	2175331	ep_weak	smedGene_68891	+
smed_chr4	2232241	2232242	ep_weak	smedGene_68914	+
smed_chr4	2234501	2234502	ep_weak	smedGene_68916	+
smed_chr4	2237010	2237011	ep_weak	smedGene_68917	+
smed_chr4	2238210	2238211	ep_weak	smedGene_68919	+
smed_chr4	2241369	2241370	ep_weak	smedGene_68924	+
smed_chr4	2577563	2577564	ep_weak	smedGene_68993	+
smed_chr4	4374621	4374622	ep_weak	smedGene_69254	+
smed_chr4	4808815	4808816	ep_weak	smedGene_69344	+
smed_chr4	6678253	6678254	ep_weak	smedGene_69546	+
smed_chr4	8081317	8081318	ep_weak	smedGene_69726	+
smed_chr4	8597647	8597648	ep_weak	smedGene_69827	+
smed_chr4	9039410	9039411	ep_weak	smedGene_69880	+
smed_chr4	11137477	11137478	ep_weak	smedGene_70261	+
smed_chr4	11364168	11364169	ep_weak	smedGene_70302	+
smed_chr4	11789754	11789755	ep_weak	smedGene_70349	+
smed_chr4	11983902	11983903	ep_weak	smedGene_70364	+
smed_chr4	12629126	12629127	ep_weak	smedGene_70470	+
smed_chr4	13079097	13079098	ep_weak	smedGene_70521	+
smed_chr4	13204164	13204165	ep_weak	smedGene_70541	+
smed_chr4	13204164	13204165	ep_weak	smedGene_70542	+
smed_chr4	15433833	15433834	ep_weak	smedGene_70814	+
smed_chr4	16446938	16446939	ep_weak	smedGene_70894	+
smed_chr4	16694102	16694103	ep_weak	smedGene_70917	+
smed_chr4	16782024	16782025	ep_weak	smedGene_70926	+
smed_chr4	17412415	17412416	ep_weak	smedGene_70994	+
smed_chr4	17439443	17439444	ep_weak	smedGene_70997	+
smed_chr4	17653820	17653821	ep_weak	smedGene_71022	+
smed_chr4	17661975	17661976	ep_weak	smedGene_71029	+
smed_chr4	20722978	20722979	ep_weak	smedGene_71300	+
smed_chr4	21939576	21939577	ep_weak	smedGene_71412	+
smed_chr4	22966442	22966443	ep_weak	smedGene_71521	+
smed_chr4	24003814	24003815	ep_weak	smedGene_71646	+
smed_chr4	24548041	24548042	ep_weak	smedGene_71744	+
smed_chr4	25652001	25652002	ep_weak	smedGene_71848	+
smed_chr4	25983612	25983613	ep_weak	smedGene_71879	+
smed_chr4	30343057	30343058	ep_weak	smedGene_72255	+
smed_chr4	30929891	30929892	ep_weak	smedGene_72316	+
smed_chr4	34513229	34513230	ep_weak	smedGene_72694	+
smed_chr4	34666743	34666744	ep_weak	smedGene_72716	+
smed_chr4	34626901	34626902	ep_weak	smedGene_72708	+
smed_chr4	35093556	35093557	ep_weak	smedGene_72745	+
smed_chr4	36515393	36515394	ep_weak	smedGene_72902	+
smed_chr4	37037174	37037175	ep_weak	smedGene_72998	+
smed_chr4	37417266	37417267	ep_weak	smedGene_73054	+
smed_chr4	37618866	37618867	ep_weak	smedGene_73064	+
smed_chr4	37618439	37618440	ep_weak	smedGene_73063	+
smed_chr4	38152855	38152856	ep_weak	smedGene_73129	+
smed_chr4	38295074	38295075	ep_weak	smedGene_73143	+
smed_chr4	39339968	39339969	ep_weak	smedGene_73242	+
smed_chr4	41883367	41883368	ep_weak	smedGene_73524	+
smed_chr4	42688910	42688911	ep_weak	smedGene_73632	+
smed_chr4	43976357	43976358	ep_weak	smedGene_73806	+
smed_chr1	63350	63351	ep_yes	smedGene_7	-
smed_chr1	82876	82877	ep_yes	smedGene_11	-
smed_chr1	83205	83206	ep_yes	smedGene_8	-
smed_chr1	291280	291281	ep_yes	smedGene_13	-
smed_chr1	4181194	4181195	ep_yes	smedGene_470	-
smed_chr1	4230549	4230550	ep_yes	smedGene_478	-
smed_chr1	4293248	4293249	ep_yes	smedGene_484	-
smed_chr1	4341070	4341071	ep_yes	smedGene_488	-
smed_chr1	4444191	4444192	ep_yes	smedGene_495	-
smed_chr1	5288110	5288111	ep_yes	smedGene_576	-
smed_chr1	5379325	5379326	ep_yes	smedGene_579	-
smed_chr1	6573375	6573376	ep_yes	smedGene_717	-
smed_chr1	7377981	7377982	ep_yes	smedGene_794	-
smed_chr1	7990396	7990397	ep_yes	smedGene_888	-
smed_chr1	8060415	8060416	ep_yes	smedGene_898	-
smed_chr1	8061220	8061221	ep_yes	smedGene_899	-
smed_chr1	8065106	8065107	ep_yes	smedGene_900	-
smed_chr1	8065712	8065713	ep_yes	smedGene_901	-
smed_chr1	8103400	8103401	ep_yes	smedGene_902	-
smed_chr1	8223883	8223884	ep_yes	smedGene_912	-
smed_chr1	9971992	9971993	ep_yes	smedGene_1144	-
smed_chr1	12806020	12806021	ep_yes	smedGene_1417	-
smed_chr1	13651381	13651382	ep_yes	smedGene_1491	-
smed_chr1	13756467	13756468	ep_yes	smedGene_1499	-
smed_chr1	13757371	13757372	ep_yes	smedGene_1501	-
smed_chr1	14062096	14062097	ep_yes	smedGene_1536	-
smed_chr1	14067749	14067750	ep_yes	smedGene_1534	-
smed_chr1	15126791	15126792	ep_yes	smedGene_1635	-
smed_chr1	15446958	15446959	ep_yes	smedGene_1656	-
smed_chr1	16905781	16905782	ep_yes	smedGene_1786	-
smed_chr1	16920626	16920627	ep_yes	smedGene_1787	-
smed_chr1	16967183	16967184	ep_yes	smedGene_1793	-
smed_chr1	17003476	17003477	ep_yes	smedGene_1804	-
smed_chr1	17005265	17005266	ep_yes	smedGene_1805	-
smed_chr1	18848340	18848341	ep_yes	smedGene_2024	-
smed_chr1	19171893	19171894	ep_yes	smedGene_2039	-
smed_chr1	19414741	19414742	ep_yes	smedGene_2052	-
smed_chr1	19903268	19903269	ep_yes	smedGene_2109	-
smed_chr1	22154132	22154133	ep_yes	smedGene_2311	-
smed_chr1	25449223	25449224	ep_yes	smedGene_2634	-
smed_chr1	25625377	25625378	ep_yes	smedGene_2675	-
smed_chr1	26820204	26820205	ep_yes	smedGene_2796	-
smed_chr1	26910700	26910701	ep_yes	smedGene_2804	-
smed_chr1	31669975	31669976	ep_yes	smedGene_3218	-
smed_chr1	31885587	31885588	ep_yes	smedGene_3237	-
smed_chr1	32187055	32187056	ep_yes	smedGene_3248	-
smed_chr1	33102260	33102261	ep_yes	smedGene_3310	-
smed_chr1	36104130	36104131	ep_yes	smedGene_3600	-
smed_chr1	37529486	37529487	ep_yes	smedGene_3777	-
smed_chr1	42065672	42065673	ep_yes	smedGene_4224	-
smed_chr1	42576153	42576154	ep_yes	smedGene_4276	-
smed_chr1	43121480	43121481	ep_yes	smedGene_4324	-
smed_chr1	43644325	43644326	ep_yes	smedGene_4385	-
smed_chr1	45790060	45790061	ep_yes	smedGene_4588	-
smed_chr1	46404193	46404194	ep_yes	smedGene_4646	-
smed_chr1	46640379	46640380	ep_yes	smedGene_4667	-
smed_chr1	47105067	47105068	ep_yes	smedGene_4681	-
smed_chr1	47108302	47108303	ep_yes	smedGene_4686	-
smed_chr1	48771987	48771988	ep_yes	smedGene_4827	-
smed_chr1	49324296	49324297	ep_yes	smedGene_4875	-
smed_chr1	49341357	49341358	ep_yes	smedGene_4890	-
smed_chr1	49342234	49342235	ep_yes	smedGene_4891	-
smed_chr1	50398740	50398741	ep_yes	smedGene_4977	-
smed_chr1	53453455	53453456	ep_yes	smedGene_5278	-
smed_chr1	54971882	54971883	ep_yes	smedGene_5443	-
smed_chr1	58276515	58276516	ep_yes	smedGene_5649	-
smed_chr1	58648968	58648969	ep_yes	smedGene_5676	-
smed_chr1	60026151	60026152	ep_yes	smedGene_5793	-
smed_chr1	60821187	60821188	ep_yes	smedGene_5911	-
smed_chr1	61501868	61501869	ep_yes	smedGene_5978	-
smed_chr1	61508335	61508336	ep_yes	smedGene_5980	-
smed_chr1	63382025	63382026	ep_yes	smedGene_6118	-
smed_chr1	64109020	64109021	ep_yes	smedGene_6178	-
smed_chr1	64111265	64111266	ep_yes	smedGene_6177	-
smed_chr1	64385035	64385036	ep_yes	smedGene_6232	-
smed_chr1	64946289	64946290	ep_yes	smedGene_6307	-
smed_chr1	65786062	65786063	ep_yes	smedGene_6411	-
smed_chr1	68073632	68073633	ep_yes	smedGene_6650	-
smed_chr1	68155087	68155088	ep_yes	smedGene_6657	-
smed_chr1	68492849	68492850	ep_yes	smedGene_6672	-
smed_chr1	71458431	71458432	ep_yes	smedGene_6924	-
smed_chr1	74035939	74035940	ep_yes	smedGene_7188	-
smed_chr1	74428949	74428950	ep_yes	smedGene_7215	-
smed_chr1	74680146	74680147	ep_yes	smedGene_7231	-
smed_chr1	76101158	76101159	ep_yes	smedGene_7390	-
smed_chr1	78841666	78841667	ep_yes	smedGene_7652	-
smed_chr1	78842182	78842183	ep_yes	smedGene_7653	-
smed_chr1	78843765	78843766	ep_yes	smedGene_7655	-
smed_chr1	78846187	78846188	ep_yes	smedGene_7656	-
smed_chr1	79281262	79281263	ep_yes	smedGene_7684	-
smed_chr1	80545384	80545385	ep_yes	smedGene_7821	-
smed_chr1	80964730	80964731	ep_yes	smedGene_7845	-
smed_chr1	81067384	81067385	ep_yes	smedGene_7863	-
smed_chr1	82560803	82560804	ep_yes	smedGene_7983	-
smed_chr1	83679091	83679092	ep_yes	smedGene_8157	-
smed_chr1	84789283	84789284	ep_yes	smedGene_8253	-
smed_chr1	85865607	85865608	ep_yes	smedGene_8348	-
smed_chr1	85996283	85996284	ep_yes	smedGene_8359	-
smed_chr1	86120871	86120872	ep_yes	smedGene_8369	-
smed_chr1	86215159	86215160	ep_yes	smedGene_8383	-
smed_chr1	86253467	86253468	ep_yes	smedGene_8385	-
smed_chr1	86885238	86885239	ep_yes	smedGene_8425	-
smed_chr1	87633520	87633521	ep_yes	smedGene_8482	-
smed_chr1	90904818	90904819	ep_yes	smedGene_8811	-
smed_chr1	90905576	90905577	ep_yes	smedGene_8813	-
smed_chr1	91901538	91901539	ep_yes	smedGene_8894	-
smed_chr1	92140452	92140453	ep_yes	smedGene_8921	-
smed_chr1	92935853	92935854	ep_yes	smedGene_8999	-
smed_chr1	92936205	92936206	ep_yes	smedGene_9000	-
smed_chr1	93138048	93138049	ep_yes	smedGene_9012	-
smed_chr1	94234609	94234610	ep_yes	smedGene_9108	-
smed_chr1	94340978	94340979	ep_yes	smedGene_9114	-
smed_chr1	96538940	96538941	ep_yes	smedGene_9319	-
smed_chr1	96592704	96592705	ep_yes	smedGene_9328	-
smed_chr1	96985740	96985741	ep_yes	smedGene_9363	-
smed_chr1	97322546	97322547	ep_yes	smedGene_9389	-
smed_chr1	97453415	97453416	ep_yes	smedGene_9400	-
smed_chr1	97936669	97936670	ep_yes	smedGene_9426	-
smed_chr1	99126498	99126499	ep_yes	smedGene_9565	-
smed_chr1	99134381	99134382	ep_yes	smedGene_9567	-
smed_chr1	100490741	100490742	ep_yes	smedGene_9681	-
smed_chr1	101001664	101001665	ep_yes	smedGene_9717	-
smed_chr1	101331145	101331146	ep_yes	smedGene_9757	-
[truncated: 2,085 more rows]

## Sheet: Constitutive
chr	start	end	Cluster	gene id	sens
[truncated: 1,499 more rows]
