# Supplementary material for: Chromatin analysis of adult pluripotent stem cells reveals a unique stemness maintenance strategy
Source: Sci Adv. 2023 Oct 6;9(40):eadh4887. doi: 10.1126/sciadv.adh4887 (PMC10558129; doi:10.1126/sciadv.adh4887)
Supplement: Supplementary file 2 — Tables S1 to S3, S6 and S7 [file sciadv.adh4887_tables_s1_to_s3_s6_and_s7.zip › adh4887_Table_S7.xlsx]

## Sheet: Neural
Chr	start	end	.	id	sens
SCFE01000677.1	410615	416803	.	98000069|strc	+
SCFE01000227.1	866124	867022	.	98000187|unknown-9	-
SCFE01000150.1	836145	837743	.	98000188|star	-
SCFE01000034.1	1335437	1336383	.	98000297|mppd1	+
SCFE01000053.1	2070597	2071159	.	98000339|abca2	+
SCFE01000556.1	23828	36244	.	98000452|ca2d2	-
SCFE01000003.1	2890719	2895074	.	98000455|wnt2	+
SCFE01000604.1	401236	408966	.	98000468|srbd1	+
SCFE01000256.1	595257	600426	.	98000487|snp25	-
SCFE01000152.1	758683	759580	.	98000501|sk2l2	-
SCFE01000004.1	1864379	1874601	.	98000565|nac3	-
SCFE01000025.1	2509047	2513514	.	98000607|amd	-
SCFE01000102.1	65014	68655	.	98000655|a2mg	+
SCFE01000322.1	330673	345028	.	98000752|myt1	+
SCFE01000296.1	855219	858284	.	98000925|ct112	-
SCFE01000382.1	229771	232800	.	98000963|nek10	-
SCFE01000538.1	65339	67367	.	98000998|muc18	-
SCFE01000641.1	185788	193926	.	98001018|tm206	-
SCFE01000035.1	1711525	1712126	.	98001273|s45a2	+
SCFE01000555.1	431011	434457	.	98001306|tbx2	+
SCFE01000003.1	4757837	4758984	.	98001329|m1ap	-
SCFE01000490.1	226595	226923	.	98001370|unknown-29	+
SCFE01000401.1	74496	88832	.	98001419|syt7	-
SCFE01013334.1	153	527	.	98001448|agrin	+
SCFE01000048.1	344622	344992	.	98001453|sytl5	-
SCFE01000123.1	1531476	1536838	.	98001522|arp19	-
SCFE01000762.1	287968	289158	.	98001561|unknown-35	-
SCFE01000167.1	790951	802249	.	98001683|pk3cd	+
SCFE01000026.1	654602	666512	.	98001712|raly	+
SCFE01000006.1	785206	785890	.	98001736|npff2	+
SCFE01000039.1	2122996	2128272	.	98001787|sytl1	-
SCFE01000006.1	3148192	3175040	.	98001868|dce1	+
SCFE01000434.1	463522	474711	.	98001893|zswm8	-
SCFE01000019.1	2711133	2711539	.	98001895|hpca	-
SCFE01000024.1	574407	599329	.	98001915|panx2	-
SCFE01000479.1	448193	449278	.	98001925|lrrt3	-
SCFE01000975.1	145728	148747	.	98001934|fbt1-2	-
SCFE01000079.1	1644875	1663264	.	98001951|nckx5	-
SCFE01000704.1	212854	218194	.	98001993|calm	+
SCFE01000157.1	207591	212514	.	98002201|unknown-50	-
SCFE01000016.1	391828	392643	.	98002284|dus22	+
SCFE01000102.1	265638	265896	.	98002290|fakd3	-
SCFE01000242.1	900935	908580	.	98002349|unknown-54	+
SCFE01000595.1	99364	115111	.	98002374|fhl2	-
SCFE01000137.1	1296656	1296898	.	98002406|muc5a	-
SCFE01000753.1	188909	191988	.	98002411|lepr	-
SCFE01000202.1	1057697	1060966	.	98002424|trpm8	-
SCFE01000274.1	661422	661680	.	98002500|calm-3	-
SCFE01000004.1	2189755	2202279	.	98002538|emc10	-
SCFE01000799.1	124199	127480	.	98002555|cu002	-
SCFE01000247.1	599637	608103	.	98002560|npdc1	-
SCFE01000252.1	796006	796321	.	98002567|eltd1	-
SCFE01000061.1	243494	251970	.	98002675|unknown-60	-
SCFE01000200.1	393377	394275	.	98002683|hmcn1	+
SCFE01000009.1	2803879	2804408	.	98002716|smad7	-
SCFE01000087.1	739087	746427	.	98002801|cxcr4	+
SCFE01000261.1	494549	501866	.	98002872|atx1	-
SCFE01000132.1	525766	545891	.	98002891|rnf13	-
SCFE01000054.1	1944366	1944654	.	98002913|ddah1-2	-
SCFE01000282.1	210356	213239	.	98002981|tenx-2	+
SCFE01000045.1	1125860	1135240	.	98002994|cenpt	+
SCFE01000013.1	1059324	1067926	.	98003001|rbm38	-
SCFE01000232.1	331939	343243	.	98003032|als2	-
SCFE01004198.1	467	1234	.	98003059|clc4a	-
SCFE01000387.1	197847	200363	.	98003085|trpm5	+
SCFE01000053.1	1369461	1375865	.	98003161|mbnl3	-
SCFE01000191.1	1144630	1154486	.	98003185|stom-3	+
SCFE01000088.1	829531	829784	.	98003257|call3	-
SCFE01000194.1	631688	646168	.	98003350|cecr5	+
SCFE01000336.1	833407	834398	.	98003449|zn655	+
SCFE01000267.1	413110	422546	.	98003683|tigd2	-
SCFE01000275.1	738075	740508	.	98003729|unknown-87	-
SCFE01000041.1	153380	159846	.	98003740|lpar4	+
SCFE01000783.1	211792	216488	.	98003837|lrc49	-
SCFE01000718.1	66812	69921	.	98003878|oit3	-
SCFE01000163.1	1134791	1142654	.	98003890|mtr1a	+
SCFE01000088.1	382110	382381	.	98003911|cc28b	-
SCFE01000626.1	245404	250927	.	98003960|atg12	-
SCFE01000014.1	2344296	2348502	.	98004170|nk2r	+
SCFE01000020.1	782109	786964	.	98004192|trpm1	+
SCFE01000052.1	1267717	1276074	.	98004197|elav2	-
SCFE01000117.1	430849	435369	.	98004231|unknown-96	+
SCFE01000027.1	2316434	2316751	.	98004232|gbrb2	-
SCFE01000086.1	557970	563072	.	98004270|hpcl1	-
SCFE01000016.1	1152401	1164068	.	98004287|unknown-100	+
SCFE01000748.1	111211	111764	.	98004294|panx2-3	+
SCFE01000064.1	737764	738379	.	98004340|unknown-102	+
SCFE01000096.1	1253902	1259526	.	98004407|fsd2	-
SCFE01000118.1	207568	225887	.	98004417|arnt	+
SCFE01000392.1	670740	670903	.	98004461|unc52	-
SCFE01000177.1	520837	521689	.	98004542|bioc	-
SCFE01000459.1	616398	617425	.	98004562|kcnh1	-
SCFE01000252.1	684393	705209	.	98004686|dok7-2	-
SCFE01000038.1	1183572	1184113	.	98004726|fhl2-2	+
SCFE01000318.1	410884	421475	.	98004738|elov5	-
SCFE01000155.1	934494	941006	.	98004801|hgfl	+
SCFE01000001.1	1346803	1354241	.	98004810|plcx2	+
SCFE01000629.1	302615	313304	.	98004893|fli1	+
SCFE01000015.1	529833	532836	.	98004908|erf	+
SCFE01000079.1	826521	827285	.	98004958|unknown-112	-
SCFE01000209.1	483326	491981	.	98004979|ylat2	-
SCFE01000117.1	225718	227660	.	98005030|tri56-2	+
SCFE01000014.1	1599641	1603235	.	98005057|rxfp1	-
SCFE01000361.1	27557	29491	.	98005071|vax1	-
SCFE01000454.1	51746	55653	.	98005135|gmip	-
SCFE01000432.1	479140	488045	.	98005140|ty3h	-
SCFE01000687.1	38760	44271	.	98005172|unknown-119	+
SCFE01000433.1	69174	71158	.	98005177|actb	+
SCFE01000173.1	1165687	1167623	.	98005218|unknown-120	-
SCFE01000053.1	774053	788158	.	98005268|zap70	+
SCFE01000117.1	409514	413366	.	98005335|grp2	+
SCFE01000193.1	687314	694514	.	98005464|plcb-2	+
SCFE01000176.1	450317	456985	.	98005569|5ht1d	-
SCFE01000019.1	166467	167659	.	98005607|oprm	+
SCFE01000115.1	948511	949938	.	98005616|unknown-133	-
SCFE01000019.1	663195	664198	.	98005648|elk1	-
SCFE01000081.1	712133	712415	.	98005799|c1t9b	+
SCFE01000448.1	356852	360698	.	98005867|gbrb3-2	-
SCFE01000005.1	1372904	1379581	.	98005900|unknown-142	-
SCFE01000063.1	912515	915364	.	98005904|sfrp4	+
SCFE01000268.1	328188	331624	.	98005971|ssr1	+
SCFE01000315.1	78038	78600	.	98006075|5ht1a	-
SCFE01000267.1	602683	603725	.	98006216|ml12b	+
SCFE01000030.1	1357091	1364373	.	98006231|kpce	+
SCFE01000152.1	635331	635810	.	98006274|skiv2	+
SCFE01000051.1	2120097	2127126	.	98006280|setd3	-
SCFE01000107.1	1154355	1157587	.	98006297|ltor4	-
SCFE01000180.1	84697	85500	.	98006505|unknown-155	-
SCFE01000363.1	394533	410027	.	98006710|svop	+
SCFE01000055.1	882699	891742	.	98006716|hmcn1-2	+
SCFE01000103.1	430964	435994	.	98006793|unknown-164	+
SCFE01000172.1	178667	194593	.	98006795|atl1	-
SCFE01000066.1	1899669	1900452	.	98006799|cog5	+
SCFE01000017.1	1027054	1034846	.	98006811|rab3c-2	+
SCFE01000556.1	165922	166380	.	98006876|mbtp2	-
SCFE01000091.1	1857755	1858162	.	98006920|panx2-4	-
SCFE01000259.1	843497	851610	.	98006984|birc2-2	+
SCFE01000306.1	110770	112082	.	98007027|unknown-171	+
SCFE01000568.1	141837	156450	.	98007033|mica2-2	-
SCFE01000368.1	236668	245236	.	98007185|unknown-177	-
SCFE01000462.1	315306	318176	.	98007188|brs3	+
SCFE01000019.1	1203575	1218336	.	98007256|asic2-4	-
SCFE01000280.1	489751	490323	.	98007259|lcap-3	-
SCFE01000180.1	460939	464699	.	98007348|unknown-184	+
SCFE01000330.1	114344	114976	.	98007487|mtna	-
SCFE01000561.1	219526	237633	.	98007500|aspm	+
SCFE01000171.1	1105411	1107776	.	98007503|apc1	+
SCFE01000031.1	310789	311242	.	98007798|heat6	-
SCFE01000560.1	27361	32723	.	98007807|unknown-192	-
SCFE01000192.1	808875	814726	.	98007966|gbrr2	-
SCFE01000015.1	141358	141991	.	98008016|unknown-195	+
SCFE01000252.1	91670	100882	.	98008096|trpa1-2	-
SCFE01000392.1	454798	464611	.	98008109|capon	+
SCFE01000854.1	118356	124106	.	98008165|tf7l2-3	+
SCFE01000318.1	108008	109035	.	98008197|oser1	+
SCFE01000061.1	1470134	1471099	.	98008203|kcnb2	-
SCFE01000249.1	602282	603317	.	98008300|unknown-204	-
SCFE01000277.1	268909	279963	.	98008460|gbrg2-2	+
SCFE01000178.1	692629	708840	.	98008464|dcr1c	-
SCFE01000411.1	422337	428567	.	98008480|unknown-209	-
SCFE01000097.1	346024	346725	.	98008498|ssrp1	-
SCFE01000100.1	1075422	1084932	.	98008539|dcx	+
SCFE01000929.1	32889	39837	.	98008680|unknown-214	+
SCFE01000276.1	444006	446295	.	98008692|sem4g	+
SCFE01000116.1	458147	467296	.	98008696|traf3-2	-
SCFE01000147.1	1203859	1211353	.	98008773|fa46a-2	-
SCFE01000006.1	2399661	2400055	.	98008802|unknown-218	+
SCFE01000103.1	1197394	1198761	.	98008817|unknown-220	-
SCFE01000120.1	662415	662718	.	98008889|tenx-3	+
SCFE01000488.1	107835	107986	.	98008953|klhl5	+
SCFE01000159.1	691418	695452	.	98008983|avil-2	+
SCFE01000892.1	220694	224112	.	98009079|tm110	-
SCFE01000081.1	1558582	1571267	.	98009081|erap2	-
SCFE01000602.1	60832	62394	.	98009201|syt7-3	+
SCFE01000655.1	78215	81929	.	98009312|5ht4r	+
SCFE01000129.1	618925	619234	.	98009329|unknown-235	+
SCFE01000685.1	340742	341190	.	98009370|unknown-236	+
SCFE01000167.1	475888	476260	.	98009388|syt1	-
SCFE01000001.1	4759653	4759994	.	98009549|sia7e	-
SCFE01000230.1	692620	703240	.	98009615|gbra6	+
SCFE01000059.1	1880476	1888599	.	98009642|adf1-2	+
SCFE01000012.1	2241984	2248056	.	98009714|foxl2	+
SCFE01000185.1	615993	621116	.	98009825|glra2-2	-
SCFE01000111.1	865476	879591	.	98009876|acha3	-
SCFE01000006.1	2323718	2325785	.	98009886|or2m5	+
SCFE01000451.1	203213	212681	.	98009899|rn220	+
SCFE01000015.1	1265329	1270912	.	98010000|unc5c-3	-
SCFE01000270.1	735934	748795	.	98010030|sctr	-
SCFE01000145.1	301871	315711	.	98010038|unknown-257	-
SCFE01000471.1	542957	543793	.	98010043|actb-2	-
SCFE01000306.1	518566	520527	.	98010060|apbb2	-
SCFE01000417.1	625087	625517	.	98010144|syk	+
SCFE01000481.1	294645	295606	.	98010181|inx11	+
SCFE01000321.1	567627	576862	.	98010191|cp135	+
SCFE01000011.1	1319720	1321474	.	98010240|sta5a-2	-
SCFE01000003.1	4325609	4327425	.	98010249|ppal-3	+
SCFE01000009.1	2380751	2388851	.	98010358|smal1-2	+
SCFE01000076.1	588795	595529	.	98010368|bmp2	+
SCFE01000255.1	500765	509975	.	98010398|unknown-264	+
SCFE01000146.1	526079	526467	.	98010569|strp1	+
SCFE01000039.1	1037612	1042871	.	98010620|st14	-
SCFE01000284.1	477016	478249	.	98010669|hbe	+
SCFE01000503.1	425731	430274	.	98010755|abca5	-
SCFE01000361.1	293182	317086	.	98010838|mrp3	+
SCFE01000073.1	1678112	1679869	.	98010880|cabl1	+
SCFE01000182.1	861395	874416	.	98010907|syt1-2	-
SCFE01000035.1	1199337	1204848	.	98010990|inp4b	-
SCFE01000232.1	725215	735684	.	98011086|lama1	-
SCFE01000035.1	1116787	1126360	.	98011091|trim9	-
SCFE01000567.1	126671	127363	.	98011391|hpgds-6	-
SCFE01000334.1	225916	234466	.	98011395|irx4	-
SCFE01000390.1	574192	581463	.	98011458|acha7-4	-
SCFE01000738.1	227425	227779	.	98011535|unknown-291	-
SCFE01000389.1	697399	701888	.	98011671|iqec1	+
SCFE01000289.1	731335	739170	.	98011716|unknown-296	+
SCFE01000170.1	73955	74632	.	98011793|panx2-5	+
SCFE01000048.1	1721645	1734770	.	98011823|t120b	-
SCFE01000052.1	1656476	1656771	.	98011999|fhl2-4	+
SCFE01000006.1	1186277	1189232	.	98012030|tm63a-2	+
SCFE01000122.1	395842	396220	.	98012046|ngb	-
SCFE01000351.1	536972	553369	.	98012065|wnt8b	-
SCFE01000549.1	418901	425688	.	98012124|wrb	-
SCFE01000634.1	374289	374426	.	98012133|b4gn4	-
SCFE01000116.1	1502250	1503318	.	98012160|foxb1	+
SCFE01000226.1	804932	809402	.	98012200|nec2	+
SCFE01000587.1	179070	194521	.	98012443|stxb1	+
SCFE01000035.1	154628	154801	.	98012573|unknown-322	+
SCFE01000224.1	203192	209499	.	98012637|nac1-2	+
SCFE01000184.1	459126	460815	.	98012697|s22af	-
SCFE01000106.1	267780	278324	.	98012722|trim2-2	+
SCFE01000409.1	477216	489403	.	98012775|mylk4	+
SCFE01000371.1	245295	245487	.	98012874|tle6	+
SCFE01000114.1	879463	885252	.	98012880|unknown-332	+
SCFE01000472.1	141035	143484	.	98012925|zn431	+
SCFE01000481.1	495735	529990	.	98013166|lrp2	+
SCFE01000390.1	399306	409175	.	98013247|aqp2	+
SCFE01000058.1	1684391	1693077	.	98013351|unknown-342	+
SCFE01000041.1	951776	952484	.	98013553|csrn3	+
SCFE01000827.1	153238	159558	.	98013718|unknown-352	-
SCFE01000143.1	614009	614427	.	98013800|clcn3	+
SCFE01000703.1	302646	306663	.	98013899|unknown-357	-
SCFE01000200.1	956268	966656	.	98013924|nrsn1	-
SCFE01000163.1	68069	69282	.	98013978|pvrig	-
SCFE01000005.1	2425879	2430456	.	98014071|unknown-362	+
SCFE01007467.1	512	1000	.	98014077|epha3	+
SCFE01000385.1	514756	518971	.	98014096|ran	-
SCFE01000035.1	885935	886343	.	98014282|calm-11	-
SCFE01000023.1	1918276	1924615	.	98014296|ablm1	+
SCFE01000266.1	245680	249657	.	98014305|trpc5	-
SCFE01000124.1	990365	999861	.	98014372|unknown-371	-
SCFE01000004.1	4031692	4032468	.	98014382|unknown-372	-
SCFE01000070.1	1585499	1585796	.	98014437|notum	-
SCFE01000643.1	222586	225957	.	98014488|ccne2	-
SCFE01000016.1	2548414	2550094	.	98014544|asic5	+
SCFE01000033.1	548858	549458	.	98014559|unknown-382	+
SCFE01000576.1	72364	72626	.	98014611|unknown-384	+
SCFE01000354.1	566558	567722	.	98014686|npff2-2	-
SCFE01000310.1	704155	705477	.	98014736|rnls	-
SCFE01000328.1	416733	432862	.	98014829|acadm	-
SCFE01000344.1	460914	477242	.	98014831|ret	+
SCFE01000196.1	506118	507426	.	98014850|s35g2	-
SCFE01000197.1	1111098	1111293	.	98014868|marh6	-
SCFE01000062.1	975314	981213	.	98014877|pzrn3-2	+
SCFE01000517.1	243248	243617	.	98014914|unknown-390	+
SCFE01000253.1	165094	182730	.	98014993|tmm56-2	-
SCFE01000001.1	4086684	4093157	.	98015099|scyl2	+
SCFE01000082.1	421320	421893	.	98015527|unknown-398	+
SCFE01000572.1	475185	475965	.	98015590|unknown-399	+
SCFE01000123.1	871688	872743	.	98015626|nnmt	-
SCFE01000528.1	137095	137273	.	98015879|unknown-405	+
SCFE01000109.1	69867	82924	.	98016022|grik3-2	+
SCFE01000505.1	267360	267540	.	98016032|rbl2-2	+
SCFE01000025.1	220523	241384	.	98016095|ap3m1	+
SCFE01000042.1	87996	88376	.	98016229|mtr1a-2	-
SCFE01000469.1	15173	15567	.	98016243|calm-12	-
SCFE01000583.1	239979	242644	.	98016268|tcf19	-
SCFE01000612.1	8090	16600	.	98016304|cpeb4	-
SCFE01000709.1	343210	345918	.	98016454|mtf1	-
SCFE01000107.1	718674	719860	.	98016508|phocn	+
SCFE01000420.1	594320	594745	.	98016592|yf013	+
SCFE01000025.1	2067318	2070046	.	98016693|unknown-426	+
SCFE01000937.1	156792	157551	.	98017012|unknown-431	+
SCFE01000308.1	67538	68611	.	98017030|unknown-432	-
SCFE01000144.1	286803	287277	.	98017071|fbw1b-2	+
SCFE01000125.1	605319	610348	.	98017475|isl1-2	-
SCFE01000001.1	6357024	6359148	.	98017477|ptf1a-2	-
SCFE01000379.1	764096	764576	.	98017753|b3gt5	-
SCFE01000014.1	1284121	1286440	.	98017782|trfr	-
SCFE01000304.1	920149	921368	.	98017835|unknown-452	+
SCFE01000538.1	361456	377957	.	98017881|rab38	+
SCFE01000249.1	336598	359317	.	98017974|ttyh3	-
SCFE01000027.1	1783830	1787431	.	98017996|unknown-458	+
SCFE01001009.1	131530	136068	.	98018034|unknown-459	-
SCFE01000250.1	971364	976378	.	98018048|bcl9l	+
SCFE01000213.1	762764	765231	.	98018064|vatg3	+
SCFE01000752.1	335201	338503	.	98018174|meg11	-
SCFE01000177.1	1003179	1005763	.	98018195|s6a17-2	+
SCFE01000002.1	4405895	4421848	.	98018215|igs10	-
SCFE01000074.1	1200470	1221840	.	98018216|scn9a	-
SCFE01000139.1	1310403	1311158	.	98018250|msi1h-2	-
SCFE01000195.1	486584	488944	.	98018311|cmkmt	+
SCFE01000296.1	465184	465731	.	98018376|ncald-2	-
SCFE01000375.1	91361	105401	.	98018615|f1891	+
SCFE01000257.1	126825	142639	.	98018621|gbb5	-
SCFE01000643.1	110591	112247	.	98018675|po4f3	+
SCFE01000266.1	662178	674840	.	98018713|acha9	-
SCFE01000610.1	167951	168394	.	98018781|ell	+
SCFE01000177.1	771663	786919	.	98019013|gbra6-2	+
SCFE01000125.1	278234	280296	.	98019026|fzd7	+
SCFE01000144.1	191366	197238	.	98019031|ehmt1	-
SCFE01000009.1	250825	252972	.	98019061|s6a19-2	-
SCFE01000843.1	197633	199490	.	98019177|disc1	-
SCFE01000060.1	1857151	1860375	.	98019219|unknown-488	+
SCFE01000030.1	529408	537668	.	98019235|hecd2	-
SCFE01000295.1	976352	978770	.	98019239|zksc8	+
SCFE01000509.1	334321	334627	.	98019283|ach10-2	-
SCFE01000946.1	36383	41793	.	98019286|atp4b	+
SCFE01000265.1	478570	506903	.	98019528|dpyd-2	-
SCFE01000046.1	543335	552915	.	98019615|gria3-2	+
SCFE01000010.1	3051111	3061982	.	98019717|tm206-4	-
SCFE01000197.1	967778	981813	.	98019790|nckx2	+
SCFE01000562.1	79228	80709	.	98019988|esyt3	+
SCFE01000235.1	380619	381516	.	98020044|pls5	-
SCFE01000065.1	662974	663341	.	98020050|pi2r	-
SCFE01000755.1	220227	230106	.	98020104|grcr1	+
SCFE01000136.1	857060	857861	.	98020123|unknown-512	-
SCFE01000537.1	515200	524145	.	98020219|calm-15	+
SCFE01000026.1	1506963	1513544	.	98020261|rx	-
SCFE01000251.1	894005	906712	.	98020269|snp25-3	-
SCFE01000106.1	419323	425602	.	98020276|rubic	+
SCFE01000153.1	1279413	1288125	.	98020284|unknown-520	+
SCFE01000036.1	1514514	1515817	.	98020337|abcb9-2	-
SCFE01000676.1	239749	258279	.	98020365|myo3a	-
SCFE01000173.1	691405	693293	.	98020373|unknown-524	-
SCFE01000407.1	486872	497022	.	98020427|kcip4-2	+
SCFE01000500.1	557133	563503	.	98020488|arx	+
SCFE01000284.1	349603	349912	.	98020495|sodc	+
SCFE01000352.1	517199	530154	.	98020603|hcn2-2	-
SCFE01000601.1	419099	428355	.	98020610|smg9	-
SCFE01000271.1	784342	786324	.	98020622|pde6b	-
SCFE01000026.1	2230160	2236828	.	98020692|trio-2	-
SCFE01000043.1	989799	990169	.	98020695|glra1-2	+
SCFE01000787.1	284198	289898	.	98020825|unknown-546	+
SCFE01000010.1	660663	664547	.	98021010|id2	+
SCFE01001038.1	77146	77744	.	98021018|prg4-2	-
SCFE01000371.1	139670	140719	.	98021034|cd5r1	+
SCFE01000556.1	354892	358397	.	98021071|yl719-2	+
SCFE01000002.1	1570256	1571145	.	98021193|t151b	-
SCFE01000025.1	1976765	1983653	.	98021236|npff2-3	+
SCFE01000031.1	528483	538047	.	98021298|speg	+
SCFE01000577.1	252414	253438	.	98021319|maf1	-
SCFE01000728.1	218672	220462	.	98021326|unknown-557	+
SCFE01000388.1	734568	744513	.	98021354|pth1r	+
SCFE01000208.1	1122166	1131502	.	98021514|abhd8	-
SCFE01000361.1	469521	477216	.	98021631|lrp5	+
SCFE01000047.1	1627633	1642928	.	98021788|itsn1	-
SCFE01000188.1	117316	118367	.	98021790|adrb2	-
SCFE01000937.1	44972	53802	.	98021812|bett2	-
SCFE01000061.1	594666	595148	.	98021840|gp139-3	-
SCFE01000049.1	1994523	1995364	.	98021864|cd5r1-2	-
SCFE01000001.1	4683975	4687748	.	98021901|nckx4	-
SCFE01000286.1	628792	649396	.	98022051|kirr3	+
SCFE01000470.1	634557	641139	.	98022076|gdib	+
SCFE01000124.1	686082	687333	.	98022084|or6t1	+
SCFE01000153.1	798437	800013	.	98022135|ada10	+
SCFE01000579.1	189645	191266	.	98022255|lphn1	+
SCFE01000066.1	375506	385683	.	98022448|kgp1	-
SCFE01000086.1	1051774	1061359	.	98022555|calm-17	+
SCFE01000371.1	111867	112016	.	98022640|unknown-580	+
SCFE01000002.1	3551741	3559288	.	98022665|acm1-2	-
SCFE01000008.1	3075964	3080811	.	98022843|dok2	+
SCFE01006204.1	1649	3110	.	98022870|gbrb2-2	-
SCFE01000550.1	405415	412361	.	98022875|met	-
SCFE01000340.1	259382	269474	.	98023068|acm2-2	-
SCFE01000279.1	715516	718909	.	98023113|unknown-592	+
SCFE01000538.1	429783	440605	.	98023150|mrp1-4	+
SCFE01000320.1	451975	456012	.	98023229|lin41-2	+
SCFE01000468.1	220672	222120	.	98023250|unknown-597	-
SCFE01000677.1	101323	101886	.	98023316|unknown-598	+
SCFE01000034.1	1387066	1399895	.	98023367|titin-4	+
SCFE01000277.1	73141	83244	.	98023397|dmbt1	-
SCFE01000534.1	269279	275408	.	98023426|unknown-603	-
SCFE01000215.1	266597	273842	.	98023455|rn150	+
SCFE01000225.1	717815	725297	.	98023528|unknown-607	-
SCFE01000807.1	291705	292239	.	98023618|zn728	-
SCFE01000168.1	86983	90698	.	98023792|od3l1	+
SCFE01000206.1	664283	666530	.	98023851|gbb2	-
SCFE01001392.1	26767	28934	.	98023883|ntcp2-2	+
SCFE01000289.1	290425	297211	.	98023925|srrm4	+
SCFE01000112.1	404475	415775	.	98023930|nr1d2	-
SCFE01000208.1	339419	347189	.	98023931|unknown-617	-
SCFE01000002.1	6449755	6460824	.	98023972|acm3	+
SCFE01000519.1	197486	199683	.	98024231|gata6-2	+
SCFE01000019.1	847812	849022	.	98024318|unknown-633	-
SCFE01000043.1	1549075	1555875	.	98024369|t200b	-
SCFE01000202.1	435154	436851	.	98024375|pitx2	-
SCFE01000521.1	454059	460955	.	98024712|unknown-644	+
SCFE01000427.1	396261	396993	.	98024751|sp3	-
SCFE01000603.1	57859	62228	.	98024797|opsx	-
SCFE01000209.1	636849	637162	.	98024838|unknown-645	-
SCFE01000724.1	96020	96466	.	98024851|cof2-2	+
SCFE01000008.1	3133409	3134995	.	98024889|fezf1	-
SCFE01000121.1	334469	335699	.	98024936|cc037-2	-
SCFE01000301.1	305715	308626	.	98025108|doc2b	+
SCFE01000953.1	96368	96644	.	98025127|unknown-647	-
SCFE01000055.1	1642823	1677719	.	98025289|unc5b	+
SCFE01000430.1	391724	392044	.	98025307|grid1	+
SCFE01000601.1	306456	316688	.	98025324|galt4	+
SCFE01000001.1	6744564	6755232	.	98025412|gdf8	-
SCFE01000205.1	624427	630411	.	98025438|unknown-652	+
SCFE01000033.1	2261686	2267809	.	98025499|tm206-5	+
SCFE01000237.1	765570	765870	.	98025551|unknown-654	+
SCFE01000783.1	298860	305483	.	98025565|hpcl1-2	+
SCFE01000024.1	1632802	1634844	.	98025572|canb2	-
SCFE01000281.1	852957	853367	.	98025667|zn513-2	+
SCFE01000418.1	655027	657483	.	98025706|ulk1-2	+
SCFE01000029.1	2116214	2123232	.	98025717|kcd12	-
SCFE01000122.1	541686	553101	.	98025718|jmjd8-2	-
SCFE01000048.1	1493717	1494038	.	98025723|pmp22	+
SCFE01000164.1	38180	40830	.	98025770|tsn17-2	-
SCFE01000318.1	591304	592268	.	98025931|unknown-661	-
SCFE01000003.1	5018181	5023939	.	98026016|unknown-664	+
SCFE01000226.1	902171	907584	.	98026111|calm-22	-
SCFE01000239.1	595397	595856	.	98026112|rhes	+
SCFE01000078.1	258901	281631	.	98026245|gbrr2-3	-
SCFE01000330.1	447887	455102	.	98026253|glra1-3	-
SCFE01000010.1	70119	70912	.	98026269|uspal	-
SCFE01000677.1	21070	21736	.	98026335|eaf1	-
SCFE01000185.1	114972	116433	.	98026415|cj067	+
SCFE01013184.1	55	337	.	98026474|ank2-2	-
SCFE01000026.1	1485879	1494829	.	98026525|lrc45	+
SCFE01000502.1	435462	436407	.	98026555|unknown-679	-
SCFE01005846.1	2718	3313	.	98026622|unknown-684	-
SCFE01000128.1	960272	967031	.	98026637|smtn	+
SCFE01000273.1	538185	543169	.	98026647|otoan	-
SCFE01000206.1	921882	931256	.	98026705|myo6	+
SCFE01000567.1	384058	390366	.	98026720|npt2a	-
SCFE01000041.1	1590874	1591409	.	98026764|unknown-687	+
SCFE01000277.1	921494	930216	.	98026790|rgs7	+
SCFE01000634.1	56437	58989	.	98026819|map4	+
SCFE01000695.1	106639	107223	.	98026823|pho34	-
SCFE01000059.1	1627360	1627783	.	98026856|smg7	+
SCFE01000119.1	1209340	1211992	.	98026954|rgs17	-
SCFE01000285.1	696921	701036	.	98026974|best2	+
SCFE01000115.1	185594	186664	.	98026984|gp126	-
SCFE01000106.1	1003536	1008796	.	98027029|unknown-692	-
SCFE01000346.1	677028	678663	.	98027099|cbpe	-
SCFE01000198.1	123561	131879	.	98027185|nuak1	+
SCFE01000353.1	427345	427737	.	98027480|kissr	-
SCFE01000496.1	610505	617197	.	98027581|unknown-708	+
SCFE01000056.1	1822144	1823110	.	98027703|ccr2-2	-
SCFE01000227.1	895198	901350	.	98027716|calm-23	-
SCFE01000095.1	1360369	1367293	.	98027734|dtx1	-
SCFE01001164.1	16834	17169	.	98027786|cntn5	+
SCFE01000145.1	73295	78256	.	98027848|acha6-4	-
SCFE01000560.1	131784	140066	.	98027876|unknown-713	-
SCFE01000538.1	318269	318917	.	98028080|alx1	-
SCFE01000806.1	130128	137917	.	98028115|unknown-721	+
SCFE01000306.1	864986	873552	.	98028120|lhx9-2	+
SCFE01000299.1	598551	598957	.	98028128|y1471	+
SCFE01000826.1	110712	115444	.	98028351|cr063	-
SCFE01000454.1	676112	683008	.	98028517|iqcm	+
SCFE01000016.1	1801704	1813801	.	98028548|ssfa2	-
SCFE01000061.1	1672244	1672570	.	98028580|calm-24	+
SCFE01000211.1	1191813	1191979	.	98028583|unknown-728	+
SCFE01000086.1	203534	204974	.	98028671|vat1l	+
SCFE01000050.1	396506	396854	.	98028757|gbrr1-5	+
SCFE01000136.1	1310701	1311523	.	98028840|unknown-734	-
SCFE01000566.1	47024	54538	.	98028856|fli1-2	+
SCFE01000492.1	245484	254005	.	98028968|gbrg2-3	-
SCFE01000066.1	1902141	1916722	.	98028976|mboa2-3	+
SCFE01000006.1	2576790	2577604	.	98029007|nmbr	-
SCFE01000478.1	533047	536516	.	98029074|morn4	+
SCFE01000214.1	681879	690742	.	98029082|hcn2-3	+
SCFE01000273.1	1008171	1008651	.	98029133|lrp1-3	+
SCFE01000197.1	42595	47020	.	98029141|mtr1a-3	+
SCFE01000014.1	1330637	1331585	.	98029208|unknown-747	+
SCFE01000091.1	342685	347703	.	98029249|crld2	+
SCFE01000006.1	2970881	2971425	.	98029275|sye	-
SCFE01001367.1	484	10545	.	98029396|pkd2	+
SCFE01000365.1	344996	357485	.	98029398|baip3	-
SCFE01000188.1	40386	40721	.	98029412|pl8l1-2	+
SCFE01000030.1	2224490	2225897	.	98029439|ecm29	-
SCFE01000449.1	142902	144343	.	98029451|unknown-756	-
SCFE01000199.1	962087	971466	.	98029553|myo1d	+
SCFE01000026.1	639910	654182	.	98029778|canb1	-
SCFE01000117.1	1240744	1244877	.	98029787|bc11b	-
SCFE01000108.1	326917	337475	.	98029912|dns2b-2	-
SCFE01000003.1	477516	479063	.	98030137|lcorl	-
SCFE01000026.1	722266	723469	.	98030167|tba1a-4	-
SCFE01000067.1	941516	942278	.	98030237|bnc2	-
SCFE01000523.1	489953	490535	.	98030372|tba3c	-
SCFE01000044.1	889830	890032	.	98030389|unknown-784	+
SCFE01000407.1	374651	375193	.	98030442|syt6	+
SCFE01000002.1	5857783	5862480	.	98030475|unknown-788	-
SCFE01000266.1	369999	384662	.	98030497|kcnh5	+
SCFE01000190.1	897057	905451	.	98030499|vkind	-
SCFE01000296.1	116489	116913	.	98030525|unknown-790	-
SCFE01000171.1	394624	404856	.	98030531|tb10a	-
SCFE01000209.1	134101	143383	.	98030536|spdyc	+
SCFE01001576.1	3876	4090	.	98030550|unknown-792	-
SCFE01000102.1	1200281	1201262	.	98030717|tri27	-
SCFE01000107.1	131913	143751	.	98030887|tll2	-
SCFE01000185.1	353701	354283	.	98031011|fzd3	-
SCFE01000665.1	105134	106229	.	98031042|5ht1b-2	+
SCFE01000021.1	258943	259309	.	98031050|achb4-2	+
SCFE01000090.1	981174	982147	.	98031058|brs3-2	-
SCFE01000350.1	838069	849988	.	98031104|hnrpk	+
SCFE01000513.1	94809	95245	.	98031237|elys	-
SCFE01000509.1	64684	76073	.	98031272|pp2ba-2	+
SCFE01001101.1	66717	68220	.	98031315|ppap-2	+
SCFE01000013.1	1003673	1010417	.	98031466|ttc29	+
SCFE01000056.1	458629	459083	.	98031470|unknown-816	-
SCFE01000661.1	12638	19601	.	98031598|mtr1a-4	+
SCFE01000928.1	15442	23127	.	98031637|unknown-822	-
SCFE01000413.1	332057	333512	.	98031657|hacd3-2	-
SCFE01000301.1	534762	535357	.	98031664|unknown-824	-
SCFE01000291.1	136358	143862	.	98031812|rock1-2	-
SCFE01000010.1	2789258	2800539	.	98031843|msh5	+
SCFE01000040.1	1022478	1029554	.	98031896|epha4	-
SCFE01000200.1	817369	824697	.	98031964|titin-6	-
SCFE01000188.1	58376	59837	.	98032006|fbn1-3	+
SCFE01000037.1	639994	658383	.	98032030|so4c1	+
SCFE01000172.1	592630	593101	.	98032286|gapr1-4	-
SCFE01000195.1	521120	521670	.	98032300|unknown-835	-
SCFE01000087.1	1646278	1648082	.	98032301|unknown-836	+
SCFE01000381.1	743694	749438	.	98032311|lshr	-
SCFE01000178.1	1272795	1281407	.	98032442|unknown-843	+
SCFE01000173.1	658151	658580	.	98032561|glra3-2	+
SCFE01000246.1	518750	528144	.	98032662|unknown-851	+
SCFE01000239.1	857348	864216	.	98032672|gnao	-
SCFE01000109.1	302254	305723	.	98032739|cstn2	-
SCFE01000491.1	111510	119861	.	98032853|unknown-860	-
SCFE01000001.1	2125562	2134978	.	98032865|ephb1-2	-
SCFE01000626.1	304294	304666	.	98032877|unknown-862	+
SCFE01000138.1	176744	179142	.	98032956|unknown-864	+
SCFE01000299.1	530039	530504	.	98032960|unknown-866	+
SCFE01000592.1	441664	442050	.	98033080|hpcl1-3	-
SCFE01000549.1	260217	269613	.	98033100|kcnb2-2	+
SCFE01000056.1	944479	947194	.	98033361|unknown-872	-
SCFE01000023.1	1078926	1090981	.	98033410|rbpms	-
SCFE01000516.1	126149	126665	.	98033427|tm211	+
SCFE01000640.1	220265	232775	.	98033444|unknown-876	+
SCFE01000576.1	140911	141979	.	98033472|unknown-880	+
SCFE01000078.1	600574	611913	.	98033486|unknown-881	+
SCFE01001730.1	358	9416	.	98033527|lamp2	+
SCFE01000839.1	12826	13945	.	98033644|ssr5-3	-
SCFE01000210.1	391377	392264	.	98033663|fbn1-4	-
SCFE01000678.1	221963	226301	.	98033722|acha3-2	-
SCFE01000015.1	887597	888409	.	98033784|cd63-2	-
SCFE01000100.1	249052	249349	.	98033796|kcd16	-
SCFE01000027.1	1549658	1564508	.	98033801|dscam	+
SCFE01000006.1	3598935	3606623	.	98033833|hey2	+
SCFE01000418.1	690401	705053	.	98034208|nr2e3	-
SCFE01000542.1	117003	117459	.	98034296|unknown-895	+
SCFE01000297.1	457760	461602	.	98034383|lphn3-4	+
SCFE01000826.1	100702	103696	.	98034389|call3-2	-
SCFE01000139.1	682147	684216	.	98034404|unknown-897	+
SCFE01000013.1	134938	142442	.	98034475|urom	+
SCFE01000001.1	1714805	1715746	.	98034493|sdc1	+
SCFE01000230.1	946214	946370	.	98034530|unknown-901	+
SCFE01001124.1	2042	6375	.	98034607|kcnk1	+
SCFE01000415.1	641910	643055	.	98034707|sos1	-
SCFE01000103.1	690847	694434	.	98034718|rtn4	+
SCFE01000143.1	261190	261646	.	98034728|unknown-905	-
SCFE01000330.1	890086	895853	.	98034761|aqp11	+
SCFE01000365.1	196461	202459	.	98034873|zn181	+
SCFE01000608.1	232052	232948	.	98034909|unknown-911	-
SCFE01000085.1	1828677	1833416	.	98034988|if3m	+
SCFE01000555.1	159883	160473	.	98034992|unknown-913	-
SCFE01000463.1	241651	245314	.	98035021|azi1	-
SCFE01000143.1	521455	524457	.	98035025|unknown-915	-
SCFE01000051.1	814209	823833	.	98035091|gbrr1-6	+
SCFE01000758.1	59389	60737	.	98035146|bmp7	-
SCFE01000628.1	398843	408414	.	98035208|unknown-921	-
SCFE01000015.1	1617800	1620705	.	98035245|s27a4-3	+
SCFE01000474.1	446596	453156	.	98035250|calm-29	-
SCFE01000503.1	435346	436468	.	98035325|setmr-15	+
SCFE01000074.1	242666	258720	.	98035425|dapk1	+
SCFE01000357.1	76204	77804	.	98035429|parg-3	-
SCFE01000118.1	478249	478478	.	98035489|lrp1b-6	-
SCFE01000030.1	634236	635545	.	98035572|5ht4r-2	+
SCFE01000037.1	1312099	1312840	.	98035639|cdc27-2	+
SCFE01000280.1	237864	238969	.	98035661|sox2-2	-
SCFE01000189.1	213378	213732	.	98035820|kcnc2	+
SCFE01000143.1	861901	862697	.	98035841|ptk7	-
SCFE01000678.1	351601	357828	.	98035906|dpp10	-
SCFE01000836.1	154309	160842	.	98036199|unknown-943	+
SCFE01000416.1	465798	466315	.	98036255|ccg7	-
SCFE01001224.1	14329	14874	.	98036295|yr718	-
SCFE01001160.1	32473	32951	.	98036464|scnng-3	+
SCFE01000008.1	3035205	3036934	.	98036659|rn185	+
SCFE01000118.1	718149	721000	.	98036687|achb3-2	-
SCFE01000163.1	102042	102683	.	98036784|unknown-963	-
SCFE01000285.1	557208	557489	.	98036904|nk3r-2	-
SCFE01000164.1	555610	559064	.	98036960|aida	+
SCFE01000642.1	207500	207910	.	98036978|unknown-968	+
SCFE01001044.1	143381	148150	.	98036984|unknown-969	+
SCFE01000035.1	52644	52890	.	98036989|s26a8	+
SCFE01000088.1	949539	950153	.	98036995|canb1-2	-
SCFE01000039.1	1091218	1097432	.	98037040|tmlh	-
SCFE01000294.1	812982	816530	.	98037051|thap2	-
SCFE01000021.1	1757028	1757751	.	98037107|nk2r-2	+
SCFE01000106.1	1263279	1263732	.	98037158|sdc1-2	+
SCFE01000383.1	533302	540168	.	98037189|unknown-976	+
SCFE01000047.1	1899088	1908072	.	98037212|arhgh	+
SCFE01000679.1	227267	228328	.	98037298|unknown-980	-
SCFE01000097.1	793088	793437	.	98037340|unknown-981	+
SCFE01000060.1	328991	331613	.	98037410|traf3-3	+
SCFE01000067.1	1348606	1355293	.	98037442|unknown-985	-
SCFE01000020.1	884175	887259	.	98037493|unknown-987	+
SCFE01000310.1	909145	909711	.	98037521|a4gat	+
SCFE01000281.1	460074	467488	.	98037580|grik2-2	-
SCFE01000147.1	591126	594553	.	98037727|strap-2	+
SCFE01000105.1	362944	373668	.	98037746|tm206-6	+
SCFE01000001.1	3384824	3392136	.	98037891|hbl1	-
SCFE01000504.1	238514	247114	.	98037929|unknown-997	-
SCFE01000175.1	374562	375008	.	98037966|epha7	+
SCFE01000709.1	368602	369468	.	98038008|unknown-1000	-
SCFE01000649.1	450610	453088	.	98038020|cmta1	+
SCFE01000062.1	1293697	1295517	.	98038025|tmx3	+
SCFE01000184.1	162907	167981	.	98038097|sphk1-3	+
SCFE01000698.1	197079	199077	.	98038151|opcm	-
SCFE01000326.1	327323	344176	.	98038244|acha3-4	-
SCFE01000044.1	423709	432140	.	98038361|larp6	-
SCFE01000205.1	655822	656103	.	98038390|unknown-1013	-
SCFE01000002.1	1032007	1040101	.	98038474|unknown-1017	+
SCFE01000973.1	87304	88132	.	98038504|ephb1-3	-
SCFE01000236.1	1048042	1057834	.	98038545|rgs20	+
SCFE01000041.1	571013	572460	.	98038564|unknown-1022	+
SCFE01000208.1	209520	216595	.	98038572|calm-32	+
SCFE01000128.1	992175	992392	.	98038586|unknown-1024	-
SCFE01000111.1	993202	993586	.	98038608|unknown-1026	-
SCFE01000984.1	68775	72023	.	98038616|mcac1	-
SCFE01000231.1	547274	550832	.	98038623|nalcn	-
SCFE01001074.1	71770	72765	.	98038640|fzd5-4	-
SCFE01000111.1	3232	3891	.	98038646|kcc1d-4	+
SCFE01000544.1	456756	457477	.	98038700|cdx4	+
SCFE01000142.1	1478703	1479156	.	98038744|cd81	+
SCFE01000106.1	1331161	1333121	.	98038746|zsc22	+
SCFE01000179.1	518856	527866	.	98038774|rxfp2-2	-
SCFE01000002.1	3997453	3998669	.	98038814|taar5	-
SCFE01000169.1	894500	904539	.	98038834|ari3a	+
SCFE01000810.1	277669	290516	.	98038989|vglu1	+
SCFE01000200.1	423595	431519	.	98039004|eaa2-3	-
SCFE01001278.1	50673	54569	.	98039188|znfx1-3	+
SCFE01000298.1	693382	705722	.	98039271|at8a1-2	+
SCFE01000227.1	300116	306796	.	98039484|dcst2	-
SCFE01001025.1	58070	59297	.	98039509|unknown-1049	+
SCFE01000186.1	349091	349541	.	98039545|unknown-1052	-
SCFE01000129.1	1056248	1060998	.	98039592|unknown-1054	+
SCFE01000005.1	780819	787316	.	98039633|gbra6-4	+
SCFE01000188.1	683218	683592	.	98039648|y3046	-
SCFE01000330.1	42884	48079	.	98039785|tmm60	-
SCFE01000369.1	787932	790858	.	98039938|mcsb	+
SCFE01000114.1	1309045	1314028	.	98039958|tb10a-2	+
SCFE01000602.1	172083	185675	.	98040036|xylt2-2	-
SCFE01001157.1	16876	19721	.	98040076|k1456	+
SCFE01000211.1	296893	300666	.	98040112|litaf-3	+
SCFE01000054.1	2078214	2088460	.	98040132|calm-33	+
SCFE01000602.1	301688	306711	.	98040185|unknown-1074	+
SCFE01000185.1	91368	91684	.	98040222|unknown-1077	+
SCFE01000091.1	1563959	1570468	.	98040235|unknown-1078	-
SCFE01000311.1	657869	665516	.	98040417|7b2	+
SCFE01000014.1	2248459	2257685	.	98040487|anr63	-
SCFE01002840.1	2768	3063	.	98040519|xcr1	-
SCFE01000184.1	838669	845452	.	98040553|glra2-7	-
SCFE01000046.1	1787640	1788581	.	98040570|smad5-2	-
SCFE01000375.1	275634	281226	.	98040679|npy4r-2	-
SCFE01001087.1	10741	12233	.	98040819|fhl2-5	-
SCFE01000200.1	227858	233487	.	98040842|viaat	+
SCFE01000576.1	478208	479521	.	98040997|tba1a-7	+
SCFE01000421.1	112852	113206	.	98041033|unknown-1102	-
SCFE01000346.1	361406	378274	.	98041051|epha5-2	+
SCFE01000282.1	301701	306810	.	98041086|ctnl1	+
SCFE01000156.1	322770	325358	.	98041228|p-3	+
SCFE01000698.1	350524	351190	.	98041246|ldb2-2	+
SCFE01000644.1	138984	143178	.	98041389|serc3-2	-
SCFE01000188.1	823902	851763	.	98041392|unc5c-6	+
SCFE01000028.1	833821	835955	.	98041401|ma7d2	-
SCFE01000018.1	168871	174827	.	98041501|tpm3	-
SCFE01000387.1	337130	340646	.	98041525|trpm3-8	+
SCFE01000109.1	1199196	1204004	.	98041582|sl9a1	+
SCFE01000078.1	1182334	1183912	.	98041618|dmp4	-
SCFE01000821.1	153937	161476	.	98041790|unknown-1123	-
SCFE01000063.1	944901	950688	.	98041810|mfrp	+
SCFE01000248.1	657959	661024	.	98041816|trpc4-2	-
SCFE01000098.1	1210766	1215871	.	98041922|5ht1e	+
SCFE01000015.1	1436691	1443943	.	98041928|ox1r	+
SCFE01000830.1	256473	269147	.	98042081|grwd1-2	-
SCFE01000692.1	358330	360437	.	98042191|cgbp1	-
SCFE01000067.1	780788	787752	.	98042304|s7a14	+
SCFE01002750.1	10285	10664	.	98042376|ssr2-3	+
SCFE01000397.1	500857	509709	.	98042428|rslab	+
SCFE01000855.1	259735	260014	.	98042451|segn	+
SCFE01000182.1	1138443	1139065	.	98042519|f155a	-
SCFE01000289.1	673755	677554	.	98042529|abca1-2	+
SCFE01000575.1	336222	347344	.	98042701|kcc2a	+
SCFE01000134.1	920941	922455	.	98042708|six1-3	-
SCFE01000758.1	227461	234529	.	98042763|pls1-4	-
SCFE01000048.1	3017	3356	.	98042832|zn510-2	+
SCFE01000045.1	166615	169003	.	98042888|hmcn1-3	-
SCFE01000013.1	1798428	1805161	.	98042968|sng3	+
SCFE01000145.1	719143	721645	.	98043056|panx2-9	+
SCFE01000194.1	787266	802625	.	98043293|unknown-1162	-
SCFE01000261.1	815522	817923	.	98043327|unknown-1163	-
SCFE01000500.1	236497	244653	.	98043361|kdm3b	+
SCFE01000429.1	12213	23860	.	98043412|vamp2-2	-
SCFE01000196.1	598855	600442	.	98043417|gbrr1-7	-
SCFE01000062.1	676918	686591	.	98043724|unknown-1171	+
SCFE01000820.1	204409	205603	.	98043726|wdr6	-
SCFE01000162.1	1085928	1094341	.	98043980|catl	+
SCFE01000229.1	532327	532871	.	98044032|gbrg2-4	-
SCFE01000172.1	9803	17303	.	98044059|prom1-4	+
SCFE01000634.1	27545	27890	.	98044082|rf1ml	-
SCFE01000311.1	484652	493485	.	98044194|lamb1-3	+
SCFE01000054.1	1888596	1892742	.	98044265|scoc-2	-
SCFE01000311.1	707696	716929	.	98044330|syt7-5	+
SCFE01005190.1	1748	2747	.	98044339|syy	-
SCFE01000184.1	401800	402184	.	98044350|setmr-20	-
SCFE01000003.1	3483099	3496016	.	98044351|stx1b	-
SCFE01000623.1	163921	167775	.	98044513|acha3-5	-
SCFE01000777.1	253681	263522	.	98044548|unknown-1190	+
SCFE01000226.1	542448	545539	.	98044607|or2t4	+
SCFE01000068.1	127319	127621	.	98044619|unknown-1194	-
SCFE01000111.1	587444	593117	.	98044746|gpsb	-
SCFE01000523.1	490506	492969	.	98044818|tba4a-2	-
SCFE01000003.1	2577767	2586573	.	98044820|pzrn3-5	-
SCFE01000125.1	894035	901765	.	98045013|popd2-2	+
SCFE01000126.1	822394	827080	.	98045039|hrh1	+
SCFE01000442.1	105622	105874	.	98045043|pea15	+
SCFE01000895.1	185107	185960	.	98045152|unknown-1208	-
SCFE01000003.1	4537142	4538996	.	98045211|syt1-4	-
SCFE01000651.1	165945	166353	.	98045234|unknown-1209	-
SCFE01000959.1	152284	152831	.	98045297|rhg06	-
SCFE01000987.1	120613	129955	.	98045299|unknown-1212	+
SCFE01000013.1	1453915	1454752	.	98045330|acha7-8	-
SCFE01000088.1	1208418	1212921	.	98045428|rbpms-2	+
SCFE01000531.1	551295	551744	.	98045485|trpc5-3	-
SCFE01000035.1	1663864	1676338	.	98045489|dchs-2	-
SCFE01000658.1	366224	370054	.	98045669|call3-4	-
SCFE01000031.1	2100383	2104574	.	98045681|k0195	-
SCFE01000224.1	1030208	1030991	.	98045757|nkx24-2	+
SCFE01000393.1	433653	434845	.	98045758|ange2-5	+
SCFE01000613.1	141252	142103	.	98045792|unknown-1226	-
SCFE01000108.1	1621027	1625653	.	98045842|fstl3	+
SCFE01000023.1	1658486	1674384	.	98045917|unknown-1231	+
SCFE01000576.1	129159	130472	.	98045966|unknown-1233	+
SCFE01000289.1	219508	219772	.	98046010|unknown-1236	-
SCFE01000084.1	376111	385784	.	98046060|aqp5-2	+
SCFE01000160.1	609812	626136	.	98046105|rdh13-3	-
SCFE01000578.1	186092	198234	.	98046113|lrad2	+
SCFE01000078.1	590796	600179	.	98046119|cnn2	-
SCFE01000412.1	694575	697254	.	98046129|clcn7	+
SCFE01000046.1	1846358	1851823	.	98046187|furin	+
SCFE01000158.1	348110	355863	.	98046193|nrx1a	-
SCFE01000740.1	28385	29124	.	98046245|nkx21	+
SCFE01000563.1	23641	23784	.	98046256|unknown-1243	-
SCFE01000756.1	350306	350736	.	98046315|unknown-1245	+
SCFE01000026.1	1018711	1027682	.	98046361|csrp1-2	+
SCFE01000764.1	906	1662	.	98046442|unknown-1248	+
SCFE01000038.1	1717621	1720672	.	98046509|nac3-3	-
SCFE01000408.1	204640	216055	.	98046544|neto1	+
SCFE01000055.1	1703419	1711828	.	98046565|kcnq5	-
SCFE01000555.1	429510	430351	.	98046644|tbx2-3	+
SCFE01000188.1	1136391	1137306	.	98046664|sox14	-
SCFE01000069.1	32845	40148	.	98046742|nkx31	+
SCFE01000139.1	379995	390056	.	98046748|ufo	-
SCFE01000155.1	680957	681817	.	98046780|adf1-11	-
SCFE01000263.1	925159	930200	.	98046796|hs3s1-2	+
SCFE01000148.1	96391	101085	.	98047021|call3-5	+
SCFE01000010.1	2744019	2745293	.	98047049|cuzd1-3	+
SCFE01000672.1	3781	6632	.	98047098|unknown-1262	+
SCFE01000777.1	114634	115185	.	98047105|unknown-1263	+
SCFE01000014.1	546347	546604	.	98047131|calb2-4	-
SCFE01000326.1	290636	309662	.	98047265|pric2	+
SCFE01000188.1	641163	651326	.	98047352|ephb1-5	+
SCFE01000704.1	122974	123500	.	98047463|tmed8	+
SCFE01000574.1	181221	185629	.	98047569|coe3-2	+
SCFE01000106.1	884657	885464	.	98047599|tm206-7	-
SCFE01000413.1	233718	234295	.	98047619|kpce-2	-
SCFE01000003.1	5811908	5814203	.	98047655|ephb1-6	-
SCFE01000304.1	121532	124234	.	98047662|sft2b-2	+
SCFE01000157.1	1077618	1094430	.	98047690|glra3-3	+
SCFE01000450.1	543439	561501	.	98047761|acha7-9	-
SCFE01000530.1	67967	71618	.	98047767|unknown-1280	+
SCFE01000783.1	101123	103343	.	98047802|tie2	-
SCFE01000103.1	558982	564668	.	98047848|tm206-8	-
SCFE01000453.1	226476	234133	.	98047897|unknown-1285	-
SCFE01000184.1	673604	674165	.	98048202|sl9b2-2	+
SCFE01000416.1	192514	197826	.	98048223|anr66	-
SCFE01000908.1	73692	74074	.	98048282|hpcl1-4	+
SCFE01000644.1	382648	389983	.	98048337|unknown-1300	+
SCFE01000013.1	2913202	2913426	.	98048402|unknown-1301	-
SCFE01000057.1	763558	786583	.	98048460|pcd23	-
SCFE01000796.1	315525	315997	.	98048503|unknown-1303	+
SCFE01000228.1	903842	905269	.	98048508|sp2	-
SCFE01000382.1	413604	419939	.	98048535|cerk1-6	-
SCFE01000205.1	678550	681348	.	98048609|unknown-1308	-
SCFE01000100.1	1514217	1523736	.	98048617|dtnb	-
SCFE01000083.1	183311	183531	.	98048672|s45a2-2	-
SCFE01001500.1	24201	25752	.	98048757|fxl14-3	-
SCFE01000056.1	403220	408936	.	98048767|pura	-
SCFE01000330.1	375669	376686	.	98048778|gnao-3	+
SCFE01001108.1	100881	113358	.	98048818|mga-2	-
SCFE01000304.1	717158	717964	.	98048862|fmra	+
SCFE01000129.1	360870	361339	.	98049028|panx2-10	+
SCFE01000217.1	387329	392166	.	98049230|pigm-2	+
SCFE01000120.1	685444	689840	.	98049257|segn-2	+
SCFE01000130.1	1436370	1438858	.	98049259|kcd16-2	-
SCFE01000405.1	241534	243746	.	98049309|lap2	+
SCFE01000011.1	1219432	1228188	.	98049377|5ht4r-4	-
SCFE01000149.1	857586	876587	.	98049477|traf4	+
SCFE01000272.1	803694	805140	.	98049517|calm-38	-
SCFE01000950.1	158148	166710	.	98049526|nmd3a-3	+
SCFE01000009.1	630622	636928	.	98049530|fbt4-5	+
SCFE01000805.1	161378	164525	.	98049546|dnal1-2	-
SCFE01000216.1	576595	582853	.	98049631|calm-39	+
SCFE01000072.1	1231218	1236375	.	98049867|kcnkf	-
SCFE01000076.1	761276	770907	.	98049873|unknown-1334	+
SCFE01000297.1	570973	590860	.	98050033|mfrp-2	+
SCFE01000403.1	437947	441357	.	98050096|calm-40	-
SCFE01000577.1	360981	363041	.	98050100|unknown-1337	-
SCFE01000461.1	175785	176159	.	98050309|klf6	+
SCFE01000358.1	124795	125776	.	98050387|zn236	-
SCFE01001002.1	175856	177150	.	98050610|fjx1	+
SCFE01000539.1	27539	28848	.	98050706|myct-2	-
SCFE01000131.1	1340221	1356741	.	98050772|pde10	+
SCFE01000141.1	940092	949117	.	98050883|gbrr1-8	-
SCFE01000132.1	403168	403368	.	98050924|ntrk1-2	-
SCFE01000393.1	164092	173633	.	98050937|otoan-3	-
SCFE01001522.1	6078	10404	.	98050965|apmap-7	-
SCFE01000001.1	4404633	4405200	.	98050994|unknown-1351	+
SCFE01000245.1	916214	919188	.	98051113|mpp7	+
SCFE01000093.1	702416	705097	.	98051171|strc-3	-
SCFE01000851.1	167559	180703	.	98051235|ank1-4	-
SCFE01000045.1	1984604	1987249	.	98051237|ml12b-2	-
SCFE01000334.1	677042	677510	.	98051386|cd029	+
SCFE01000465.1	199781	204366	.	98051420|cdc42-6	-
SCFE01001028.1	78930	80457	.	98051483|acha7-10	+
SCFE01000005.1	1290362	1290859	.	98051485|hpcl1-5	-
SCFE01000482.1	520366	520755	.	98051497|taar9-2	+
SCFE01000537.1	100938	123642	.	98051498|pak3-2	-
SCFE01000372.1	551305	555705	.	98051521|s18b1-39	+
SCFE01000755.1	286487	290236	.	98051563|ablm1-5	+
SCFE01000304.1	539285	539551	.	98051587|unknown-1360	-
SCFE01000016.1	1032545	1033026	.	98051665|atrap-2	+
SCFE01000963.1	73112	81925	.	98051778|cdk14	+
SCFE01000269.1	915032	918695	.	98051908|mroh5	+
SCFE01000286.1	759080	761621	.	98051945|scnnd-3	+
SCFE01000392.1	290364	291090	.	98052054|a4	-
SCFE01000207.1	112016	121796	.	98052078|kcnd3-2	+
SCFE01000756.1	166781	168711	.	98052093|o10p1	-
SCFE01000566.1	482731	483094	.	98052113|stat3	-
SCFE01000010.1	560031	578712	.	98052246|hdac4-2	+
SCFE01000420.1	560483	560869	.	98052388|unknown-1376	+
SCFE01000423.1	470829	471864	.	98052444|o13h1-2	+
SCFE01000083.1	1791214	1791848	.	98052477|ada2a	-
SCFE01000099.1	983003	992855	.	98052499|zc3h8	-
SCFE01000133.1	1052295	1054084	.	98052517|arrd3	-
SCFE01000602.1	1100	7600	.	98052595|cdk16	-
SCFE01001391.1	6118	7771	.	98052728|aka10	+
SCFE01000100.1	206301	217615	.	98052907|gata3	+
SCFE01000044.1	1599386	1602095	.	98053022|leuc	-
SCFE01000618.1	346288	346952	.	98053123|unknown-1392	-
SCFE01000786.1	87846	89146	.	98053126|shlb1-3	-
SCFE01000224.1	538945	542544	.	98053128|rusc1	-
SCFE01000147.1	930224	932932	.	98053140|unknown-1393	+
SCFE01000179.1	684322	686969	.	98053157|tbx2-4	-
SCFE01000552.1	381459	388998	.	98053161|kkcc2	+
SCFE01000644.1	126549	129442	.	98053201|fbx16	-
SCFE01000224.1	891152	904762	.	98053234|drp2	+
SCFE01000043.1	157539	159836	.	98053257|pcr3-2	+
SCFE01000774.1	127337	128194	.	98053260|unknown-1395	-
SCFE01000671.1	261389	261953	.	98053415|unknown-1400	+
SCFE01000715.1	6838	8634	.	98053527|tbb4b-5	-
SCFE01000001.1	6336908	6361416	.	98053535|lamc1-2	+
SCFE01000744.1	334980	336812	.	98053581|s22a3-6	+
SCFE01000347.1	629239	642838	.	98053646|unknown-1407	+
SCFE01000027.1	1678852	1679021	.	98053659|cygb	+
SCFE01000202.1	281250	287714	.	98053733|cot2-2	+
SCFE01000592.1	140680	141020	.	98053738|anx10	+
SCFE01000315.1	303685	310597	.	98053780|glra2-9	+
SCFE01000123.1	838392	843740	.	98053794|nmur2-2	-
SCFE01000516.1	274159	281806	.	98053835|vmat2	-
SCFE01000252.1	638651	644546	.	98053980|unknown-1418	-
SCFE01000098.1	1591392	1592123	.	98054005|ykt6	-
SCFE01000077.1	1900789	1910762	.	98054139|amd-3	-
SCFE01004942.1	775	1979	.	98054200|taar2	-
SCFE01000391.1	368306	385453	.	98054259|opn4-2	-
SCFE01000060.1	131837	144673	.	98054266|unknown-1425	-
SCFE01000185.1	877332	877694	.	98054323|unknown-1428	-
SCFE01000026.1	1176563	1186288	.	98054348|dpod1	+
SCFE01000142.1	1290015	1299868	.	98054354|titin-10	+
SCFE01000830.1	178056	182325	.	98054360|myl6b-2	-
SCFE01000408.1	455597	464612	.	98054399|unknown-1431	-
SCFE01000619.1	59855	60526	.	98054415|setmr-24	-
SCFE01000142.1	1344365	1362945	.	98054421|titin-11	+
SCFE01000015.1	1995017	2007052	.	98054490|epha4-3	-
SCFE01000486.1	166817	176445	.	98054497|grip1	-
SCFE01000076.1	1887835	1890979	.	98054527|unknown-1437	+
SCFE01000211.1	646571	656093	.	98054554|grk5	+
SCFE01000161.1	900134	916561	.	98054561|kirr3-2	-
SCFE01000358.1	333691	336311	.	98054592|unknown-1439	-
SCFE01000348.1	756727	757337	.	98054595|syt6-2	+
SCFE01000018.1	2451030	2466949	.	98054600|os9	+
SCFE01000421.1	22315	24814	.	98054605|cdipt-2	+
SCFE01000038.1	2184463	2193961	.	98054607|ponl1	+
SCFE01000312.1	331051	337792	.	98054637|slit2	-
SCFE01000067.1	609402	622244	.	98054692|unknown-1446	-
SCFE01000078.1	624744	625066	.	98054752|unknown-1449	+
SCFE01000110.1	688489	693123	.	98054872|setd2-2	+
SCFE01000110.1	1236944	1258202	.	98054918|lphn3-6	-
SCFE01000675.1	395022	420148	.	98054925|syn2	+
SCFE01000282.1	24604	25747	.	98054979|unknown-1455	+
SCFE01000281.1	343965	344309	.	98055050|trpc5-5	-
SCFE01000087.1	960803	977540	.	98055070|epha4-4	-
SCFE01000017.1	1744061	1750908	.	98055095|upk1a	+
SCFE01000026.1	589513	602089	.	98055197|panx2-13	+
SCFE01000228.1	784504	790068	.	98055258|prr24	-
SCFE01000289.1	670668	673820	.	98055415|abca1-3	+
SCFE01000018.1	804930	811316	.	98055421|trpm3-13	+
SCFE01000005.1	744288	752101	.	98055441|notc1	+
SCFE01000495.1	229843	241481	.	98055445|fat1-3	-
SCFE01000077.1	873424	876923	.	98055457|assy-2	+
SCFE01000173.1	1201262	1203379	.	98055472|unknown-1476	+
SCFE01001020.1	62342	69818	.	98055491|titin-12	-
SCFE01000487.1	119827	121733	.	98055567|svip	+
SCFE01000227.1	261203	269773	.	98055578|gbrr1-10	+
SCFE01000345.1	475646	479430	.	98055612|drd2	-
SCFE01000177.1	313987	316832	.	98055642|ephb3	-
SCFE01000244.1	536908	540440	.	98055645|unknown-1486	-
SCFE01000051.1	295422	305957	.	98055656|fy	+
SCFE01000081.1	1326153	1354403	.	98055698|myo5a	+
SCFE01001160.1	54017	54300	.	98055784|bak-2	+
SCFE01000985.1	1016	1342	.	98055791|unknown-1491	+
SCFE01000985.1	112060	112453	.	98055904|cygb-2	+
SCFE01000078.1	792612	800349	.	98055934|tanc2-2	+
SCFE01000321.1	862700	890462	.	98055969|pard3-3	-
SCFE01000433.1	163741	166197	.	98056026|scnnd-4	-
SCFE01000151.1	365049	368084	.	98056040|syt6-3	+
SCFE01000245.1	272661	272931	.	98056054|sp17-2	-
SCFE01000660.1	38967	68962	.	98056071|titin-13	+
SCFE01000108.1	246641	246908	.	98056076|dpp6	-
SCFE01000775.1	102194	103134	.	98056222|unknown-1510	+
SCFE01000068.1	1175797	1176370	.	98056266|unknown-1512	+
SCFE01000951.1	23031	32833	.	98056270|espn	-
SCFE01000140.1	1384593	1409004	.	98056337|tiam1	+
SCFE01000019.1	1357260	1357980	.	98056339|pcdgm	+
SCFE01000497.1	106658	107043	.	98056364|tcb1-5	-
SCFE01000223.1	196292	200004	.	98056367|gpc6	-
SCFE01000097.1	51469	61186	.	98056395|scnna-2	+
SCFE01000076.1	317601	317887	.	98056567|unknown-1519	+
SCFE01000543.1	390090	391188	.	98056581|unc9-4	+
SCFE01000661.1	44593	45530	.	98056607|setmr-29	-
SCFE01000089.1	776783	781425	.	98056612|unknown-1522	+
SCFE01000408.1	331133	340339	.	98056666|opn4-3	-
SCFE01000648.1	323475	331508	.	98056714|chle-3	-
SCFE01000774.1	41980	43303	.	98056766|setmr-30	+
SCFE01000039.1	661509	672223	.	98056789|unknown-1531	-
SCFE01000151.1	823704	833807	.	98056849|pclo	-
SCFE01000021.1	508871	522234	.	98056863|myt1l	-
SCFE01000060.1	924994	931762	.	98056925|lrc55	-
SCFE01000081.1	1719010	1725505	.	98057000|pkhg7	-
SCFE01000052.1	239427	253698	.	98057208|rhg27	-
SCFE01000030.1	1049087	1055867	.	98057260|thap2-2	-
SCFE01000522.1	89407	111016	.	98057268|kcnh5-2	+
SCFE01000704.1	208805	209080	.	98057354|unknown-1546	-
SCFE01000728.1	363637	363897	.	98057366|tc3a-4	+
SCFE01000029.1	2349398	2356080	.	98057379|ubp18	+
SCFE01000008.1	2137191	2138132	.	98057416|sk2l2-4	-
SCFE01000005.1	2632255	2648338	.	98057427|tie1-2	-
SCFE01000329.1	435075	437036	.	98057437|srca-2	-
SCFE01000086.1	1225182	1245642	.	98057447|pical-2	-
SCFE01000897.1	118950	134975	.	98057461|wdfy3-2	-
SCFE01000008.1	2530718	2541229	.	98057501|dmd	+
SCFE01006697.1	486	1529	.	98057522|unknown-1550	+
SCFE01000339.1	788250	794005	.	98057587|zfhx4	-
SCFE01000234.1	1069313	1078532	.	98057600|cahd1-2	+
SCFE01000001.1	247149	256463	.	98057619|dpp6-2	-
SCFE01000063.1	243197	263378	.	98057712|a4-2	+
SCFE01000145.1	557889	567691	.	98057734|cac1d	+
SCFE01000420.1	402751	415027	.	98057772|robo1-6	+
SCFE01000045.1	1952364	1958430	.	98057786|celf3-2	+
SCFE01000462.1	279997	280479	.	98057787|c2d2b	-
SCFE01000022.1	1996947	2011428	.	98057865|arrb2	+
SCFE01000197.1	241181	271254	.	98057929|zbbx	-
SCFE01000108.1	134892	148316	.	98057987|k1239	-
SCFE01000174.1	11593	12464	.	98058048|unknown-1570	+
SCFE01000762.1	38345	39737	.	98058068|kmt2b-2	-
SCFE01000001.1	195530	195790	.	98058086|dpp10-2	+
SCFE01000031.1	1998297	1999412	.	98058105|calm-44	+
SCFE01000111.1	1418691	1426964	.	98058207|vcam1	+
SCFE01000281.1	793267	794139	.	98058309|cygb-3	+
SCFE01000315.1	423885	444085	.	98058372|gnai1-2	+
SCFE01000053.1	2067931	2069585	.	98058394|abca3-7	+
SCFE01000338.1	667902	669789	.	98058416|bi2l1	+
SCFE01000335.1	441259	448810	.	98058453|tiam2	+
SCFE01000027.1	2082404	2089496	.	98058463|unknown-1580	+
SCFE01001267.1	53178	53403	.	98058501|ptprn	+
SCFE01000024.1	1130931	1131251	.	98058549|prom1-6	-
SCFE01000378.1	403730	405164	.	98058611|irld	+
SCFE01000178.1	978680	985545	.	98058620|s35g1-5	-
SCFE01000239.1	35777	47599	.	98058687|adsv	-
SCFE01000248.1	516739	548930	.	98058691|k1109	+
SCFE01000201.1	529581	538058	.	98058735|pi42b	-
SCFE01000037.1	2092706	2102614	.	98058804|rgrf2	+
SCFE01000021.1	1492621	1507275	.	98058812|unknown-1589	+
SCFE01000179.1	28097	43590	.	98058829|slit2-2	-
SCFE01000671.1	193803	203754	.	98058834|unknown-1592	+
SCFE01000043.1	572131	584867	.	98058852|tsn18	-
SCFE01000030.1	2049054	2068420	.	98058925|ryr2-2	-
SCFE01000786.1	306856	324197	.	98058963|pi5pa	-
SCFE01000021.1	1167641	1168734	.	98059042|cdkl5	-
SCFE01000205.1	797712	804994	.	98059132|cooa1	+
SCFE01000318.1	508720	517779	.	98059134|wdr86	+
SCFE01000067.1	1104347	1108281	.	98059220|fbx40	-
SCFE01000093.1	818178	824438	.	98059239|dcc	+
SCFE01000765.1	209989	215257	.	98059244|mctp1-2	+
SCFE01000153.1	889675	911202	.	98059250|smrp1	+
SCFE01000034.1	820312	821385	.	98059270|npc1-10	-
SCFE01000800.1	115857	123755	.	98059315|npcl1	+
SCFE01000094.1	1182253	1183067	.	98059326|ox2r-3	-
SCFE01000232.1	716573	722951	.	98059385|lama2-2	-
SCFE01000148.1	793447	800127	.	98059449|rad54-2	+
SCFE01000258.1	869831	880140	.	98059462|gria2-5	-
SCFE01000099.1	472814	475946	.	98061595|unknown-1618	+
SCFE01000884.1	167979	168872	.	98061940|unknown-1621	-
SCFE01000147.1	1020979	1023563	.	98064761|unknown-1630	-
SCFE01000090.1	83931	84495	.	98067108|unknown-1640	-
SCFE01000100.1	879292	887372	.	98067607|unknown-1643	-
SCFE01000827.1	16791	17346	.	98067679|unknown-1645	+
SCFE01001140.1	75981	76663	.	98067883|unknown-1649	-
SCFE01000106.1	842012	849376	.	98069285|unknown-1658	-
SCFE01000032.1	54680	57455	.	98069986|unknown-1663	+
SCFE01000307.1	416360	421804	.	98070184|unknown-1665	+
SCFE01000201.1	467821	468122	.	98072992|y1101-3	-
SCFE01000473.1	220020	222397	.	98076528|unknown-1704	-
SCFE01000043.1	1760789	1764849	.	98079388|unknown-1713	-
SCFE01000418.1	537944	538191	.	98100070|unknown-1717	-
SCFE01000069.1	55026	55547	.	98100483|h2az	-
SCFE01000864.1	186035	186398	.	98100669|unknown-1754	-
SCFE01000194.1	433845	434575	.	98100838|unknown-1767	-
SCFE01000097.1	83202	83748	.	98100905|unknown-1772	-
SCFE01000011.1	2547981	2555825	.	98100956|unknown-1774	+
SCFE01000406.1	371194	371499	.	98100992|unknown-1776	+
SCFE01000347.1	845654	846122	.	98101101|unknown-1786	+
SCFE01000334.1	810354	810890	.	98101239|rtl1-2	+
SCFE01000200.1	1200877	1201305	.	98101246|nebu	-
SCFE01000117.1	1133397	1133652	.	98101396|unknown-1809	+
SCFE01000595.1	257337	276959	.	98101419|pp6r3	-
SCFE01000347.1	20443	21429	.	98101532|pcbp3-2	-
SCFE01000176.1	78019	78494	.	98101790|pgbd1-3	+
SCFE01000475.1	53445	60654	.	98101872|jph1	+
SCFE01000054.1	1934019	1937880	.	98102115|ddah1-5	+
SCFE01000424.1	451589	451992	.	98102135|frih-2	+
SCFE01000166.1	946246	955764	.	98102407|zn160-2	+
SCFE01000827.1	71947	72174	.	98102668|unknown-1876	-
SCFE01001071.1	73083	73348	.	98102725|unknown-1883	+
SCFE01000151.1	1066785	1067680	.	98102820|setmr-35	-
SCFE01000053.1	728075	728931	.	98102922|unknown-1899	-
SCFE01000849.1	33909	34869	.	98103099|unknown-1911	+
SCFE01000869.1	139589	140076	.	98103219|unknown-1918	+
SCFE01000709.1	353807	354321	.	98103273|unknown-1921	-
SCFE01000709.1	364065	364579	.	98103275|c11b2	-
SCFE01000136.1	889877	890120	.	98103490|taf5-3	+
SCFE01001036.1	105143	105496	.	98103522|unknown-1942	+
SCFE01003008.1	8537	8798	.	98103605|zchc2-2	-
SCFE01000430.1	126724	146662	.	98103624|unknown-1953	+
SCFE01000079.1	779689	787407	.	98103679|unknown-1954	+
SCFE01000385.1	137092	158310	.	98103775|f105a	-
SCFE01000373.1	325535	325862	.	98103821|pstb	-
SCFE01000590.1	495348	495692	.	98103906|wnk2	+
SCFE01000218.1	13168	13574	.	98103931|unknown-1968	+
SCFE01002513.1	9972	10445	.	98103946|unknown-1973	+
SCFE01001801.1	11444	11817	.	98103948|unknown-1974	-
SCFE01000596.1	204290	204646	.	98103967|zf64a-4	+
SCFE01000449.1	54541	56134	.	98104088|unknown-1981	+
SCFE01000284.1	273805	277797	.	98104106|dus19-2	-
SCFE01000265.1	439606	439849	.	98104153|cr032	+
SCFE01000922.1	21627	23648	.	98104441|unknown-2008	-
SCFE01000284.1	611175	613089	.	98104622|unknown-2025	+
SCFE01000139.1	1225959	1226349	.	98104892|kcnt2-3	+
SCFE01000025.1	1008304	1008797	.	98105001|thap2-3	+
SCFE01000067.1	1998919	2001455	.	98105044|unknown-2069	-
SCFE01000002.1	189718	190017	.	98105099|unknown-2079	+
SCFE01000483.1	65220	68298	.	98105101|ltbp1-3	+
SCFE01000060.1	755105	758174	.	98105206|unknown-2086	+
SCFE01000068.1	1473028	1481725	.	98105290|unknown-2090	-
SCFE01000985.1	189267	189907	.	98105565|unknown-2108	+
SCFE01000560.1	200714	205186	.	98105617|unknown-2111	+
SCFE01000560.1	134125	140220	.	98105620|unknown-2112	-
SCFE01000365.1	825781	826178	.	98105641|unknown-2114	-
SCFE01000151.1	833783	834827	.	98106187|unknown-2139	-
SCFE01000151.1	859760	874271	.	98106188|bsn	-
SCFE01000634.1	56001	56455	.	98106357|unknown-2154	+
SCFE01000852.1	174545	174992	.	98106376|unknown-2155	+
SCFE01000011.1	757922	769738	.	98106486|ddx58-4	-
SCFE01000011.1	761814	771995	.	98106487|ddx58-5	-
SCFE01000163.1	1043298	1043932	.	98106555|unknown-2171	-
SCFE01000120.1	1269943	1270158	.	98107143|cntp1-2	+
SCFE01000304.1	433141	433725	.	98107494|unknown-2226	+
SCFE01000235.1	1080444	1088913	.	98107499|meis1	+
SCFE01000230.1	928205	928459	.	98107677|unknown-2241	-
SCFE01000504.1	400006	400217	.	98107795|unknown-2248	-
SCFE01000035.1	223906	224249	.	98107839|unknown-2253	+
SCFE01000302.1	511280	511752	.	98108311|zn180-2	+
SCFE01000007.1	2924378	2928001	.	98108388|emil2-2	-
SCFE01000002.1	3150934	3151167	.	98108431|unknown-2286	+
SCFE01000036.1	236532	237748	.	98108791|unknown-2307	-
SCFE01000309.1	358887	359074	.	98108835|actbl-2	-
SCFE01000924.1	32947	33513	.	98108892|tc3a-10	-
SCFE01001826.1	20001	21517	.	98109041|unknown-2328	+
SCFE01000040.1	1136011	1136299	.	98109163|rab4a	+
SCFE01000176.1	1161981	1165254	.	98109330|unknown-2347	-
SCFE01000702.1	299295	307497	.	98109490|unknown-2355	+
SCFE01000517.1	561385	561854	.	98109562|unknown-2358	-
SCFE01000517.1	561385	561751	.	98109564|wdhd1-3	-
SCFE01000100.1	1492911	1493240	.	98109809|tcb2-4	+
SCFE01000169.1	1192618	1194000	.	98109815|pkha7	-
SCFE01000120.1	1164635	1165775	.	98109831|tbb4b-11	-
SCFE01000204.1	409390	417963	.	98110014|kcnc2-2	+
SCFE01000541.1	73288	73423	.	98110036|ima5	+
SCFE01000117.1	838248	840001	.	98110067|glrb-2	+
SCFE01000054.1	1428140	1438553	.	98110068|glrb-3	+
SCFE01000334.1	381495	396123	.	98110269|lama2-3	-
SCFE01000063.1	581653	581984	.	98110276|unknown-2412	-
SCFE01000362.1	502526	503167	.	98110347|unknown-2415	-
SCFE01000577.1	360283	360910	.	98110405|ca2d1	-
SCFE01000001.1	5981884	5982701	.	98110413|unknown-2422	-
SCFE01001827.1	3524	4339	.	98110464|unknown-2427	-
SCFE01001851.1	10710	11140	.	98110467|po12	+
SCFE01000812.1	71572	71923	.	98110469|tbb1	+
SCFE01000105.1	1192200	1192513	.	98111112|unknown-2448	-
SCFE01000008.1	1469284	1469762	.	98111332|unknown-2468	+
SCFE01000971.1	181013	181450	.	98111372|unknown-2469	-
SCFE01000724.1	151274	151569	.	98111451|unknown-2477	+
SCFE01000047.1	1776273	1785290	.	98111545|trpm2-5	+
SCFE01000544.1	188135	191270	.	98111670|ptc1-2	-
SCFE01000505.1	173191	180863	.	98111833|btaf1-2	-
SCFE01000063.1	166028	166827	.	98112078|unknown-2522	-
SCFE01000176.1	226320	236784	.	98112241|mx	+
SCFE01002077.1	827	1264	.	98112316|zn521	+
SCFE01000507.1	364377	364763	.	98112318|unknown-2540	-
SCFE01000002.1	1003829	1004310	.	98112449|unknown-2549	-
SCFE01000317.1	128736	129680	.	98112516|unknown-2554	+
SCFE01000641.1	324392	324834	.	98112606|unknown-2561	-
SCFE01000641.1	324794	325101	.	98112607|bbp1	-
SCFE01000117.1	27180	27470	.	98112659|unknown-2562	+
SCFE01000358.1	836098	836356	.	98113064|unknown-2592	+
SCFE01000358.1	836098	836481	.	98113066|unknown-2593	+
SCFE01000011.1	2833700	2836785	.	98113313|5ht3a-3	-
SCFE01000099.1	1727161	1728956	.	98113375|traf1-14	-
SCFE01002829.1	4940	5303	.	98113473|insr-2	-
SCFE01000286.1	154463	154765	.	98113566|unknown-2621	+
SCFE01014064.1	765	1126	.	98113591|unknown-2624	+
SCFE01000111.1	1239027	1239476	.	98113601|tcb2-5	-
SCFE01000932.1	212880	213269	.	98113629|zn415-2	-
SCFE01000743.1	173806	182853	.	98113999|unknown-2644	+
SCFE01000304.1	503962	518375	.	98114018|gbrr2-6	-
SCFE01000117.1	1548419	1549303	.	98114114|tt30a	+
SCFE01000174.1	636604	636939	.	98114131|unknown-2659	-
SCFE01000200.1	33276	33875	.	98114140|unknown-2661	-
SCFE01000042.1	1531552	1532063	.	98114189|unknown-2664	-
SCFE01000346.1	786891	787226	.	98114212|ttyh1	-
SCFE01000631.1	166589	167451	.	98114239|clh1-6	+
SCFE01000699.1	348421	349734	.	98114713|galr2-4	+
SCFE01000356.1	512928	513140	.	98114770|asph2	-
SCFE01010327.1	351	770	.	98114989|k154l	+
SCFE01009325.1	33	445	.	98114991|unknown-2706	+
SCFE01017501.1	545	947	.	98114993|unknown-2707	-
SCFE01000777.1	150760	151091	.	98114994|unknown-2708	+
SCFE01000106.1	1641914	1642386	.	98115104|tbb2a-2	-
SCFE01000015.1	2645854	2646929	.	98115123|aa2br-3	-
SCFE01000821.1	129859	130212	.	98115191|unknown-2723	+
SCFE01000195.1	289129	289661	.	98115201|tt30a-2	-
SCFE01000117.1	1548358	1548674	.	98115203|unknown-2725	+
SCFE01000361.1	348874	349373	.	98115305|unknown-2735	-
SCFE01001144.1	47092	47318	.	98115630|unknown-2741	+
SCFE01000880.1	229481	229863	.	98115633|unknown-2742	-
SCFE01000048.1	255332	255743	.	98115642|k1731-2	+
SCFE01000146.1	895153	895260	.	98115788|unknown-2754	-
SCFE01000425.1	656345	656806	.	98115913|unknown-2762	-
SCFE01000407.1	509651	518154	.	98115953|mark1	-
SCFE01000466.1	487453	489917	.	98115960|unknown-2763	+
SCFE01000366.1	299449	299684	.	98116004|unknown-2765	+
SCFE01000551.1	312286	312940	.	98116090|unknown-2768	+
SCFE01000087.1	499188	499756	.	98116150|adf3	+
SCFE01000178.1	464723	465046	.	98116389|unknown-2790	-
SCFE01000260.1	462308	465015	.	98116538|unknown-2799	-
SCFE01000736.1	238617	238783	.	98117024|unknown-2825	+
SCFE01000171.1	120897	121518	.	98117187|unknown-2835	-
SCFE01000097.1	1022809	1023311	.	98117236|unknown-2839	-
SCFE01000061.1	1358272	1363666	.	98117269|dyl2-2	-
SCFE01000475.1	416656	417047	.	98117414|unknown-2856	-
SCFE01000275.1	56761	57103	.	98117481|unknown-2862	+
SCFE01000210.1	74095	74376	.	98117484|zn235-12	+
SCFE01002671.1	8327	8755	.	98117485|zn729	-
SCFE01000356.1	171578	172617	.	98117540|unknown-2866	+
SCFE01000052.1	576706	577082	.	98117777|unknown-2876	-
SCFE01000391.1	126815	127759	.	98117831|unknown-2878	+
SCFE01000551.1	311770	312139	.	98117836|tif1b-6	+
SCFE01000114.1	663123	663437	.	98117915|speg-2	-
SCFE01000792.1	61535	68970	.	98118158|creb1-2	+
SCFE01000667.1	428821	432375	.	98118387|unknown-2931	+
SCFE01000556.1	96575	97075	.	98118407|xpo2-2	-
SCFE01001012.1	128436	128666	.	98118550|lrp1b-7	+
SCFE01000057.1	215276	216092	.	98118551|vasa2	+
SCFE01000137.1	590116	601315	.	98118730|nudt6	+
SCFE01000448.1	551024	556459	.	98119068|lhx5	+
SCFE01000421.1	602007	602607	.	98119103|phla3	-
SCFE01000166.1	955758	956248	.	98119127|zn573-2	+
SCFE01000201.1	967174	967671	.	98119225|vwde	-
SCFE01000428.1	327212	328028	.	98119385|unknown-3000	+
SCFE01000429.1	81333	81963	.	98119584|unknown-3023	-
SCFE01000614.1	344793	345215	.	98119678|titin-15	+
SCFE01000059.1	1116462	1120995	.	98120164|thop1-6	+
SCFE01000961.1	94943	96085	.	98120189|unknown-3051	-
SCFE01010598.1	1195	1548	.	98120286|mngr	-
SCFE01000019.1	1552615	1552915	.	98120418|dyh11-2	-
SCFE01000507.1	364089	364436	.	98120421|fiz1	-
SCFE01002077.1	892	1240	.	98120422|zn775	+
SCFE01000955.1	106840	107202	.	98120424|unknown-3073	-
SCFE01000443.1	665294	665629	.	98120443|unknown-3076	+
SCFE01000016.1	869656	869931	.	98120600|unknown-3086	+
SCFE01000644.1	165464	165848	.	98120892|unknown-3109	+
SCFE01000590.1	123230	123602	.	98121319|unknown-3138	-
SCFE01000032.1	680921	691937	.	98121326|chur	+
SCFE01000458.1	8232	9098	.	98121854|unknown-3182	-
SCFE01000407.1	114365	114724	.	98121855|aspg1	-
SCFE01000236.1	844864	847511	.	98121912|f214a-2	+
SCFE01000188.1	82983	83574	.	98121959|tif1b-8	+
SCFE01000678.1	373673	377490	.	98121997|unknown-3191	+
SCFE01000034.1	280001	284272	.	98122070|unknown-3196	+
SCFE01007069.1	1325	1686	.	98122082|unknown-3199	+
SCFE01000594.1	19815	21161	.	98122163|unknown-3203	+
SCFE01000797.1	303938	304284	.	98122346|acss3-2	-
SCFE01000091.1	1193565	1193952	.	98122389|nrip2	-
SCFE01000001.1	6768530	6768932	.	98122465|unknown-3221	-
SCFE01000106.1	1471532	1473524	.	98122498|cbpc2	-
SCFE01000545.1	35441	35795	.	98122785|unknown-3246	-
SCFE01000545.1	33193	34914	.	98122786|unknown-3247	-
SCFE01000215.1	983552	984054	.	98122948|h32-2	-
SCFE01000289.1	532652	534211	.	98122975|cntp2-2	-
SCFE01000233.1	281810	285785	.	98123172|unknown-3273	-
SCFE01000269.1	936721	937110	.	98124000|pax6-3	-
SCFE01000034.1	884802	887709	.	98124133|unknown-3338	-
SCFE01000277.1	356814	357297	.	98124185|zn606-4	+
SCFE01000565.1	303931	305114	.	98124284|hrsl4-2	-
SCFE01000482.1	539093	545862	.	98124465|unknown-3350	-
SCFE01000703.1	33188	33504	.	98124473|fb274	-
SCFE01004260.1	7065	7254	.	98124515|unknown-3353	-
SCFE01000760.1	159397	159750	.	98124587|unknown-3359	+
SCFE01000539.1	32485	33013	.	98124692|unknown-3364	-
SCFE01000107.1	740414	740695	.	98124732|unknown-3366	-
SCFE01000056.1	937693	938258	.	98124768|unknown-3374	-
SCFE01000144.1	188155	188835	.	98124927|unknown-3382	-
SCFE01000480.1	399201	399878	.	98125151|unknown-3398	+
SCFE01000464.1	319471	328282	.	98125267|unknown-3405	+
SCFE01000766.1	125425	126134	.	98125318|unknown-3412	+
SCFE01000059.1	1621384	1621765	.	98125430|rtbs-15	+
SCFE01003220.1	26	378	.	98125617|ra51c-2	+
SCFE01000040.1	1720825	1722028	.	98125661|otog-2	-
SCFE01000425.1	137222	137709	.	98125749|unknown-3436	+
SCFE01000072.1	775091	775201	.	98125852|unknown-3446	+
SCFE01000425.1	300742	301200	.	98125870|unknown-3449	+
SCFE01000551.1	249109	249473	.	98125872|tri50-6	+
SCFE01000064.1	44267	45581	.	98125877|unknown-3451	+
SCFE01000453.1	603942	604089	.	98125934|unknown-3457	+
SCFE01000097.1	1742045	1742329	.	98126050|unknown-3470	-
SCFE01001132.1	97919	98270	.	98126428|unknown-3486	+
SCFE01000038.1	1713308	1713764	.	98126429|unknown-3487	+
SCFE01000047.1	336386	337129	.	98126430|unknown-3488	-
SCFE01010355.1	64	598	.	98126605|unknown-3505	-
SCFE01000650.1	193867	194387	.	98126654|unknown-3510	-
SCFE01004568.1	2368	3159	.	98126688|sk2l2-11	-
SCFE01000152.1	764260	765871	.	98126690|sk2l2-13	+
SCFE01000250.1	239571	241153	.	98126817|unknown-3516	+
SCFE01000334.1	42922	43325	.	98126821|myoz1	+
SCFE01000006.1	2525636	2533544	.	98126940|unknown-3534	+
SCFE01001059.1	68116	68417	.	98127018|mast3	-
SCFE01000235.1	751457	755261	.	98127303|unknown-3558	-
SCFE01000370.1	253915	255277	.	98127519|unknown-3583	+
SCFE01000264.1	235496	235810	.	98127557|s22aa	+
SCFE01000027.1	630778	633011	.	98127677|u17ln	+
SCFE01000013.1	1065089	1065556	.	98127997|unknown-3619	-
SCFE01000035.1	1397501	1397878	.	98128126|unknown-3632	-
SCFE01000721.1	145822	146075	.	98128173|per3	-
SCFE01003629.1	3157	3573	.	98128357|unknown-3645	+
SCFE01017051.1	182	622	.	98128508|unknown-3653	-
SCFE01000047.1	263696	264102	.	98128556|unknown-3657	-
SCFE01000497.1	600978	601323	.	98128629|unknown-3663	+
SCFE01000496.1	24595	26281	.	98128737|fxl16	+
SCFE01000812.1	110856	111280	.	98129164|unknown-3693	+
SCFE01000334.1	13828	14309	.	98129166|unknown-3694	+
SCFE01000090.1	1417802	1418264	.	98129197|unknown-3696	+
SCFE01000247.1	1015296	1015602	.	98129257|unknown-3704	+
SCFE01000016.1	2763471	2763815	.	98129455|unknown-3715	+
SCFE01000004.1	1811824	1812161	.	98129951|unknown-3744	-
SCFE01000135.1	1500962	1501281	.	98130061|zn513-26	-
SCFE01000198.1	1011134	1011480	.	98130376|pcf11-2	-
SCFE01000618.1	34411	43707	.	98130613|rs3-2	+
SCFE01000436.1	475893	477020	.	98130650|dnal4-2	+
SCFE01000686.1	51208	52978	.	98130733|pan2-2	-
SCFE01000760.1	261249	261685	.	98130967|tigd2-2	-
SCFE01000011.1	2604389	2604733	.	98131140|tert-3	-
SCFE01000145.1	589584	591613	.	98131245|cac1c-2	+
SCFE01000145.1	587699	589608	.	98131247|cac1c-3	+
SCFE01000006.1	2704363	2705320	.	98131396|pogk-5	-
SCFE01000146.1	849896	850429	.	98131461|unknown-3831	+
SCFE01000074.1	743088	743752	.	98131468|pere	+
SCFE01000074.1	743736	744054	.	98131469|unknown-3833	+
SCFE01000328.1	791576	791843	.	98131496|myo1h	+
SCFE01000675.1	144120	146889	.	98131508|rtbs-21	+
SCFE01000289.1	436108	440102	.	98131595|hmx3-2	-
SCFE01000397.1	579592	579858	.	98131627|eva1c	+
SCFE01000741.1	932	1666	.	98131721|tri13-3	+
SCFE01000010.1	1310713	1311033	.	98132011|unknown-3873	+
SCFE01000086.1	1092798	1093173	.	98132512|unknown-3901	-
SCFE01000122.1	633450	633786	.	98132628|unknown-3908	+
SCFE01000689.1	123462	128054	.	98132645|s22ad-4	+
SCFE01000139.1	1309656	1310446	.	98132731|unknown-3915	-
SCFE01000372.1	680706	681469	.	98132773|unknown-3918	+
SCFE01000312.1	594606	594863	.	98133153|unknown-3925	-
SCFE01000414.1	152663	153640	.	98133688|unknown-3971	-
SCFE01000338.1	374155	374459	.	98133759|unknown-3974	+
SCFE01002077.1	51	666	.	98133828|zn142-4	+
SCFE01000514.1	198896	199442	.	98133830|zn296	+
SCFE01000036.1	977368	980135	.	98133949|unknown-3993	+
SCFE01000953.1	75055	76237	.	98134071|plxb2-3	+
SCFE01000677.1	188513	188819	.	98134676|unknown-4049	-
SCFE01000109.1	614860	619148	.	98134939|ats12	+
SCFE01000219.1	960981	962059	.	98134967|e2ak4-5	-
SCFE01000219.1	436888	438059	.	98134969|e2ak4-7	-
SCFE01001311.1	34050	34344	.	98135004|dctd-3	+
SCFE01000114.1	49320	52066	.	98135005|dctd-4	+
SCFE01000114.1	49320	52100	.	98135006|dctd-5	+
SCFE01000144.1	187680	188078	.	98135019|unknown-4072	-
SCFE01001091.1	57623	67175	.	98135249|unknown-4101	-
SCFE01000466.1	273899	274290	.	98135284|unknown-4105	-
SCFE01000013.1	132733	134476	.	98135334|unknown-4109	+
SCFE01000078.1	691706	692031	.	98135366|unknown-4113	-
SCFE01000052.1	1050597	1051281	.	98135450|unknown-4121	+
SCFE01002302.1	868	1612	.	98135463|unknown-4123	+
SCFE01000744.1	305801	307298	.	98135535|unknown-4128	-
SCFE01000744.1	294740	303079	.	98135538|unknown-4129	+
SCFE01000119.1	78464	78791	.	98135913|mle	-
SCFE01000125.1	1034855	1043944	.	98135921|tt30b	-
SCFE01000571.1	114921	115338	.	98136048|unknown-4164	-
SCFE01000010.1	664251	664547	.	98136185|unknown-4178	+
SCFE01000149.1	27166	30291	.	98136358|unknown-4195	+
SCFE01000996.1	83628	84847	.	98136491|yl702	+
SCFE01000053.1	963085	963464	.	98136582|unknown-4211	+
SCFE01000256.1	239243	239670	.	98136587|unknown-4212	-
SCFE01006629.1	2865	3233	.	98136618|zn707	+
SCFE01000249.1	581037	581459	.	98136620|ctcf-2	+
SCFE01000140.1	10061	10367	.	98136622|unknown-4218	+
SCFE01012654.1	494	960	.	98136712|unknown-4224	-
SCFE01001127.1	107537	108051	.	98136714|mast3-2	+
SCFE01000003.1	5707237	5710865	.	98136770|csrp2	-
SCFE01001998.1	8176	8508	.	98136821|unknown-4235	+
SCFE01000307.1	238433	240174	.	98136941|unknown-4245	+
SCFE01000307.1	207049	207400	.	98136942|unknown-4246	+
SCFE01000223.1	659473	659733	.	98137116|unknown-4255	+
SCFE01000551.1	364201	365345	.	98137133|tif1a-5	+
SCFE01000147.1	947681	950557	.	98137456|itax	-
SCFE01000035.1	1395756	1397112	.	98137492|unknown-4276	+
SCFE01000140.1	1180850	1185891	.	98137821|unknown-4290	-
SCFE01000294.1	832613	833220	.	98137828|unknown-4292	-
SCFE01000026.1	2191558	2193970	.	98137864|unknown-4294	+
SCFE01002201.1	9098	10191	.	98137866|nisch-3	+
SCFE01000111.1	1606032	1606425	.	98138149|ctcf-3	-
SCFE01000557.1	21539	21919	.	98138234|rtjk-19	+
SCFE01000203.1	1131986	1136257	.	98138244|mtr1l-2	-
SCFE01000203.1	946103	951671	.	98138250|mtr1b-5	-
SCFE01000588.1	235472	235843	.	98138361|rtjk-21	-
SCFE01007972.1	1339	1686	.	98138412|pols	+
SCFE01016496.1	54	367	.	98138478|unknown-4340	-
SCFE01000126.1	800115	800520	.	98138614|unknown-4351	+
SCFE01000672.1	7029	8159	.	98138980|unknown-4362	-
SCFE01000282.1	1016352	1016740	.	98138992|hexa-2	-
SCFE01000010.1	1509466	1509979	.	98139595|unknown-4401	+
SCFE01000282.1	395027	396116	.	98139704|tc1a-10	-
SCFE01000615.1	220581	220879	.	98139861|unknown-4419	-
SCFE01000230.1	979463	979706	.	98139969|unknown-4429	+
SCFE01000373.1	187902	188297	.	98140119|unknown-4437	+
SCFE01000108.1	11735	12331	.	98140189|rsle3	+
SCFE01000021.1	787206	789553	.	98140306|ppgb-8	-
SCFE01000083.1	814028	814280	.	98140433|unknown-4461	+
SCFE01000519.1	322812	323112	.	98140513|ssdh-3	-
SCFE01000474.1	317495	319077	.	98140884|vwa7-7	+
SCFE01000094.1	1817948	1818443	.	98140977|rs15a-2	+
SCFE01001434.1	5656	5941	.	98141019|unknown-4506	+
SCFE01000517.1	971	8206	.	98141021|kcc1a	-
SCFE01000762.1	294006	294518	.	98141063|unknown-4508	+
SCFE01000588.1	139769	140143	.	98141210|bxa1	-
SCFE01000225.1	1127930	1128537	.	98141611|unknown-4542	-
SCFE01000016.1	946638	947337	.	98141653|unknown-4548	-
SCFE01003403.1	4968	5444	.	98141735|unknown-4556	-
SCFE01003517.1	6998	7327	.	98141736|pp2bc-2	+
SCFE01000059.1	1176148	1176393	.	98141802|unknown-4562	-
SCFE01000173.1	284661	292900	.	98141894|unknown-4568	+
SCFE01000447.1	329738	329873	.	98141935|unknown-4571	-
SCFE01000031.1	999813	1018513	.	98142116|wdr48	+
SCFE01000957.1	163720	167277	.	98142230|unknown-4594	-
SCFE01002495.1	322	559	.	98142232|pcr7-2	+
SCFE01000083.1	217265	217590	.	98142319|rel-2	-
SCFE01000384.1	540727	541460	.	98142551|ascl1	-
SCFE01000052.1	1082675	1087885	.	98142599|pcr2	+
SCFE01000301.1	879864	888541	.	98142813|at2b3-2	+
SCFE01000422.1	73446	77292	.	98142971|sap3-11	-
SCFE01000608.1	62461	62729	.	98143067|mtl5-2	-
SCFE01000244.1	597508	597684	.	98143068|unknown-4638	-
SCFE01000206.1	119499	125431	.	98143091|unknown-4639	-
SCFE01000211.1	48550	49188	.	98143123|unknown-4645	+
SCFE01000964.1	135319	135829	.	98143231|unknown-4660	+
SCFE01000797.1	177262	177608	.	98143241|unknown-4662	-
SCFE01000067.1	182403	195422	.	98143324|pls1-7	-
SCFE01000244.1	225693	226030	.	98143395|titin-17	+
SCFE01000225.1	53454	54028	.	98143570|unknown-4678	+
SCFE01000220.1	483144	483557	.	98143627|unknown-4682	+
SCFE01000167.1	742495	743096	.	98143629|unknown-4683	+
SCFE01000235.1	740207	740436	.	98143669|rasf5	-
SCFE01001036.1	103550	103924	.	98143730|ro52-5	+
SCFE01000210.1	136297	141245	.	98144045|zn606-5	+
SCFE01000205.1	780020	780267	.	98144112|unknown-4706	+
SCFE01000702.1	256499	259484	.	98144484|unknown-4734	-
SCFE01000702.1	257167	259484	.	98144485|unknown-4735	-
SCFE01001389.1	14276	14821	.	98144490|nxpe2	-
SCFE01000083.1	826611	826939	.	98144596|unknown-4745	-
SCFE01014287.1	336	767	.	98144673|unknown-4750	+
SCFE01000074.1	1864649	1865013	.	98144691|unknown-4754	-
SCFE01002210.1	4587	5008	.	98144813|unknown-4764	+
SCFE01000588.1	238137	238452	.	98144938|sahh2-2	-
SCFE01000062.1	1544588	1545015	.	98144953|daple-3	-
SCFE01000542.1	517737	518089	.	98145124|dhx58-2	+
SCFE01000180.1	390977	394788	.	98145148|unknown-4783	+
SCFE01000191.1	982013	984434	.	98145305|maml3	-
SCFE01001210.1	22822	23657	.	98145484|phop2-2	-
SCFE01000168.1	15743	18477	.	98145498|k0825	+
SCFE01000073.1	211123	211515	.	98145504|yk006-18	-
SCFE01000218.1	576791	577167	.	98145624|unknown-4812	-
SCFE01000142.1	639293	639770	.	98145754|unknown-4819	-
SCFE01000393.1	646577	647030	.	98145820|unknown-4823	-
SCFE01000538.1	476502	485032	.	98145836|mrp1-9	-
SCFE01000065.1	930970	939314	.	98145859|stac3	-
SCFE01000527.1	542477	542823	.	98145897|unknown-4828	-
SCFE01000515.1	242143	243409	.	98145987|unknown-4838	+
SCFE01000157.1	330758	331869	.	98145997|slit1	+
SCFE01000196.1	228607	231737	.	98146078|vamp3-3	-
SCFE01000659.1	125857	126188	.	98146326|unknown-4861	+
SCFE01001753.1	7206	7765	.	98146578|pol3-6	+
SCFE01000043.1	2018461	2018795	.	98146622|unknown-4887	-
SCFE01000260.1	435306	435751	.	98147223|unknown-4895	+
SCFE01000356.1	315096	316292	.	98147471|zmym6	+
SCFE01000356.1	316268	316734	.	98147474|unknown-4908	+
SCFE01000650.1	130266	130581	.	98147502|nampt	+
SCFE01000063.1	1398433	1404114	.	98147550|bxa2	+
SCFE01000063.1	1405012	1409842	.	98147554|unknown-4916	+
SCFE01000380.1	774609	775477	.	98147567|unknown-4918	+
SCFE01000148.1	420133	424389	.	98147609|unknown-4924	-
SCFE01015917.1	72	454	.	98147633|unknown-4926	-
SCFE01000478.1	176	477	.	98147641|pok12-3	+
SCFE01000260.1	163625	164010	.	98147645|rtjk-27	+
SCFE01000021.1	444052	444380	.	98147688|unknown-4933	-
SCFE01010535.1	1118	1479	.	98147689|zn142-5	-
SCFE01000293.1	769360	769885	.	98147690|zn639	+
SCFE01001150.1	61965	62288	.	98147723|aasd1	-
SCFE01000498.1	540242	542007	.	98147746|unknown-4942	-
SCFE01000841.1	138492	138828	.	98147755|tm63c-2	-
SCFE01000013.1	2717263	2717684	.	98147943|st1c3-4	+
SCFE01000077.1	748106	748430	.	98148076|unknown-4961	+
SCFE01000156.1	387080	387876	.	98148078|unknown-4962	-
SCFE01002115.1	6111	6511	.	98148080|unknown-4963	+
SCFE01000422.1	89105	89550	.	98148114|ptm3c	+
SCFE01000097.1	178366	184187	.	98148248|gbrb1-3	-
SCFE01000314.1	848524	849182	.	98148314|mipep-8	+
SCFE01001109.1	41406	44237	.	98148582|ped1a-3	+
SCFE01000112.1	910499	910729	.	98148725|calm-51	-
SCFE01000007.1	2494755	2503301	.	98148907|heat6-2	-
SCFE01000464.1	327794	337667	.	98149048|schi1	+
SCFE01000040.1	1757808	1758218	.	98149076|unknown-5046	+
SCFE01000449.1	239328	240172	.	98149392|unknown-5060	-
SCFE01000698.1	323808	324027	.	98149445|unknown-5067	-
SCFE01000004.1	1512900	1513738	.	98149670|unknown-5088	-
SCFE01000012.1	1561090	1561597	.	98149862|unknown-5097	-
SCFE01000068.1	1093398	1093815	.	98149884|adcy3	-
SCFE01000890.1	2201	3533	.	98149903|cplx1	-
SCFE01000890.1	2201	2895	.	98149904|unknown-5100	+
SCFE01000414.1	150280	152356	.	98149910|rtbs-32	-
SCFE01000407.1	509870	518372	.	98149952|mark2	-
SCFE01000076.1	1026404	1026810	.	98150318|sc5a8-8	+
SCFE01000371.1	813126	813541	.	98150482|pacrl-2	-
SCFE01000079.1	573413	573729	.	98150702|rtxe-28	-
SCFE01000200.1	633881	634218	.	98150703|rtxe-29	-
SCFE01000260.1	654976	655722	.	98150767|unknown-5158	-
SCFE01000356.1	317222	317890	.	98150882|sylm-2	+
SCFE01001160.1	12700	12920	.	98150967|unknown-5173	-
SCFE01000302.1	466438	466758	.	98150993|zn235-22	-
SCFE01000275.1	88226	90423	.	98151177|cnfn-19	+
SCFE01000221.1	759355	769786	.	98151257|unknown-5202	+
SCFE01000053.1	2066516	2067100	.	98151313|unknown-5209	+
SCFE01000318.1	691449	691516	.	98151447|unknown-5225	-
SCFE01000325.1	592798	593929	.	98151450|unknown-5226	+
SCFE01000166.1	956438	957007	.	98151505|zn606-6	+
SCFE01000376.1	775208	775632	.	98151548|fat1-5	+
SCFE01001180.1	52675	58150	.	98151600|unknown-5239	-
SCFE01000265.1	19726	20052	.	98151614|unknown-5240	-
SCFE01000498.1	618793	619453	.	98151616|unknown-5241	+
SCFE01004357.1	1005	1341	.	98151712|unknown-5248	-
SCFE01004357.1	1005	1336	.	98151713|unknown-5249	-
SCFE01007901.1	1555	1883	.	98151715|yk026	-
SCFE01000335.1	645617	646086	.	98151720|unknown-5251	-
SCFE01000313.1	609443	610475	.	98151813|unknown-5260	+
SCFE01000759.1	216809	217615	.	98151856|unknown-5261	-
SCFE01000199.1	1116802	1117154	.	98152036|v1br	-
SCFE01000707.1	146361	146885	.	98152156|unknown-5296	+
SCFE01000315.1	43363	43688	.	98152177|unknown-5297	-
SCFE01000619.1	86107	86406	.	98152216|unknown-5301	-
SCFE01000447.1	102488	102674	.	98152236|unknown-5304	-
SCFE01001904.1	10628	11090	.	98152649|rl28-2	+
SCFE01000281.1	865303	865796	.	98152922|unknown-5331	-
SCFE01000978.1	51970	52274	.	98152945|unknown-5332	-
SCFE01000771.1	92769	93102	.	98152964|der	-
SCFE01000361.1	160919	161179	.	98153195|trpb	-
SCFE01000130.1	1391769	1392094	.	98153470|at11c	+
SCFE01000248.1	1037891	1038238	.	98153476|unknown-5369	+
SCFE01000361.1	799379	799704	.	98153529|pgbd3-10	-
SCFE01000102.1	1314089	1314379	.	98153606|unknown-5377	-
SCFE01000334.1	811472	811998	.	98153614|krba2-9	+
SCFE01000240.1	906092	915085	.	98153653|unknown-5382	-
SCFE01000237.1	746024	746643	.	98153836|rtl1-16	+
SCFE01000422.1	47663	48000	.	98153911|trim2-18	-
SCFE01000646.1	198490	198936	.	98153991|unknown-5397	+
SCFE01000462.1	128722	129100	.	98153992|unknown-5398	+
SCFE01000152.1	516846	517245	.	98153993|ddx58-8	-
SCFE01000013.1	1118580	1119283	.	98153997|unknown-5400	+
SCFE01000440.1	281650	289155	.	98154070|kcnn3-2	-
SCFE01000039.1	1009268	1009607	.	98154310|ada2a-2	-
SCFE01000034.1	314223	319224	.	98154389|unknown-5430	-
SCFE01000506.1	221106	221991	.	98154661|tf211-2	-
SCFE01000195.1	1108731	1109213	.	98154694|unknown-5442	+
SCFE01000261.1	871779	872456	.	98154697|unknown-5443	+
SCFE01000269.1	951648	951984	.	98154710|unknown-5445	+
SCFE01000008.1	2036976	2043010	.	98154734|unknown-5446	-
SCFE01000008.1	2174229	2175976	.	98154737|sk2l2-20	-
SCFE01000551.1	365555	366035	.	98154764|unknown-5448	+
SCFE01000551.1	220954	221293	.	98154767|cac1b-3	-
SCFE01000519.1	41198	44052	.	98154836|kmt2b-7	+
SCFE01000120.1	1148895	1152526	.	98154867|tbb4b-19	+
SCFE01000017.1	2558528	2559194	.	98154871|rtbs-34	+
SCFE01000055.1	1469521	1469732	.	98154903|shc1-2	-
SCFE01000331.1	587986	588414	.	98155082|unknown-5495	+
SCFE01004357.1	1886	2200	.	98155276|unknown-5497	-
SCFE01000043.1	2020372	2021052	.	98155277|prd15	-
SCFE01000854.1	154956	155365	.	98155309|zbt24	-
SCFE01000420.1	537344	538697	.	98155313|rtxe-36	-
SCFE01000091.1	1193023	1193385	.	98155337|unknown-5509	-
SCFE01008840.1	1746	1913	.	98155341|unknown-5510	-
SCFE01000102.1	507220	507567	.	98155349|unknown-5513	+
SCFE01002167.1	10968	11412	.	98155350|obscn-3	-
SCFE01002659.1	9922	10639	.	98155351|magi2	-
SCFE01000014.1	1093131	1096032	.	98155417|rtjk-35	+
SCFE01000394.1	395729	396029	.	98155434|cep63-2	-
SCFE01000163.1	371555	374593	.	98155435|rtjk-36	+
SCFE01000382.1	648016	648971	.	98155445|unknown-5522	+
SCFE01000554.1	454130	454844	.	98155514|unknown-5532	-
SCFE01000035.1	1223117	1223921	.	98155530|unknown-5536	-
SCFE01000026.1	1645268	1647895	.	98155549|unknown-5541	+
SCFE01000195.1	16221	37672	.	98155562|unknown-5543	+
SCFE01000100.1	775772	776092	.	98155578|unknown-5546	-
SCFE01001036.1	104063	104369	.	98155839|ftsh	+
SCFE01000135.1	1501415	1503177	.	98155883|zn606-7	-
SCFE01000771.1	95750	96077	.	98155912|unknown-5568	-
SCFE01000771.1	95750	96077	.	98155913|unknown-5569	-
SCFE01000113.1	1193226	1194767	.	98155977|res2	-
SCFE01000474.1	80375	81516	.	98156055|unknown-5580	-
SCFE01000551.1	288115	288408	.	98156172|unknown-5594	+
SCFE01000253.1	807146	807830	.	98156301|unknown-5605	+
SCFE01000023.1	1325141	1325355	.	98156347|unknown-5607	+
SCFE01000064.1	1382744	1382977	.	98156407|unknown-5610	+
SCFE01000120.1	287420	288423	.	98156449|unknown-5614	-
SCFE01000057.1	1125862	1126279	.	98156584|sg196	+
SCFE01000021.1	849682	849907	.	98156693|unknown-5627	-
SCFE01000021.1	795653	796036	.	98156695|ppgb-11	+
SCFE01000054.1	1968830	1970890	.	98157342|ddah1-6	-
SCFE01000248.1	401475	401851	.	98157344|unknown-5638	+
SCFE01000003.1	1770042	1770684	.	98157386|rtbs-44	+
SCFE01000105.1	1043292	1043613	.	98157569|unknown-5657	-
SCFE01000282.1	5375	5578	.	98157615|traf2	+
SCFE01000864.1	20784	21056	.	98157848|unknown-5679	+
SCFE01000159.1	798774	799901	.	98158066|mb211	+
SCFE01000097.1	978480	979128	.	98158089|unknown-5694	-
SCFE01000106.1	1642692	1643764	.	98158368|tbb5-2	-
SCFE01000432.1	405141	405359	.	98158506|irs1	+
SCFE01000070.1	1417062	1419010	.	98158523|unknown-5720	-
SCFE01000314.1	770252	771273	.	98158581|unknown-5727	+
SCFE01000191.1	443831	454545	.	98159114|npy6r	+
SCFE01000155.1	181871	182123	.	98159237|rada	+
SCFE01000089.1	839459	845650	.	98159373|brsk2	-
SCFE01000805.1	130111	140247	.	98159470|wdr19-2	-
SCFE01000805.1	99270	101517	.	98159472|wdr19-3	-
SCFE01000466.1	340018	341862	.	98159487|unknown-5791	+
SCFE01000218.1	30831	31740	.	98159491|unknown-5792	+
SCFE01000079.1	595628	596282	.	98159506|mos1t-5	+
SCFE01000013.1	128050	132815	.	98159624|unknown-5801	+
SCFE01000060.1	1637336	1642007	.	98159684|lrba-2	+
SCFE01003133.1	2600	4217	.	98159780|fxl12-3	+
SCFE01000851.1	149286	149766	.	98159795|rtjk-41	-
SCFE01002263.1	1421	1797	.	98160154|glrx2-5	-
SCFE01000596.1	203314	203654	.	98160222|zn513-52	+
SCFE01000961.1	173065	181928	.	98160223|zn431-2	-
SCFE01000971.1	178618	178949	.	98160497|unknown-5866	-
SCFE01000058.1	208784	209203	.	98160799|wdr16-2	+
SCFE01000410.1	120134	124427	.	98160807|unknown-5885	+
SCFE01000008.1	2169094	2173436	.	98160957|sk2l2-24	-
SCFE01000008.1	2131473	2137300	.	98160959|unknown-5890	-
SCFE01002802.1	1026	1280	.	98161099|lrrk2-6	+
SCFE01000325.1	609898	610275	.	98161100|jmjd4-3	-
SCFE01000325.1	609898	610275	.	98161102|unknown-5900	-
SCFE01000019.1	1618592	1620553	.	98161216|tef	+
SCFE01000046.1	1999319	1999742	.	98161240|unknown-5912	-
SCFE01000221.1	344611	344809	.	98161271|zap70-2	-
SCFE01000108.1	1095372	1096003	.	98161410|tab3	-
SCFE01000478.1	521881	524675	.	98161442|unknown-5930	-
SCFE01000478.1	521881	524675	.	98161443|rir1-3	-
SCFE01000523.1	490467	490766	.	98161733|tba3c-4	-
SCFE01003710.1	7509	7922	.	98161809|unknown-5946	-
SCFE01000064.1	305340	311716	.	98161864|unknown-5949	+
SCFE01000053.1	2068374	2070741	.	98161923|abca1-6	+
SCFE01000015.1	1890246	1895993	.	98162022|lgr4-2	+

## Sheet: Constitutive
Chr	start	end	.	id	sens
SCFE01000690.1	208432	221854	.	98000084|vp26b	-
SCFE01000111.1	116202	118186	.	98000485|pinx1	+
SCFE01000139.1	624979	626441	.	98001140|unknown-23	+
SCFE01000071.1	1364058	1370699	.	98001741|tpc	-
SCFE01000226.1	945856	963987	.	98001966|f172a	+
SCFE01000594.1	183010	190917	.	98002329|qcr1	+
SCFE01000679.1	153420	155643	.	98002733|zn277	-
SCFE01000332.1	842096	853760	.	98003071|ucri	-
SCFE01000384.1	426752	430363	.	98003177|plcb	-
SCFE01001093.1	3420	15668	.	98003212|cp070	-
SCFE01000226.1	927764	931951	.	98003361|pex5	-
SCFE01000162.1	899873	911768	.	98004122|ut14a	-
SCFE01000023.1	2145911	2147205	.	98004731|djc30	-
SCFE01000024.1	1644000	1648300	.	98005650|dps1	+
SCFE01000004.1	2281352	2281775	.	98007970|hcdh	+
SCFE01000028.1	1550244	1555045	.	98008669|echb	+
SCFE01000413.1	642242	644686	.	98008805|lonf1	+
SCFE01000005.1	2296232	2296431	.	98009213|cb39l	-
SCFE01000262.1	223709	225669	.	98009389|ppm1b	-
SCFE01001082.1	77497	85554	.	98009566|s2536	-
SCFE01000011.1	2586714	2592295	.	98009729|lipt	-
SCFE01000048.1	91167	101046	.	98009790|micu1	-
SCFE01000013.1	960871	962003	.	98009893|faxc-2	+
SCFE01000102.1	1082773	1104685	.	98010116|mk14	-
SCFE01000380.1	768373	770111	.	98010532|psa3	+
SCFE01000034.1	1988128	1995580	.	98010718|nduab	+
SCFE01000023.1	1418979	1423069	.	98010962|mier3	-
SCFE01000110.1	585634	595302	.	98011186|trim3-2	-
SCFE01000102.1	577658	578884	.	98011740|nelfe	+
SCFE01000103.1	884647	885726	.	98012184|sugt1	-
SCFE01000645.1	11539	14771	.	98012344|cpt2-2	-
SCFE01000856.1	218320	223544	.	98012515|rbp10	+
SCFE01000093.1	1141025	1141569	.	98012977|pdcd5	+
SCFE01000874.1	270176	270387	.	98014248|tx261	+
SCFE01000159.1	477081	481646	.	98014250|adx	+
SCFE01000458.1	248494	267085	.	98014400|pabp1	+
SCFE01000292.1	230743	231047	.	98015132|tppc3	+
SCFE01000064.1	1106260	1106919	.	98015409|rm22	+
SCFE01000009.1	1392804	1397901	.	98015909|mot14	+
SCFE01000213.1	635251	638954	.	98017366|rab5c	+
SCFE01000279.1	481353	484465	.	98017613|atla1-3	-
SCFE01000035.1	247794	251405	.	98017622|cox41	-
SCFE01000025.1	1558627	1566099	.	98018130|btbd2	-
SCFE01000544.1	40920	42055	.	98018436|odpat	-
SCFE01000005.1	3761556	3770861	.	98018840|ef2	+
SCFE01000018.1	2195312	2197280	.	98018988|ndubb	+
SCFE01000182.1	44782	55934	.	98019115|echa	+
SCFE01000003.1	3632620	3633976	.	98019183|cc115	+
SCFE01000483.1	494162	495772	.	98019945|fxr1	-
SCFE01000149.1	26614	36436	.	98020260|amerl	-
SCFE01000495.1	76484	84583	.	98020361|skp1	+
SCFE01000342.1	203878	205344	.	98021331|mgat3	+
SCFE01000048.1	1611393	1612745	.	98021454|rala	-
SCFE01000066.1	17206	21688	.	98022242|taz	-
SCFE01000003.1	1859527	1878492	.	98022279|zmy10	-
SCFE01000129.1	1020036	1025024	.	98022352|b2l10	+
SCFE01000377.1	65431	66410	.	98022548|nb5r3	-
SCFE01000004.1	1173256	1173746	.	98024228|cx6b1	-
SCFE01000941.1	33546	35981	.	98025012|chm1a-2	-
SCFE01000317.1	685512	686203	.	98026200|htd2	+
SCFE01000123.1	1454945	1460676	.	98026290|ubc12	-
SCFE01000764.1	44968	50181	.	98026571|dldh-2	+
SCFE01001184.1	36442	42275	.	98026734|pdip2	-
SCFE01000160.1	433534	440270	.	98027369|mlx	+
SCFE01000201.1	997393	1010190	.	98028722|tsap1	+
SCFE01000243.1	758541	758894	.	98028761|ndub3	-
SCFE01000105.1	82040	84140	.	98028781|map2	+
SCFE01000481.1	594843	602607	.	98029525|etud1	-
SCFE01000171.1	24381	26605	.	98030488|cybp	+
SCFE01000014.1	2683000	2683979	.	98030799|tph1-4	+
SCFE01000645.1	159841	175422	.	98031064|atf4	-
SCFE01000186.1	958362	970633	.	98031459|degs1	-
SCFE01000698.1	310699	312226	.	98031930|stk3	-
SCFE01000172.1	151640	160518	.	98033181|ufd1	+
SCFE01000077.1	34031	46389	.	98033584|goga5	+
SCFE01000657.1	48343	48974	.	98035034|goga7	-
SCFE01000080.1	1560757	1563408	.	98035258|face1	-
SCFE01000037.1	2117509	2126324	.	98035622|mppb	-
SCFE01000664.1	46371	61430	.	98036330|lsmd1	-
SCFE01000033.1	1655356	1662111	.	98036357|mmsa	+
SCFE01000212.1	548506	558170	.	98036385|afg32	-
SCFE01000282.1	399463	399708	.	98037093|dca12	+
SCFE01001952.1	826	4681	.	98037352|ybox1	+
SCFE01000185.1	432718	434985	.	98037574|mcat	-
SCFE01000081.1	417645	429551	.	98038024|zmy10-2	+
SCFE01000206.1	1132909	1142682	.	98038370|kpci-2	+
SCFE01000165.1	983784	994834	.	98039229|pkri1	-
SCFE01000408.1	377944	378297	.	98039894|ndua1	+
SCFE01000561.1	517016	517669	.	98039988|ngly1-2	-
SCFE01000461.1	530313	533053	.	98040278|ndus4	-
SCFE01000169.1	1203554	1203716	.	98041041|tstd1	+
SCFE01000318.1	248696	249276	.	98041156|vp37b	+
SCFE01000006.1	2139916	2140752	.	98042520|tacc3	-
SCFE01000224.1	959477	967577	.	98042929|qcr8	-
SCFE01000389.1	398909	401175	.	98043224|pim1	-
SCFE01000117.1	188751	192795	.	98044147|cox5b	-
SCFE01000002.1	4972858	4980191	.	98044684|zdhc6	-
SCFE01000173.1	475882	476073	.	98046270|iscu	+
SCFE01000423.1	268744	274204	.	98046767|ipyr	+
SCFE01000480.1	539872	540123	.	98046806|ndua8	-
SCFE01000058.1	200647	210807	.	98046824|ube2n-2	+
SCFE01000190.1	793417	794899	.	98046941|m2om	+
SCFE01000230.1	568852	584080	.	98047182|dnja2	+
SCFE01000256.1	785900	792205	.	98048044|cdc42-5	+
SCFE01000084.1	1720846	1727257	.	98048556|hsdl2	+
SCFE01000211.1	738093	742545	.	98048705|argl1	-
SCFE01000963.1	27302	30223	.	98048825|n42l1	-
SCFE01000324.1	129205	134905	.	98049391|ncoa3	+
SCFE01000509.1	170351	177711	.	98049995|if4a1-2	+
SCFE01000562.1	472174	476859	.	98050005|adrm1-2	+
SCFE01000206.1	317368	319684	.	98050277|dhsd	+
SCFE01000345.1	235193	240182	.	98050405|fgop2	-
SCFE01000289.1	938865	939672	.	98050471|chm4b	-
SCFE01000037.1	1901079	1905646	.	98050659|unknown-1345	+
SCFE01000249.1	637799	645962	.	98050974|dnjc7	+
SCFE01000100.1	37708	38400	.	98051513|cebpg	+
SCFE01000010.1	955397	965319	.	98051645|prod	-
SCFE01000604.1	39373	46227	.	98052764|unknown-1385	-
SCFE01000006.1	3628318	3631380	.	98052892|mfha1-2	-
SCFE01000538.1	195680	200718	.	98053205|ndua6	+
SCFE01000888.1	64810	65110	.	98053409|atpk	+
SCFE01000081.1	558328	567967	.	98053654|abce1	+
SCFE01000632.1	33492	37675	.	98053718|nsf1c	+
SCFE01000303.1	920804	929496	.	98053931|ndus2	-
SCFE01001077.1	3291	17792	.	98056870|grdn-2	+
SCFE01000450.1	245135	258723	.	98056894|faf2	-
SCFE01000028.1	2471692	2478508	.	98056952|smap2	+
SCFE01000212.1	1006463	1011677	.	98057586|if5	+
SCFE01000379.1	58734	61943	.	98058979|rm55	-
SCFE01000002.1	5919472	5921637	.	98059357|rm21	-
SCFE01000379.1	516944	517713	.	98059456|sodc-3	+
SCFE01000041.1	2055324	2055601	.	98072803|unknown-1683	-
SCFE01000263.1	509738	510082	.	98100901|loxh1-9	-
SCFE01000093.1	965755	967561	.	98101074|unknown-1782	+
SCFE01000152.1	262109	263240	.	98102008|rm54	+
SCFE01000450.1	95187	95606	.	98108000|unknown-2270	-
SCFE01000065.1	574450	574962	.	98108558|unknown-2289	-
SCFE01000181.1	17704	18355	.	98108987|unknown-2322	-
SCFE01000586.1	442588	450268	.	98112158|ndus7	+
SCFE01001177.1	36319	50058	.	98112759|mpcp-2	-
SCFE01000026.1	1953888	1962707	.	98114278|unknown-2668	-
SCFE01000854.1	207068	223010	.	98124024|lrrf2	+
SCFE01000080.1	167801	170079	.	98125331|paip1-2	+
SCFE01000091.1	805050	816109	.	98131460|unknown-3830	-
SCFE01000341.1	802783	803111	.	98133470|unknown-3956	-
SCFE01002257.1	11242	12231	.	98137041|nu1m	-
SCFE01000272.1	450837	451294	.	98140259|atg12-2	-
SCFE01000121.1	985311	985910	.	98141420|nu4m	-
SCFE01002257.1	5189	6358	.	98147801|cox1	+
SCFE01000595.1	358406	358903	.	98159313|unknown-5779	-

## Sheet: Epidermal
Chr	start	end	.	id	sens
SCFE01000067.1	594703	596521	.	98000079|vwa3b	+
SCFE01000086.1	802176	802646	.	98000085|stx8	-
SCFE01000327.1	785088	795990	.	98000150|unknown-7	-
SCFE01000418.1	311358	320858	.	98000191|ppr36	+
SCFE01000290.1	932912	934161	.	98000266|aadat	+
SCFE01000605.1	253831	259246	.	98000275|unknown-10	+
SCFE01000002.1	5932510	5946713	.	98000351|mdhc	+
SCFE01000019.1	2069219	2099307	.	98000410|adgb	+
SCFE01000043.1	1691171	1694430	.	98000475|k1468	+
SCFE01000257.1	764667	765422	.	98000482|unknown-12	-
SCFE01000757.1	335072	335679	.	98000540|unknown-14	-
SCFE01000521.1	519295	521983	.	98000555|kcnt2	+
SCFE01000130.1	404552	411173	.	98000570|tspoa	-
SCFE01000961.1	76535	77131	.	98000704|cb070	-
SCFE01000984.1	40607	44344	.	98000823|cnr11	+
SCFE01000286.1	852940	854298	.	98000834|fhl3	-
SCFE01000210.1	567091	569224	.	98000858|fiba	-
SCFE01000042.1	159680	167555	.	98000859|s17a5	+
SCFE01000044.1	1610478	1624548	.	98000967|rgs22	-
SCFE01000003.1	4694575	4698693	.	98001063|unknown-21	+
SCFE01000687.1	378860	381369	.	98001108|s22a3	+
SCFE01000091.1	1554258	1557043	.	98001139|dnsl3	+
SCFE01000209.1	519936	522384	.	98001201|s18b1-2	-
SCFE01000019.1	2328786	2337820	.	98001230|lama2	+
SCFE01000247.1	133500	148604	.	98001284|rptor	+
SCFE01000060.1	1572121	1575016	.	98001297|lptd	-
SCFE01000445.1	64237	73197	.	98001427|ndk7	-
SCFE01000054.1	585160	586092	.	98001445|unknown-32	+
SCFE01000317.1	65298	67145	.	98001501|so4a1	+
SCFE01000498.1	286292	303467	.	98001510|unknown-34	+
SCFE01000261.1	83996	88818	.	98001514|ccd37	-
SCFE01000038.1	1367190	1381677	.	98001529|txnd3	+
SCFE01000067.1	360494	367654	.	98001550|cc147	+
SCFE01000167.1	1181586	1189173	.	98001574|odf3a	+
SCFE01000168.1	782992	789081	.	98001597|thtm	+
SCFE01000076.1	805963	815020	.	98001622|sc5ac	-
SCFE01000139.1	441513	444536	.	98001710|cg063	+
SCFE01000179.1	554279	561099	.	98001773|fads2	+
SCFE01000518.1	537669	549702	.	98001782|dyh6-2	+
SCFE01000395.1	568948	574720	.	98001795|efcb6	+
SCFE01000161.1	765424	768084	.	98001908|unknown-43	+
SCFE01000008.1	229591	231134	.	98001917|eea1-2	-
SCFE01000030.1	1018978	1019830	.	98001948|cerk1	-
SCFE01000233.1	578600	579160	.	98001965|krt84	+
SCFE01000033.1	677209	686767	.	98002014|efcb6-2	-
SCFE01000004.1	3054926	3055275	.	98002023|axdn1	+
SCFE01000046.1	388768	393767	.	98002031|tri33	+
SCFE01000119.1	1190174	1200998	.	98002060|unknown-45	-
SCFE01000418.1	594928	601525	.	98002070|cyfp2	-
SCFE01000065.1	254676	255926	.	98002128|ahnk	-
SCFE01000182.1	782598	783222	.	98002261|upl3	+
SCFE01000268.1	876434	878240	.	98002262|den5b	+
SCFE01000709.1	318815	319519	.	98002343|unknown-53	+
SCFE01000297.1	830771	835256	.	98002357|cc74b	-
SCFE01000155.1	157831	161277	.	98002418|unknown-55	-
SCFE01000611.1	261640	263078	.	98002425|s17a5-4	+
SCFE01000439.1	228446	238662	.	98002531|xrra1	-
SCFE01000369.1	461818	475274	.	98002619|nudt9	+
SCFE01000281.1	812418	820132	.	98002745|f120b	-
SCFE01000446.1	419348	436004	.	98002820|hexi1	+
SCFE01000604.1	464248	480673	.	98002859|flvc1	-
SCFE01000195.1	697996	698442	.	98002876|unknown-70	-
SCFE01000213.1	354525	355321	.	98003077|ubb	-
SCFE01000071.1	1963347	1971990	.	98003123|clip1	-
SCFE01000278.1	779085	779980	.	98003158|unknown-74	-
SCFE01000087.1	765992	769110	.	98003186|cntrl	-
SCFE01000929.1	206527	206903	.	98003219|tri15	+
SCFE01000339.1	242154	246993	.	98003297|k895l	+
SCFE01000106.1	287737	311349	.	98003409|celr3	-
SCFE01000006.1	2207033	2209733	.	98003427|irx6	-
SCFE01000240.1	719449	721085	.	98003439|sc6a7	+
SCFE01000229.1	1005040	1008615	.	98003512|dnal1	+
SCFE01000017.1	1638173	1644452	.	98003518|rdh11	+
SCFE01000199.1	1026923	1028097	.	98003721|unknown-85	+
SCFE01000272.1	746787	747345	.	98003734|xylt2	-
SCFE01000668.1	379082	379781	.	98003749|unknown-88	+
SCFE01000913.1	14098	17664	.	98003781|pkhs1	-
SCFE01000018.1	2339809	2340120	.	98003783|hrh2	-
SCFE01000198.1	470996	471826	.	98003826|co026	+
SCFE01000626.1	56241	58171	.	98003967|tri39	+
SCFE01000412.1	366546	379253	.	98004005|unknown-91	+
SCFE01000616.1	101679	102971	.	98004016|unknown-92	-
SCFE01000228.1	550191	550974	.	98004019|mlf2	-
SCFE01000006.1	2306620	2309779	.	98004059|unknown-93	-
SCFE01000222.1	141449	151126	.	98004087|wdr65	+
SCFE01000096.1	253866	254954	.	98004121|metk	-
SCFE01000058.1	328176	342093	.	98004147|unknown-95	+
SCFE01000107.1	1201045	1210807	.	98004178|gcc2	-
SCFE01000285.1	256208	276384	.	98004189|iqub	-
SCFE01000458.1	490319	506702	.	98004343|fbw1b	-
SCFE01000390.1	429720	439108	.	98004370|mns1	+
SCFE01000569.1	324731	376627	.	98004388|ant1	+
SCFE01000417.1	606543	608056	.	98004391|cerk1-2	-
SCFE01000695.1	82615	89765	.	98004413|ten2	-
SCFE01000282.1	175688	177207	.	98004420|enpp4	-
SCFE01000416.1	630737	637644	.	98004470|foxl1	+
SCFE01000183.1	705905	710945	.	98004666|dyh11	-
SCFE01000053.1	1711180	1712895	.	98004734|duox2	-
SCFE01000094.1	1243074	1246440	.	98005026|syt2	+
SCFE01000021.1	204024	205896	.	98005062|anx13	+
SCFE01000169.1	243733	255895	.	98005115|unknown-118	-
SCFE01000435.1	418490	427190	.	98005151|mx2	+
SCFE01000280.1	713789	714586	.	98005158|foxg1	-
SCFE01000025.1	2468426	2492354	.	98005180|itpr3	+
SCFE01000489.1	243696	245307	.	98005192|leu1	+
SCFE01000384.1	363850	365426	.	98005300|asic2-2	+
SCFE01001378.1	31997	34155	.	98005301|unknown-122	-
SCFE01000047.1	1150965	1161998	.	98005336|unknown-124	-
SCFE01000046.1	1519767	1529485	.	98005541|kmcp1	-
SCFE01000015.1	160001	176815	.	98005582|invs	-
SCFE01000054.1	1747856	1775627	.	98005663|trpm6-2	+
SCFE01000035.1	1397854	1402843	.	98005692|mybpp	+
SCFE01000101.1	216438	216935	.	98005704|cp080-2	-
SCFE01000543.1	452941	453483	.	98005786|unknown-141	-
SCFE01000243.1	1059855	1060814	.	98005818|tekt1	-
SCFE01000659.1	103421	105515	.	98005952|anx13-2	-
SCFE01000117.1	39381	52120	.	98006013|maat1	+
SCFE01000082.1	1115617	1116175	.	98006067|unknown-147	-
SCFE01000032.1	514179	514503	.	98006161|tekt4	-
SCFE01000321.1	630101	642373	.	98006164|ccd33	+
SCFE01000009.1	2493987	2497652	.	98006187|spns2	-
SCFE01000394.1	159406	182511	.	98006201|odfp2	+
SCFE01000043.1	1224165	1226572	.	98006267|ce120	+
SCFE01000011.1	2761796	2762145	.	98006281|acha5	-
SCFE01000115.1	481294	481558	.	98006301|calm-4	-
SCFE01000570.1	183295	183826	.	98006415|ino80	+
SCFE01000006.1	2729096	2729928	.	98006421|unknown-154	+
SCFE01000064.1	1000912	1015241	.	98006425|cc135	+
SCFE01000080.1	662564	664330	.	98006449|s22a2	+
SCFE01000345.1	469252	473168	.	98006451|cbr1	-
SCFE01000174.1	698775	704083	.	98006482|casc1	+
SCFE01000501.1	291146	292105	.	98006566|phb2	-
SCFE01000026.1	2355257	2360779	.	98006686|calm-5	+
SCFE01000185.1	412866	418626	.	98006763|unknown-162	+
SCFE01000451.1	418538	422131	.	98006818|5ht2b	+
SCFE01000518.1	254253	256863	.	98006850|hpgds-4	+
SCFE01000019.1	2401315	2401725	.	98006907|unknown-169	+
SCFE01000062.1	362109	378103	.	98007063|lrc73	-
SCFE01000065.1	2006927	2007238	.	98007120|unknown-172	-
SCFE01000365.1	227954	231740	.	98007155|djb11	-
SCFE01000010.1	3016011	3045916	.	98007228|fgd6	-
SCFE01000239.1	24334	28538	.	98007281|unknown-182	-
SCFE01000047.1	331366	343268	.	98007285|pcr6	+
SCFE01000529.1	511274	516764	.	98007366|armc3	-
SCFE01000678.1	115613	130186	.	98007380|fhl3-2	+
SCFE01000009.1	233481	233864	.	98007448|wipf1	+
SCFE01000278.1	559025	564351	.	98007467|cnbd1	+
SCFE01000159.1	668669	674726	.	98007542|avil	+
SCFE01000378.1	295956	296288	.	98007735|unknown-189	-
SCFE01000146.1	872280	872584	.	98007765|unknown-190	+
SCFE01000468.1	267305	276315	.	98007808|kc1a	-
SCFE01000118.1	991942	1003652	.	98007888|elmo2	-
SCFE01000308.1	96151	105230	.	98007908|ncl2	-
SCFE01000186.1	77653	81043	.	98007910|acha6	+
SCFE01000098.1	1780493	1781827	.	98007927|unknown-194	+
SCFE01000313.1	462416	462927	.	98007930|cc084	-
SCFE01000001.1	4153198	4160539	.	98008078|src-2	-
SCFE01000653.1	260565	260867	.	98008088|ppk	+
SCFE01000494.1	279548	280193	.	98008095|rad9a	+
SCFE01000698.1	290626	299545	.	98008114|unknown-198	+
SCFE01000066.1	502984	503331	.	98008118|pls3	-
SCFE01000360.1	419227	428174	.	98008120|nek4	+
SCFE01000003.1	4969951	4971968	.	98008238|setmr-3	+
SCFE01000128.1	1237706	1241160	.	98008249|rab23	+
SCFE01000118.1	1196245	1204903	.	98008268|unknown-203	+
SCFE01000115.1	559007	568901	.	98008272|cah6	-
SCFE01000257.1	432639	433168	.	98008296|cbpd	-
SCFE01000325.1	381408	382622	.	98008377|rnf32	+
SCFE01001251.1	8522	8822	.	98008477|ywo1	-
SCFE01000485.1	392736	394214	.	98008576|ncald	+
SCFE01000009.1	2073203	2080023	.	98008602|ift20	-
SCFE01000367.1	726551	732877	.	98008608|spg16	-
SCFE01000415.1	410207	416438	.	98008647|anke1	-
SCFE01000002.1	2888872	2896400	.	98008652|spat7	-
SCFE01000016.1	1786143	1787202	.	98008685|ipmk	-
SCFE01000288.1	863552	873070	.	98008686|daaf1	+
SCFE01000053.1	1332997	1338958	.	98008736|upk1b	-
SCFE01000130.1	1301536	1305088	.	98008960|unknown-224	+
SCFE01000166.1	410348	414306	.	98008974|unknown-225	+
SCFE01000390.1	744531	754610	.	98008990|mks1	-
SCFE01000361.1	525514	531453	.	98009016|kif1c	+
SCFE01000592.1	130469	135311	.	98009020|unknown-227	+
SCFE01000251.1	1051263	1060525	.	98009026|tex33	-
SCFE01000176.1	825846	826463	.	98009066|unknown-228	-
SCFE01000345.1	260677	263991	.	98009087|dlrb2	+
SCFE01000043.1	456306	468572	.	98009134|dyh7	-
SCFE01000196.1	335047	344239	.	98009158|rac3	+
SCFE01000460.1	331370	348006	.	98009164|tbc31	-
SCFE01000243.1	776900	778152	.	98009254|rsph1	+
SCFE01000368.1	448412	459019	.	98009297|unknown-234	-
SCFE01000256.1	524775	531005	.	98009382|f166b	+
SCFE01000856.1	155889	163926	.	98009418|ctr1	+
SCFE01001785.1	19823	20504	.	98009429|unknown-237	-
SCFE01000201.1	605505	613564	.	98009456|unknown-238	-
SCFE01000485.1	389473	391864	.	98009504|ahnk2	-
SCFE01000126.1	38243	46879	.	98009531|cx065	-
SCFE01000414.1	503397	504259	.	98009533|actg-2	-
SCFE01000395.1	32761	42344	.	98009553|cntrl-2	-
SCFE01000280.1	552229	560775	.	98009647|ank3	-
SCFE01000031.1	555126	564357	.	98009648|mmp17	+
SCFE01000415.1	485466	496247	.	98009651|mtnb	-
SCFE01000133.1	285022	287081	.	98009671|kalm	-
SCFE01000136.1	757733	758155	.	98009775|cd045	-
SCFE01001178.1	17593	33169	.	98009791|efhc2	-
SCFE01000263.1	942361	944763	.	98009796|unknown-245	-
SCFE01000458.1	535408	548513	.	98009797|cuzd1	-
SCFE01000012.1	2166486	2168616	.	98009838|ank1	+
SCFE01000087.1	807213	812220	.	98009909|unknown-251	-
SCFE01000592.1	331425	340284	.	98009997|acm1	+
SCFE01000072.1	1183291	1196421	.	98010003|kcnkg	-
SCFE01000093.1	877869	891902	.	98010004|dyh17	-
SCFE01000157.1	566931	571705	.	98010080|k1751	-
SCFE01000349.1	659016	660273	.	98010195|unknown-260	-
SCFE01000022.1	1687962	1693474	.	98010363|can5	-
SCFE01000488.1	189936	191432	.	98010382|dhc24	+
SCFE01000012.1	2230629	2231290	.	98010408|f183b	-
SCFE01000028.1	2254496	2256365	.	98010412|neul	+
SCFE01000098.1	679118	687728	.	98010425|wdr16	+
SCFE01000687.1	133282	149523	.	98010430|myo15	-
SCFE01000193.1	643616	651885	.	98010448|unknown-266	+
SCFE01000438.1	442821	448718	.	98010605|sh24a	-
SCFE01000201.1	431461	435878	.	98010619|tmtc3	+
SCFE01000392.1	160967	174020	.	98010653|k1407	+
SCFE01000677.1	370855	386680	.	98010662|ptprd	-
SCFE01000116.1	1133026	1139584	.	98010782|unknown-276	-
SCFE01000126.1	1319304	1330538	.	98010823|ccd63	+
SCFE01000007.1	1548148	1549588	.	98010881|pzrn3	-
SCFE01000008.1	924254	925322	.	98010919|unknown-281	-
SCFE01000396.1	259256	264950	.	98010935|dyn2	+
SCFE01000028.1	2211876	2220302	.	98011096|alr	+
SCFE01000278.1	761263	763663	.	98011119|nphp3	+
SCFE01000125.1	1495450	1496330	.	98011175|idlc	-
SCFE01000163.1	487914	499463	.	98011231|ca110	-
SCFE01000800.1	145898	152095	.	98011240|ctbl1-2	-
SCFE01000892.1	210693	211450	.	98011256|pp4r4-2	-
SCFE01000152.1	354440	362873	.	98011404|calm-8	-
SCFE01000137.1	913695	923499	.	98011419|tpst2	+
SCFE01000735.1	115296	115519	.	98011470|calm-9	-
SCFE01000028.1	1175477	1178825	.	98011483|tm138	-
SCFE01000278.1	578629	580851	.	98011519|nphp3-2	+
SCFE01000745.1	282601	290403	.	98011550|djb13	+
SCFE01000060.1	577670	579496	.	98011616|acsf2-6	-
SCFE01000181.1	119298	124396	.	98011734|unknown-297	-
SCFE01000036.1	2093273	2102437	.	98011745|wdr78	+
SCFE01000123.1	855934	863361	.	98011766|arf1-4	-
SCFE01000025.1	633275	634103	.	98011817|unknown-303	-
SCFE01000514.1	266737	273447	.	98011819|trim2	-
SCFE01000509.1	94199	94627	.	98011842|kcrb	+
SCFE01000036.1	443136	448278	.	98011873|gcp2-2	-
SCFE01000002.1	1253070	1255221	.	98011957|ptf1a	-
SCFE01000061.1	1251756	1258047	.	98012070|unknown-311	-
SCFE01000305.1	820353	821244	.	98012202|unknown-313	+
SCFE01000515.1	193030	194040	.	98012255|rgs22-2	-
SCFE01000056.1	1559535	1560734	.	98012260|unknown-314	-
SCFE01000220.1	179869	183199	.	98012305|clip4	+
SCFE01000080.1	730221	730703	.	98012321|pard3	-
SCFE01001061.1	92616	93321	.	98012325|gnn	-
SCFE01000353.1	617038	617704	.	98012327|sam15	+
SCFE01000125.1	1462155	1467568	.	98012403|vwa3b-3	+
SCFE01000008.1	2375448	2388161	.	98012431|unknown-317	-
SCFE01000434.1	405379	421002	.	98012614|m3k3	-
SCFE01000044.1	1412951	1414418	.	98012674|sybu	-
SCFE01000058.1	763484	765004	.	98012704|gria3	-
SCFE01000021.1	471802	478198	.	98012894|tep1-2	+
SCFE01000297.1	815435	815948	.	98012908|utp15-2	+
SCFE01000124.1	601941	602962	.	98012990|ccd24	+
SCFE01000132.1	1304686	1316379	.	98013060|calm-10	+
SCFE01000059.1	1744750	1745702	.	98013117|cj053	-
SCFE01000530.1	395904	417197	.	98013203|emal2	-
SCFE01000475.1	535087	538428	.	98013263|lrc23	-
SCFE01001164.1	21544	39334	.	98013391|rb11a-2	+
SCFE01000339.1	740152	741480	.	98013467|kcd21	-
SCFE01000138.1	577625	579326	.	98013489|unknown-346	-
SCFE01000232.1	893814	905683	.	98013526|cx022	-
SCFE01000590.1	210837	220336	.	98013542|ck065	+
SCFE01001269.1	47394	49968	.	98013619|unknown-351	+
SCFE01000353.1	301235	311230	.	98013742|ct085	+
SCFE01000087.1	804272	805302	.	98013758|unknown-354	-
SCFE01000049.1	1391569	1402318	.	98013806|ccd60	-
SCFE01000077.1	1657247	1659472	.	98013827|dzan1	+
SCFE01000078.1	1388162	1405373	.	98013833|pmfbp	+
SCFE01000030.1	1993909	2028289	.	98013858|pmfbp-2	+
SCFE01000270.1	384732	390714	.	98013928|unknown-358	-
SCFE01000407.1	194975	196687	.	98013979|cc173	+
SCFE01000003.1	2601341	2602026	.	98014035|unknown-360	+
SCFE01000413.1	93855	94541	.	98014142|pgk	-
SCFE01000208.1	280549	282851	.	98014258|vav2	+
SCFE01000130.1	1322799	1337645	.	98014276|kif3b	-
SCFE01000053.1	1155738	1162906	.	98014363|unknown-370	-
SCFE01000447.1	101578	102336	.	98014376|anr45	-
SCFE01000371.1	658601	659934	.	98014393|tba1a-2	+
SCFE01000133.1	1496444	1498329	.	98014408|unknown-374	+
SCFE01000509.1	90262	91335	.	98014450|kcrb-2	+
SCFE01000635.1	126231	127660	.	98014546|unknown-380	-
SCFE01000805.1	185692	193250	.	98014554|glra3	+
SCFE01000812.1	121367	123747	.	98014566|rdhe2	+
SCFE01000010.1	1034785	1052779	.	98014573|ptprd-2	+
SCFE01000266.1	128677	130877	.	98014578|drc1	+
SCFE01000217.1	450415	455986	.	98014583|ck088	+
SCFE01000149.1	1109341	1123295	.	98014606|unknown-383	+
SCFE01000072.1	730920	736041	.	98014643|f181a	+
SCFE01000150.1	874815	875011	.	98014655|meig1	+
SCFE01000521.1	24006	24257	.	98014661|dpy30-2	-
SCFE01001141.1	61592	72915	.	98014764|rpgr	-
SCFE01000115.1	1021347	1027742	.	98014789|ci171	+
SCFE01000090.1	668349	669367	.	98014798|syt2-2	-
SCFE01000281.1	891157	894106	.	98014836|f154b	+
SCFE01000914.1	131493	162854	.	98014900|cl055	-
SCFE01000001.1	383011	392533	.	98014930|tmm68	-
SCFE01000191.1	592235	600327	.	98014938|arh-2	-
SCFE01000042.1	1217334	1221030	.	98014982|trpv6	+
SCFE01000405.1	137074	141688	.	98014992|dnai2	+
SCFE01000008.1	1711196	1723644	.	98015039|celr1	-
SCFE01000115.1	113462	151807	.	98015075|spef2	-
SCFE01000563.1	203361	204214	.	98015082|yn001	-
SCFE01000721.1	150321	155724	.	98015152|ppp6	+
SCFE01000452.1	554309	555711	.	98015294|s22a5-4	+
SCFE01000191.1	756550	765331	.	98015337|dlg5	+
SCFE01000063.1	960962	970366	.	98015472|capsl	-
SCFE01000289.1	310208	317879	.	98015476|tm133	+
SCFE01000192.1	1130433	1130974	.	98015486|tepp	-
SCFE01000509.1	85666	86955	.	98015523|kcrb-3	+
SCFE01000800.1	205569	211166	.	98015539|suox-2	-
SCFE01000133.1	1145357	1158319	.	98015573|acsl5-2	+
SCFE01000120.1	838609	838969	.	98015673|cb062	-
SCFE01000312.1	884070	890391	.	98015712|pthd1	-
SCFE01000166.1	1059629	1075372	.	98015738|casp2-2	+
SCFE01000032.1	2296828	2309052	.	98015766|hyls1	-
SCFE01000005.1	1283993	1284511	.	98015770|unknown-401	-
SCFE01000010.1	2617714	2631080	.	98015801|fsip1	-
SCFE01000265.1	92377	93098	.	98015945|ptges	-
SCFE01000324.1	868555	870154	.	98015993|unknown-410	+
SCFE01000047.1	952414	961427	.	98016007|unknown-411	-
SCFE01000072.1	875988	877391	.	98016011|unknown-412	-
SCFE01000023.1	438160	440761	.	98016031|hxc10	+
SCFE01000153.1	373897	379548	.	98016052|m3kl4	+
SCFE01000386.1	741699	743364	.	98016113|s18b1-11	-
SCFE01000040.1	399586	404371	.	98016136|znf41	-
SCFE01000277.1	665391	667079	.	98016168|asic5-2	-
SCFE01000558.1	218709	224806	.	98016178|spopl	-
SCFE01000779.1	274603	277418	.	98016193|fbxl7-5	-
SCFE01000138.1	966062	979449	.	98016302|cg031	+
SCFE01000329.1	802139	802786	.	98016394|unknown-418	+
SCFE01000394.1	266484	281704	.	98016397|at1b2	-
SCFE01000512.1	71131	81059	.	98016415|ndc1	-
SCFE01000209.1	391055	397628	.	98016467|s18b1-12	-
SCFE01000308.1	40730	44328	.	98016528|kad9	+
SCFE01000451.1	160149	160465	.	98016571|desp	+
SCFE01000003.1	606049	607145	.	98016635|unknown-424	-
SCFE01000091.1	1208611	1219410	.	98016731|s18b1-13	-
SCFE01000209.1	1129407	1144264	.	98016803|ce290-2	-
SCFE01000087.1	467915	473664	.	98016808|acha4	-
SCFE01000051.1	1381915	1382645	.	98016841|tie1	+
SCFE01000003.1	4859975	4860325	.	98016854|gld2	+
SCFE01000120.1	879423	880120	.	98016876|ce048	+
SCFE01001753.1	14515	20680	.	98016951|s23a2-2	-
SCFE01000009.1	1383343	1387916	.	98017002|ck001	-
SCFE01000088.1	929921	936019	.	98017044|unknown-434	+
SCFE01000006.1	2044185	2051591	.	98017079|lrc71	-
SCFE01000039.1	970926	971401	.	98017127|pax5	+
SCFE01000704.1	132682	139828	.	98017163|flna	+
SCFE01000009.1	3201370	3202320	.	98017291|tisb-3	-
SCFE01000087.1	338952	341074	.	98017361|unknown-442	+
SCFE01000157.1	1107328	1108825	.	98017398|cg072	-
SCFE01000654.1	132592	134033	.	98017456|unknown-445	-
SCFE01000720.1	284741	286466	.	98017468|efcb7	+
SCFE01000007.1	2385626	2386771	.	98017485|unknown-447	-
SCFE01000001.1	3985625	3986100	.	98017488|djb11-2	-
SCFE01000270.1	28891	38158	.	98017604|tbata	-
SCFE01000186.1	261545	267319	.	98017616|acha6-3	-
SCFE01000848.1	47404	49345	.	98017667|map10	-
SCFE01000220.1	171196	179495	.	98017763|ilft1	-
SCFE01000806.1	187622	189907	.	98017949|unknown-455	-
SCFE01000416.1	403575	409318	.	98017980|unknown-457	-
SCFE01000958.1	147556	149647	.	98017997|zn177	+
SCFE01000004.1	2118321	2128707	.	98018002|pde12	-
SCFE01000458.1	109583	114746	.	98018089|muc1	+
SCFE01000440.1	589165	591146	.	98018101|shan1	+
SCFE01000110.1	1315132	1316696	.	98018169|lrc56	-
SCFE01000157.1	495558	498755	.	98018202|lamc1	+
SCFE01000136.1	1229346	1238898	.	98018292|faim1	+
SCFE01000318.1	819296	821159	.	98018407|lrc10	-
SCFE01000103.1	35655	38791	.	98018489|acbd7	-
SCFE01000002.1	5538530	5549573	.	98018603|unknown-471	+
SCFE01000014.1	2697950	2700086	.	98018613|ada28-2	-
SCFE01000101.1	1628073	1645902	.	98018620|tlk2	-
SCFE01000631.1	262214	262880	.	98018725|odf3a-2	-
SCFE01000297.1	351948	361205	.	98018769|zfan4	+
SCFE01000111.1	951355	961892	.	98018806|dpyl2	-
SCFE01000056.1	520168	520643	.	98018895|tm107	-
SCFE01000023.1	851465	863437	.	98018897|snp25-2	+
SCFE01000116.1	509106	520837	.	98018921|dyh3	-
SCFE01001496.1	17305	19128	.	98018923|unknown-480	+
SCFE01000111.1	1628469	1629248	.	98018946|ep15r-2	+
SCFE01000196.1	702055	711410	.	98018967|aaed1	+
SCFE01000015.1	1202044	1213713	.	98018970|unknown-481	-
SCFE01000072.1	535799	554578	.	98019008|wdr49-2	-
SCFE01000091.1	313533	321034	.	98019018|ci009	+
SCFE01000001.1	932807	944323	.	98019066|calm-14	+
SCFE01000130.1	672325	672611	.	98019094|c2d2a	-
SCFE01000486.1	343829	344441	.	98019139|unknown-485	-
SCFE01000134.1	555233	562153	.	98019200|unknown-486	-
SCFE01000572.1	153004	154605	.	98019206|adf1-5	-
SCFE01000046.1	1662431	1662825	.	98019207|unknown-487	-
SCFE01000039.1	1413476	1420238	.	98019245|myo7a	-
SCFE01000169.1	271017	271666	.	98019309|unknown-490	-
SCFE01000058.1	735387	735733	.	98019340|unknown-492	-
SCFE01000479.1	299083	325017	.	98019373|tilb-2	-
SCFE01000673.1	191466	200140	.	98019436|ppr32	+
SCFE01000289.1	577505	583596	.	98019509|unknown-498	+
SCFE01000221.1	355472	356971	.	98019540|ck063	+
SCFE01000208.1	288751	291077	.	98019546|vav	-
SCFE01000162.1	736973	737389	.	98019549|dnas1	+
SCFE01000039.1	1300059	1310049	.	98019603|heat2	+
SCFE01000580.1	207342	214332	.	98019660|sall4	+
SCFE01000019.1	1835700	1841869	.	98019775|fank1	+
SCFE01000397.1	147804	158853	.	98019831|hydin	-
SCFE01000871.1	113807	119347	.	98019832|scnnd	-
SCFE01000010.1	940825	944751	.	98019834|glna-2	-
SCFE01000516.1	293633	295909	.	98019872|ppac	+
SCFE01000079.1	692595	693202	.	98019892|ascc3-2	+
SCFE01000027.1	1292994	1298712	.	98019995|sdk1	-
SCFE01000739.1	80877	82277	.	98020015|unknown-508	+
SCFE01000081.1	525401	527032	.	98020035|tm145	+
SCFE01000189.1	810859	820398	.	98020046|scn4a	-
SCFE01000014.1	1857167	1858538	.	98020051|unknown-510	-
SCFE01000517.1	208625	216633	.	98020075|unknown-511	+
SCFE01000036.1	1137100	1157809	.	98020124|mok	+
SCFE01000064.1	763303	765879	.	98020126|unknown-513	+
SCFE01000148.1	1054841	1063697	.	98020170|cq097	+
SCFE01000458.1	41141	57968	.	98020334|unknown-521	+
SCFE01000116.1	629361	631681	.	98020351|suox-3	+
SCFE01000278.1	882861	896880	.	98020483|cep95	-
SCFE01000478.1	474379	492181	.	98020591|dclk3	+
SCFE01000634.1	239772	246327	.	98020628|unknown-534	+
SCFE01000024.1	1221306	1223366	.	98020673|s6a11	+
SCFE01000074.1	1825972	1838627	.	98020699|dyh10	-
SCFE01000064.1	1649860	1651316	.	98020802|cgas	+
SCFE01000155.1	1067446	1070830	.	98020892|cp2u1-3	+
SCFE01000472.1	456657	458400	.	98020920|ikzf4	-
SCFE01000003.1	67180	73961	.	98020994|ndk5	+
SCFE01000526.1	78816	92640	.	98020997|cnbd2	+
SCFE01000506.1	562225	563428	.	98021103|tri33-2	-
SCFE01000011.1	506541	522162	.	98021221|acha5-2	-
SCFE01000726.1	262705	272854	.	98021231|dyh5	+
SCFE01000035.1	274218	278643	.	98021387|lgsn-3	-
SCFE01000071.1	1057923	1065554	.	98021426|ga2l2	+
SCFE01000287.1	763306	764378	.	98021523|enkd1	-
SCFE01000300.1	515489	528906	.	98021598|s28a2-2	-
SCFE01000048.1	1326858	1337922	.	98021738|lrc51	-
SCFE01000413.1	460401	466348	.	98021761|nin	-
SCFE01000363.1	412209	421018	.	98021781|vwa7	-
SCFE01000499.1	263648	265315	.	98021813|fgl1	+
SCFE01000043.1	435268	456084	.	98021940|dyh7-2	-
SCFE01000509.1	246532	247572	.	98021954|unknown-566	-
SCFE01000108.1	511301	522452	.	98021976|calm-16	+
SCFE01000278.1	830976	831682	.	98021978|cntn1	-
SCFE01000002.1	1560295	1560982	.	98022095|anr17	+
SCFE01000008.1	558225	561707	.	98022126|npc1-4	-
SCFE01000031.1	862799	872275	.	98022258|rn128	-
SCFE01000567.1	177555	183276	.	98022277|cav1	-
SCFE01000098.1	1436031	1437632	.	98022315|unknown-573	+
SCFE01001020.1	49369	49582	.	98022366|cd1a	-
SCFE01000508.1	37659	45202	.	98022369|dus19	+
SCFE01000510.1	357037	358003	.	98022479|unknown-575	+
SCFE01000001.1	6171871	6176144	.	98022543|top1-2	-
SCFE01000080.1	296482	297288	.	98022600|unknown-578	-
SCFE01000034.1	2079811	2080617	.	98022627|ftshl	+
SCFE01000320.1	552750	554755	.	98022630|ccd11	+
SCFE01000139.1	1295189	1297375	.	98022636|s6a15-2	-
SCFE01000036.1	1488177	1497015	.	98022654|unknown-581	+
SCFE01000383.1	95069	98247	.	98022705|odp2-2	+
SCFE01000516.1	494219	495093	.	98022807|unknown-584	-
SCFE01000116.1	232187	234697	.	98022904|scnnb	+
SCFE01000096.1	1574925	1576847	.	98022936|unknown-586	+
SCFE01000396.1	113573	114149	.	98022940|ci135	-
SCFE01000037.1	1415577	1415794	.	98022966|ch037	+
SCFE01000129.1	389933	400556	.	98023095|cn16b	-
SCFE01000035.1	1249149	1267316	.	98023110|ttpal	+
SCFE01000074.1	939890	943799	.	98023155|radil	+
SCFE01000327.1	775776	777653	.	98023161|clhc1	+
SCFE01000008.1	2707438	2716529	.	98023180|loxh1-3	-
SCFE01000184.1	605476	617822	.	98023245|ccd42	-
SCFE01000856.1	189858	197243	.	98023247|zmy12	-
SCFE01000712.1	310742	312034	.	98023248|unknown-595	-
SCFE01000170.1	546233	547209	.	98023312|mipep	+
SCFE01000297.1	790438	791482	.	98023317|unknown-599	+
SCFE01000106.1	1470871	1481307	.	98023420|cbpc3	-
SCFE01000106.1	1283256	1283894	.	98023432|dus14	+
SCFE01000622.1	156338	160667	.	98023477|unknown-606	-
SCFE01000563.1	145648	150256	.	98023540|s18b1-21	+
SCFE01000365.1	132419	146993	.	98023549|tff2	+
SCFE01000256.1	573258	584647	.	98023571|thegl	+
SCFE01000053.1	813479	823161	.	98023591|cc146	-
SCFE01000724.1	219171	220015	.	98023620|unknown-611	-
SCFE01000515.1	481846	484006	.	98023669|tri18	-
SCFE01000107.1	946575	948670	.	98023688|capsl-2	-
SCFE01000027.1	1360226	1360706	.	98023693|ct085-2	+
SCFE01000064.1	1654100	1654434	.	98023700|trip6	+
SCFE01000047.1	104524	105276	.	98023743|prof1	+
SCFE01000114.1	1333920	1341128	.	98023812|ca158	-
SCFE01000066.1	1203644	1207221	.	98023864|unknown-614	+
SCFE01000149.1	1073638	1078783	.	98023868|sacs	+
SCFE01000025.1	840403	844871	.	98024069|dyh2	-
SCFE01000311.1	205724	230206	.	98024080|efcb6-3	-
SCFE01000092.1	589822	604092	.	98024094|znfx1-2	+
SCFE01000520.1	126343	133593	.	98024148|pax6-2	+
SCFE01000438.1	31704	32408	.	98024199|trpc5-2	-
SCFE01000351.1	258656	261283	.	98024284|tc1d1-2	-
SCFE01000634.1	429826	447243	.	98024387|invs-2	-
SCFE01000308.1	538445	543337	.	98024502|ccd39	+
SCFE01000036.1	297225	297999	.	98024525|unknown-640	-
SCFE01000603.1	461943	464697	.	98024551|f183a	+
SCFE01000199.1	671374	672695	.	98024626|anm10	+
SCFE01000008.1	2598765	2600825	.	98024635|f161b-2	+
SCFE01000099.1	738555	739720	.	98024738|st1a2	-
SCFE01000003.1	945019	946283	.	98024819|k0556	+
SCFE01000141.1	713348	717484	.	98024871|dgkz	-
SCFE01000843.1	184223	186558	.	98024974|fa81a	-
SCFE01000087.1	354660	355049	.	98024995|epg5-3	+
SCFE01000110.1	1535516	1544521	.	98025092|cenpe-2	-
SCFE01000091.1	465700	477792	.	98025151|zn700	-
SCFE01000090.1	1779420	1788648	.	98025330|b9d1	+
SCFE01001036.1	1172	1529	.	98025345|bat1	-
SCFE01000229.1	190231	196776	.	98025501|unknown-653	-
SCFE01000002.1	3369339	3371340	.	98025556|unknown-655	+
SCFE01000676.1	198146	198709	.	98025564|hspb8	-
SCFE01000389.1	178020	180104	.	98025597|rlp24	+
SCFE01000105.1	394017	415945	.	98025609|crocc	+
SCFE01000229.1	274706	278601	.	98025663|wbs27-4	+
SCFE01000040.1	140755	151204	.	98025681|mot7	-
SCFE01000283.1	321624	328121	.	98025696|gapr1-3	-
SCFE01000410.1	472302	480635	.	98025722|ccd81	-
SCFE01000193.1	558072	559710	.	98025783|rsh4a	-
SCFE01000748.1	112453	119137	.	98025826|cpne7	-
SCFE01000279.1	778053	784911	.	98025835|rsph9	+
SCFE01000189.1	880004	892421	.	98025849|radi-2	-
SCFE01000005.1	4295435	4297302	.	98025858|unknown-659	+
SCFE01000231.1	963539	965428	.	98025923|s26a5-2	+
SCFE01000062.1	572605	576509	.	98025934|unknown-662	-
SCFE01000082.1	1428558	1434805	.	98025971|dnai1	-
SCFE01000054.1	1873988	1874782	.	98025975|ank3-2	-
SCFE01000018.1	704169	705199	.	98026029|unknown-665	-
SCFE01000090.1	487646	488799	.	98026046|unknown-667	-
SCFE01000123.1	655845	656291	.	98026064|ift52	+
SCFE01000542.1	392949	398746	.	98026091|unknown-670	+
SCFE01000045.1	1838980	1844692	.	98026140|anr53	-
SCFE01000499.1	442953	452359	.	98026149|mdm1	-
SCFE01000007.1	634665	637274	.	98026229|ano7	-
SCFE01000007.1	169725	171928	.	98026244|wdr66	-
SCFE01000484.1	345488	354045	.	98026270|kcna2	-
SCFE01000375.1	17340	19965	.	98026278|chrr	-
SCFE01000005.1	3351887	3358844	.	98026298|tsn11	+
SCFE01000288.1	947936	948615	.	98026318|1433z	-
SCFE01000410.1	190313	220603	.	98026340|ush2a	+
SCFE01000113.1	518038	527851	.	98026417|eaa5	+
SCFE01013859.1	209	529	.	98026418|lanc3	+
SCFE01000931.1	154141	167448	.	98026448|cf165	-
SCFE01000003.1	2276412	2277349	.	98026491|svp	-
SCFE01000159.1	392955	395113	.	98026564|cc170	-
SCFE01000058.1	1496	1994	.	98026579|unknown-682	+
SCFE01000129.1	1406122	1416315	.	98026625|oit3-3	-
SCFE01000092.1	1822569	1853308	.	98026659|ank1-2	+
SCFE01000956.1	122248	131806	.	98026732|s22a2-3	+
SCFE01000071.1	1532594	1547401	.	98026794|prom1	-
SCFE01000176.1	823595	825305	.	98026836|ar1	-
SCFE01000020.1	1394910	1407561	.	98026870|f194a	-
SCFE01005057.1	312	2766	.	98026877|unknown-689	-
SCFE01000079.1	559240	567759	.	98026945|ccd19	+
SCFE01000500.1	498684	504009	.	98026988|krt84-2	-
SCFE01000331.1	532741	535532	.	98027036|tm231	+
SCFE01000597.1	418632	419357	.	98027133|mdn1-2	-
SCFE01000192.1	1159597	1178543	.	98027136|ank2-3	-
SCFE01000285.1	358509	382198	.	98027152|tens1	-
SCFE01000179.1	833995	835956	.	98027172|hgfa	-
SCFE01000002.1	4334812	4335811	.	98027173|pihd2	-
SCFE01000039.1	1012594	1015031	.	98027208|unknown-696	-
SCFE01000305.1	257703	259996	.	98027251|unknown-697	-
SCFE01000120.1	928348	930857	.	98027263|k1731	-
SCFE01000148.1	724534	733443	.	98027286|sodc-2	-
SCFE01000077.1	593428	602248	.	98027316|fads2-2	-
SCFE01000472.1	415834	418147	.	98027366|s6a18	+
SCFE01000782.1	177248	179369	.	98027500|cac1c	+
SCFE01000542.1	346860	357531	.	98027502|aspm-2	+
SCFE01000526.1	46245	56195	.	98027521|tgm1	-
SCFE01000195.1	29713	37672	.	98027578|unknown-707	-
SCFE01000331.1	182277	191649	.	98027612|dyh17-2	-
SCFE01000122.1	195355	205981	.	98027629|dzi1l	-
SCFE01000335.1	595465	596767	.	98027648|unknown-709	+
SCFE01000216.1	181878	182985	.	98027739|npff2-4	-
SCFE01000032.1	1471244	1477359	.	98027784|cln3-3	-
SCFE01000256.1	134016	134544	.	98027810|spas1	-
SCFE01000755.1	209914	210890	.	98027868|syt7-4	-
SCFE01000951.1	181353	181774	.	98027982|acha6-5	-
SCFE01000500.1	549291	549932	.	98027989|unknown-716	+
SCFE01000103.1	365985	370919	.	98027990|skor2	+
SCFE01000181.1	195625	197042	.	98028026|unknown-717	-
SCFE01000262.1	980543	1007163	.	98028054|nphp1	+
SCFE01000543.1	529486	533152	.	98028117|s6a19-3	-
SCFE01000056.1	1815679	1816690	.	98028148|ssr4	-
SCFE01000113.1	480945	488184	.	98028159|eaa2-2	-
SCFE01000131.1	937508	947333	.	98028214|f228b	+
SCFE01000384.1	154276	163996	.	98028250|btbdj	-
SCFE01000371.1	613129	615756	.	98028266|aces-3	-
SCFE01000142.1	765758	768041	.	98028291|tfip8	+
SCFE01000014.1	2608805	2613242	.	98028307|efhb	+
SCFE01000312.1	643693	644270	.	98028372|rn133	-
SCFE01000289.1	756763	763707	.	98028684|ddx11	+
SCFE01000369.1	49654	50382	.	98028737|lrc61	-
SCFE01001759.1	6988	7300	.	98028754|gpr98	+
SCFE01000022.1	1528839	1540039	.	98028758|hs902	+
SCFE01000457.1	672366	673351	.	98028767|nphp3-4	-
SCFE01000306.1	346884	361185	.	98028771|mks3	-
SCFE01000080.1	1303114	1305533	.	98028789|s39ab-2	+
SCFE01000936.1	170817	172598	.	98028862|unknown-736	+
SCFE01000094.1	1689973	1699683	.	98029019|morn2	-
SCFE01000253.1	448549	457527	.	98029021|stil	+
SCFE01000389.1	21477	22349	.	98029072|unknown-743	-
SCFE01000001.1	6735410	6742102	.	98029077|maai	+
SCFE01000170.1	801044	801962	.	98029083|tagl3-3	+
SCFE01000098.1	1081049	1081891	.	98029174|ncs1-2	+
SCFE01000507.1	573979	581477	.	98029312|pp4r4-3	-
SCFE01000009.1	1894909	1896776	.	98029345|unknown-750	-
SCFE01000118.1	1184078	1193410	.	98029480|myrip	+
SCFE01000072.1	419210	433659	.	98029512|an34b	-
SCFE01000186.1	223814	224200	.	98029663|achb3	-
SCFE01000692.1	300708	307539	.	98029671|calm-25	+
SCFE01001041.1	136261	139721	.	98029743|rab3b	-
SCFE01000605.1	309359	314792	.	98029820|unknown-767	-
SCFE01000341.1	744078	748027	.	98029902|unknown-769	+
SCFE01000418.1	407820	413273	.	98029929|tanc1	+
SCFE01000074.1	734427	748093	.	98030068|helz-2	+
SCFE01000146.1	112965	131530	.	98030072|caspa	-
SCFE01000026.1	1210729	1214273	.	98030106|unknown-773	+
SCFE01000195.1	256142	258746	.	98030129|unknown-774	+
SCFE01000266.1	882545	890190	.	98030180|rufy1	+
SCFE01000081.1	632984	646448	.	98030193|calm-26	+
SCFE01001513.1	4699	4835	.	98030324|spx2	-
SCFE01003190.1	1499	7952	.	98030352|meg11-2	+
SCFE01000014.1	1828799	1829766	.	98030403|unknown-785	-
SCFE01000183.1	172759	189817	.	98030457|wdr96-2	+
SCFE01000509.1	134140	141149	.	98030470|coad	+
SCFE01000622.1	227336	227616	.	98030481|unknown-789	+
SCFE01000019.1	2364043	2365333	.	98030510|tri46-5	+
SCFE01000036.1	155960	156195	.	98030530|unknown-791	-
SCFE01000453.1	588440	594019	.	98030569|kif6	-
SCFE01000440.1	643016	644755	.	98030577|duox2-2	+
SCFE01000773.1	158915	159794	.	98030632|unknown-793	-
SCFE01000162.1	596135	605198	.	98030646|unknown-794	+
SCFE01000099.1	1598165	1599946	.	98030664|fbt5-2	+
SCFE01000969.1	50699	54998	.	98030666|cc038-2	+
SCFE01000507.1	149485	165855	.	98030673|ypgr	-
SCFE01000195.1	72332	79108	.	98030687|cd022	+
SCFE01000424.1	509764	513138	.	98030715|ttpal-2	+
SCFE01000052.1	465696	470913	.	98030753|cu059	+
SCFE01000076.1	828585	850581	.	98030755|sc5a8-2	-
SCFE01000286.1	206397	221644	.	98030769|mdr1-2	-
SCFE01000928.1	160121	172620	.	98030914|cgnl1-3	+
SCFE01000431.1	547500	566480	.	98030936|armc4	+
SCFE01000181.1	124319	129347	.	98030939|fmr1n	-
SCFE01000043.1	371124	372545	.	98030971|nadd	-
SCFE01000256.1	66295	72559	.	98031026|rsph3	+
SCFE01000120.1	177726	180853	.	98031027|cc147-2	-
SCFE01000541.1	414193	415613	.	98031146|morn1-2	-
SCFE01000557.1	62427	77141	.	98031182|mrp7-4	+
SCFE01000645.1	450090	453064	.	98031207|lrc32	-
SCFE01000369.1	381638	384196	.	98031209|lrfn4	+
SCFE01000323.1	814235	814981	.	98031239|m3k3-2	+
SCFE01001787.1	3406	3824	.	98031283|unknown-811	-
SCFE01000086.1	470683	473464	.	98031292|lr2bp	+
SCFE01000668.1	383741	384407	.	98031308|unknown-813	+
SCFE01000166.1	1137165	1156477	.	98031353|casp8	-
SCFE01000488.1	42933	58622	.	98031374|tsg10	+
SCFE01000129.1	145476	146653	.	98031447|y697	+
SCFE01000647.1	263500	265487	.	98031458|trim1	+
SCFE01000206.1	795500	808240	.	98031507|unknown-819	-
SCFE01000643.1	49338	54155	.	98031519|vwa3b-4	-
SCFE01000379.1	321513	325207	.	98031531|cg062	+
SCFE01000727.1	34541	44782	.	98031549|mspd2-2	-
SCFE01000469.1	329690	333253	.	98031569|nmrl1	-
SCFE01000575.1	361298	375191	.	98031628|calm-27	+
SCFE01000077.1	333090	333688	.	98031669|klf16	-
SCFE01000549.1	298965	305230	.	98031698|stk33	+
SCFE01000473.1	368779	382656	.	98031799|trpm8-5	-
SCFE01000524.1	327421	332099	.	98031810|coea1-2	-
SCFE01000469.1	491687	493209	.	98031831|svopl-2	-
SCFE01000226.1	220653	237365	.	98031909|lrp1-4	+
SCFE01000146.1	773815	776760	.	98031913|npc1-6	+
SCFE01000294.1	895071	909634	.	98031933|c2cd3	+
SCFE01000159.1	255841	267440	.	98031986|lriq3	-
SCFE01000247.1	537107	545488	.	98032036|st134	-
SCFE01000697.1	353325	356410	.	98032088|unknown-830	+
SCFE01000089.1	238059	239664	.	98032096|trim2-4	+
SCFE01000032.1	1332281	1332682	.	98032122|djc27-3	-
SCFE01000088.1	402172	408521	.	98032146|unknown-833	+
SCFE01000086.1	1449126	1449503	.	98032167|casp2-4	-
SCFE01000958.1	144180	146530	.	98032289|gtf2	+
SCFE01000689.1	233413	241156	.	98032293|ach10-5	+
SCFE01000266.1	431790	440785	.	98032322|unknown-837	-
SCFE01000285.1	150296	187469	.	98032343|spg17	+
SCFE01000090.1	1641533	1644348	.	98032409|pi3r4	+
SCFE01000281.1	877065	880085	.	98032432|dnhd1-2	-
SCFE01000478.1	317714	318527	.	98032467|unknown-845	+
SCFE01000349.1	158475	158950	.	98032478|trim2-5	+
SCFE01000395.1	87687	88167	.	98032493|unknown-846	+
SCFE01000087.1	604134	611353	.	98032521|unknown-848	-
SCFE01000226.1	824992	830943	.	98032630|ttc28	-
SCFE01000001.1	4227742	4230651	.	98032707|lck	+
SCFE01000179.1	630422	631152	.	98032721|unknown-855	+
SCFE01000058.1	80382	80901	.	98032723|unknown-856	-
SCFE01000643.1	180539	182006	.	98032822|cp135-4	-
SCFE01000180.1	422530	428336	.	98032828|fhl3-4	-
SCFE01000194.1	1060517	1075477	.	98032850|fxl20-2	+
SCFE01000142.1	173205	182917	.	98032984|mpri	+
SCFE01000283.1	685136	699277	.	98033049|efcb6-4	+
SCFE01000016.1	500989	504887	.	98033059|f184a	+
SCFE01000208.1	632176	645789	.	98033099|ky-2	+
SCFE01000370.1	472554	498673	.	98033130|if172	-
SCFE01000330.1	398293	407554	.	98033141|leu1-2	-
SCFE01000007.1	1787392	1793643	.	98033170|calm-28	-
SCFE01000401.1	601610	613304	.	98033173|kifc3	+
SCFE01000063.1	1634632	1635986	.	98033266|anm3	+
SCFE01000703.1	169368	181321	.	98033287|ktn1	-
SCFE01000117.1	1201282	1201773	.	98033317|unknown-871	-
SCFE01000225.1	700693	707688	.	98033376|unknown-873	-
SCFE01000529.1	188675	197782	.	98033416|ct026	-
SCFE01000387.1	546059	551894	.	98033433|tsn6	-
SCFE01000040.1	336405	337830	.	98033449|unknown-877	-
SCFE01000060.1	1505696	1512699	.	98033451|unknown-878	-
SCFE01000086.1	1393752	1397832	.	98033487|unknown-882	-
SCFE01000069.1	105022	113822	.	98033511|ttl13	+
SCFE01000293.1	462129	469533	.	98033536|me3l2	+
SCFE01000226.1	988892	990732	.	98033607|cayp2	+
SCFE01000056.1	1784739	1786007	.	98033651|isx	+
SCFE01000116.1	141499	143629	.	98033694|unknown-887	+
SCFE01000252.1	548850	553959	.	98033719|tmm64	+
SCFE01000663.1	382165	394191	.	98033823|nudt9-4	-
SCFE01004107.1	2963	7529	.	98033831|rhg20	-
SCFE01000237.1	308956	310375	.	98033845|s17a5-7	+
SCFE01000251.1	863552	867602	.	98033913|mltk-2	-
SCFE01000054.1	1307177	1312685	.	98033958|v2r	-
SCFE01000053.1	1676395	1680239	.	98033998|cj067-2	+
SCFE01000118.1	596032	596218	.	98034034|unknown-892	-
SCFE01000114.1	1570760	1573582	.	98034135|yl385	+
SCFE01000072.1	1081719	1082062	.	98034166|bora-2	-
SCFE01000071.1	1646277	1652253	.	98034221|prom1-2	+
SCFE01000023.1	565149	576623	.	98034247|ftm	+
SCFE01000014.1	2552711	2562568	.	98034251|iqcd	+
SCFE01000245.1	205720	218281	.	98034259|cc166	+
SCFE01000583.1	89958	111500	.	98034286|s22a5-9	+
SCFE01000440.1	571591	572472	.	98034341|glna-3	-
SCFE01000392.1	191151	192075	.	98034391|cetn1-2	-
SCFE01000054.1	1174063	1176093	.	98034461|atg11	+
SCFE01000189.1	501706	509178	.	98034521|btbdg	+
SCFE01000292.1	392430	393187	.	98034531|zn474	+
SCFE01000146.1	1265843	1267350	.	98034541|unknown-902	+
SCFE01000325.1	798384	800011	.	98034563|m3k13	-
SCFE01000234.1	202950	205844	.	98034576|sp5	+
SCFE01000604.1	366458	374723	.	98034592|ank1-3	+
SCFE01000183.1	945456	953566	.	98034659|krt35	+
SCFE01001605.1	257	3923	.	98034668|ltk	+
SCFE01000175.1	1152606	1167996	.	98034687|iqch	+
SCFE01000042.1	1348604	1367914	.	98034708|ankf1	+
SCFE01000178.1	83118	118724	.	98034726|crocc-2	-
SCFE01000186.1	323847	329814	.	98034804|cb073	-
SCFE01000167.1	733717	741504	.	98034826|unknown-909	-
SCFE01000072.1	233207	242632	.	98034904|call5-5	-
SCFE01000393.1	483990	504597	.	98034912|mmp25	-
SCFE01000051.1	464784	470233	.	98034947|lbn	+
SCFE01000984.1	120305	126563	.	98034996|plac8-3	-
SCFE01000020.1	2562800	2572961	.	98035080|y593	-
SCFE01000202.1	241468	244537	.	98035087|trim3-5	-
SCFE01000098.1	610890	611740	.	98035090|unknown-918	+
SCFE01000673.1	353235	353590	.	98035101|dns2b-3	+
SCFE01000146.1	1250771	1253478	.	98035179|npc1-7	-
SCFE01000045.1	2073566	2107359	.	98035230|syne1	+
SCFE01000508.1	65423	91239	.	98035266|snaa-2	-
SCFE01001005.1	126683	136162	.	98035276|unknown-923	+
SCFE01000906.1	32720	38329	.	98035279|unknown-924	+
SCFE01000004.1	349642	356060	.	98035293|unknown-925	+
SCFE01000656.1	312405	337051	.	98035299|ctl2	+
SCFE01000030.1	1815883	1823906	.	98035340|spns1-3	+
SCFE01000031.1	367614	372373	.	98035434|dlec1	-
SCFE01000718.1	225367	228219	.	98035463|kif24	-
SCFE01000881.1	198667	209450	.	98035490|spt17	+
SCFE01000001.1	1814370	1814814	.	98035571|quip	-
SCFE01000627.1	52408	57039	.	98035646|clip4-2	-
SCFE01000108.1	484762	496540	.	98035686|calm-30	+
SCFE01000018.1	1515460	1520272	.	98035852|rl24-2	+
SCFE01000128.1	1370587	1370887	.	98035861|wdr49-3	+
SCFE01000128.1	119488	120062	.	98035873|gnao-2	-
SCFE01000090.1	1036592	1037228	.	98035924|hpgds-18	-
SCFE01000032.1	798016	808009	.	98036005|baz2b	-
SCFE01000014.1	2565450	2575136	.	98036073|lrrd1	+
SCFE01000141.1	231184	241478	.	98036177|wdr52	-
SCFE01000105.1	833764	842971	.	98036234|pp1r7-2	+
SCFE01000602.1	192306	196422	.	98036241|tri18-2	+
SCFE01000047.1	1378566	1389796	.	98036265|pcd16	+
SCFE01000392.1	201063	210184	.	98036277|cenpe-3	+
SCFE01000071.1	263314	271197	.	98036287|cc020	-
SCFE01000426.1	321073	328079	.	98036344|poc1a-2	-
SCFE01000811.1	92267	93056	.	98036355|unknown-948	+
SCFE01000209.1	836686	861337	.	98036438|tect3	+
SCFE01000430.1	519363	525721	.	98036538|ca177	+
SCFE01000287.1	344501	345098	.	98036545|unknown-954	-
SCFE01000200.1	941999	947449	.	98036556|cc50a-2	+
SCFE01000135.1	50862	52531	.	98036612|unknown-958	+
SCFE01000346.1	476582	477569	.	98036618|ppil6	+
SCFE01000315.1	819484	829919	.	98036638|m3k19	-
SCFE01000019.1	485491	493984	.	98036768|efc12	-
SCFE01000116.1	983418	989569	.	98036800|mvp-2	+
SCFE01000051.1	1390240	1391376	.	98036913|tena	+
SCFE01000578.1	443712	452883	.	98036917|clua1	+
SCFE01000202.1	487918	501194	.	98036968|trpm5-2	-
SCFE01000297.1	430989	435015	.	98036985|dylt1	+
SCFE01000124.1	1584917	1585910	.	98036993|nphp3-6	-
SCFE01000440.1	196375	197177	.	98037061|phop2	-
SCFE01000821.1	185368	186112	.	98037098|unknown-972	+
SCFE01000300.1	355021	360537	.	98037102|gstt2	+
SCFE01000015.1	642876	655196	.	98037215|ankar	-
SCFE01000018.1	1072343	1081193	.	98037335|wdr93	+
SCFE01000156.1	1280280	1292349	.	98037376|cd047	-
SCFE01000230.1	187422	193777	.	98037472|unknown-986	+
SCFE01000063.1	874844	877915	.	98037553|ci172	+
SCFE01000212.1	543686	545872	.	98037591|tmm56-6	-
SCFE01000447.1	164029	175010	.	98037656|dbf4a	-
SCFE01000657.1	320745	331141	.	98037720|ttc25-2	-
SCFE01000106.1	1357771	1358398	.	98037840|dus5	-
SCFE01000544.1	139792	140236	.	98037888|unknown-995	-
SCFE01000120.1	1129457	1137330	.	98037928|unknown-996	+
SCFE01000102.1	1373298	1374957	.	98037932|hck	+
SCFE01000257.1	481645	482506	.	98037948|tri18-3	+
SCFE01000162.1	575319	576867	.	98037979|tba1a-6	+
SCFE01000282.1	601427	607314	.	98038036|oscp1	-
SCFE01000003.1	18607	27784	.	98038051|npc1-8	-
SCFE01000174.1	199575	200811	.	98038117|unknown-1004	+
SCFE01000322.1	828620	836214	.	98038130|unknown-1005	-
SCFE01000170.1	532535	537437	.	98038232|unknown-1008	+
SCFE01000390.1	190767	192423	.	98038252|cbpc6	+
SCFE01000190.1	1028512	1036867	.	98038259|tep1-4	+
SCFE01000353.1	296438	298438	.	98038331|unknown-1011	-
SCFE01000004.1	2081715	2082998	.	98038397|cant1-4	+
SCFE01000349.1	637811	650435	.	98038430|rfcl	+
SCFE01000304.1	405692	410027	.	98038447|unknown-1016	+
SCFE01000270.1	405962	407981	.	98038505|unknown-1018	+
SCFE01000105.1	1304997	1321409	.	98038518|lrrc9	-
SCFE01000732.1	323913	324196	.	98038637|pabp1-3	-
SCFE01000316.1	259853	263241	.	98038660|anr42	-
SCFE01000054.1	1376062	1382578	.	98038690|lrrk2-2	+
SCFE01000171.1	650260	652406	.	98038791|can9-4	-
SCFE01000031.1	1506211	1514472	.	98038839|lama3	+
SCFE01000626.1	74217	75688	.	98039045|coe3	+
SCFE01000098.1	1611552	1616735	.	98039046|fopnl	+
SCFE01000450.1	79175	82173	.	98039106|six1-2	-
SCFE01000363.1	417394	419936	.	98039126|unknown-1036	+
SCFE01001119.1	34447	34775	.	98039216|r10b2	-
SCFE01000143.1	514678	518504	.	98039241|unknown-1040	-
SCFE01000007.1	248508	253641	.	98039262|psg9	+
SCFE01000984.1	19342	23809	.	98039290|unknown-1041	-
SCFE01000429.1	520703	531147	.	98039412|unknown-1047	-
SCFE01000818.1	11620	15715	.	98039498|canb1-3	-
SCFE01000053.1	2083114	2083675	.	98039541|abca4	-
SCFE01000405.1	214126	214798	.	98039542|unknown-1051	-
SCFE01000167.1	763188	769948	.	98039614|unknown-1055	-
SCFE01000103.1	552036	554241	.	98039690|cep83-2	+
SCFE01000330.1	53816	59241	.	98039719|ca194	+
SCFE01000115.1	992089	1018369	.	98039725|ano7-2	-
SCFE01000041.1	164254	180330	.	98039728|ttc40	-
SCFE01000176.1	606950	608688	.	98039760|cc151	-
SCFE01000452.1	559768	568320	.	98039773|ttc29-2	+
SCFE01000249.1	551987	563058	.	98039824|pcr10-4	-
SCFE01000075.1	511826	512641	.	98039838|zn235-3	+
SCFE01000040.1	658958	660085	.	98039853|unknown-1062	-
SCFE01000039.1	937214	945265	.	98039953|unknown-1065	+
SCFE01000635.1	184299	199952	.	98040001|unknown-1068	-
SCFE01000270.1	965418	968239	.	98040014|grik4-2	-
SCFE01000019.1	700093	709494	.	98040025|unknown-1070	+
SCFE01000051.1	1410984	1411439	.	98040060|cbpd-2	+
SCFE01000200.1	1493	13186	.	98040178|iqca1	-
SCFE01000530.1	559985	561815	.	98040205|nrf6-3	-
SCFE01000094.1	1543935	1544184	.	98040284|acha6-9	-
SCFE01000457.1	61695	73200	.	98040297|m3k2	+
SCFE01000031.1	2016577	2017501	.	98040533|calb2-3	+
SCFE01000894.1	203479	206083	.	98040577|psyr	-
SCFE01000003.1	2402136	2403017	.	98040599|unknown-1087	-
SCFE01000058.1	66120	66627	.	98040612|unknown-1088	-
SCFE01000001.1	7271241	7274244	.	98040655|u76e4	-
SCFE01000517.1	228849	233029	.	98040660|unknown-1089	+
SCFE01001005.1	113724	120617	.	98040768|unknown-1091	+
SCFE01000794.1	271839	274225	.	98040776|rasf9	+
SCFE01000185.1	508679	519872	.	98040796|kif9	-
SCFE01000396.1	336173	336997	.	98040886|rop1l	-
SCFE01000805.1	155294	155965	.	98040895|unknown-1095	-
SCFE01000116.1	176475	179379	.	98040956|unknown-1098	+
SCFE01000177.1	790548	791166	.	98041103|unknown-1104	-
SCFE01000002.1	1359843	1360651	.	98041115|unknown-1105	-
SCFE01000599.1	145106	149603	.	98041121|gapr1-7	-
SCFE01000622.1	82388	92490	.	98041170|unknown-1108	+
SCFE01000139.1	333367	334161	.	98041208|y462	+
SCFE01000011.1	1392593	1417914	.	98041252|unknown-1112	+
SCFE01000274.1	321193	349208	.	98041284|sgta	+
SCFE01001032.1	22627	23008	.	98041360|acha6-10	-
SCFE01000604.1	409314	417940	.	98041403|unknown-1115	-
SCFE01000192.1	865699	873045	.	98041404|ccd96	+
SCFE01000005.1	1410262	1422529	.	98041406|ano7-3	+
SCFE01000391.1	605782	612879	.	98041411|s6a13	+
SCFE01000232.1	526706	538520	.	98041521|cc170-2	-
SCFE01001043.1	58172	59415	.	98041537|gstt4-2	+
SCFE01000539.1	184907	185115	.	98041701|mkar	-
SCFE01000047.1	2222421	2234511	.	98041723|ahi1	+
SCFE01000207.1	418396	422497	.	98041742|prof	-
SCFE01000685.1	358393	358949	.	98041745|pa2g3	-
SCFE01000027.1	2327067	2338438	.	98041808|achb3-3	-
SCFE01000286.1	663717	664707	.	98041811|tbcb	-
SCFE01000196.1	357565	364718	.	98041830|rac1-5	-
SCFE01000103.1	526283	543172	.	98041877|unknown-1126	-
SCFE01000418.1	513613	515794	.	98041878|clu-2	+
SCFE01000159.1	997909	1000883	.	98041881|pacrg-2	-
SCFE01000555.1	446537	448354	.	98042032|stpg2	+
SCFE01000444.1	189681	191658	.	98042035|cb061	+
SCFE01000063.1	332406	343192	.	98042153|mag	-
SCFE01000115.1	617623	627434	.	98042177|cah9	+
SCFE01000056.1	1760871	1778614	.	98042237|txk	+
SCFE01000466.1	406749	414504	.	98042254|lrc72	+
SCFE01000248.1	315121	321099	.	98042318|unknown-1134	-
SCFE01000285.1	347816	349359	.	98042344|unknown-1136	+
SCFE01000218.1	793107	795437	.	98042443|tect2	-
SCFE01000050.1	1103244	1106341	.	98042450|bat38	+
SCFE01000031.1	1779363	1783681	.	98042513|strp2	-
SCFE01001530.1	21199	21525	.	98042601|5ht3a-2	+
SCFE01000052.1	1779850	1781419	.	98042607|cn159-2	+
SCFE01000075.1	662710	663369	.	98042638|unknown-1144	+
SCFE01000090.1	329366	330319	.	98042686|unknown-1145	-
SCFE01000036.1	1432486	1434919	.	98042704|mica2-3	+
SCFE01000131.1	831204	832117	.	98042716|unknown-1147	-
SCFE01000794.1	137231	142300	.	98042719|pls1-3	+
SCFE01000016.1	1391459	1412247	.	98042724|hook3	-
SCFE01000692.1	288075	291553	.	98042776|morn3	+
SCFE01000440.1	405587	407364	.	98042855|lrc48	-
SCFE01000211.1	161958	171114	.	98042928|litaf-4	+
SCFE01000452.1	346100	360204	.	98042949|trim3-6	-
SCFE01000561.1	283668	288090	.	98042993|spag8	+
SCFE01000050.1	2194039	2199094	.	98043038|unknown-1155	-
SCFE01001009.1	40963	47341	.	98043060|ce104	+
SCFE01000174.1	1032807	1037867	.	98043078|sp8	-
SCFE01000015.1	1903090	1910759	.	98043090|cc113	-
SCFE01000056.1	1100605	1105004	.	98043111|tc1d1-3	-
SCFE01000257.1	847015	848044	.	98043134|f124a	+
SCFE01000665.1	264868	266795	.	98043142|radi-4	-
SCFE01000264.1	33743	38132	.	98043200|azr	-
SCFE01000011.1	2500365	2500831	.	98043222|rbm24	+
SCFE01000065.1	1770934	1772418	.	98043230|s17a5-12	+
SCFE01000218.1	1066387	1074845	.	98043254|sgk71	-
SCFE01000131.1	1270970	1271254	.	98043454|cuzd1-2	-
SCFE01000115.1	969904	978516	.	98043464|ankar-2	+
SCFE01000091.1	391316	395827	.	98043550|cdc42-4	+
SCFE01000256.1	304780	305992	.	98043561|netr-2	-
SCFE01000078.1	1113270	1114496	.	98043586|unknown-1168	-
SCFE01000545.1	503994	507742	.	98043661|hmx3	-
SCFE01000003.1	5556303	5566707	.	98043739|mieap	-
SCFE01000237.1	780406	790386	.	98043749|tsn16	-
SCFE01000665.1	308513	309755	.	98043761|ush1g-3	-
SCFE01001063.1	108650	119712	.	98043800|neua	+
SCFE01000056.1	1366625	1372493	.	98043827|call6	-
SCFE01000358.1	801333	802385	.	98043838|unknown-1173	-
SCFE01000442.1	363363	375564	.	98043849|dyhc2-2	+
SCFE01000103.1	806380	810318	.	98043910|unknown-1174	+
SCFE01000617.1	166846	167060	.	98043939|spat6	-
SCFE01000209.1	1077322	1088075	.	98043942|lrc34	+
SCFE01000139.1	1062671	1064050	.	98044012|unknown-1178	-
SCFE01000108.1	654100	655075	.	98044087|unknown-1179	-
SCFE01000153.1	503776	506039	.	98044107|ada28-5	+
SCFE01001101.1	97682	101784	.	98044120|unknown-1180	+
SCFE01000952.1	113079	116499	.	98044317|unknown-1184	-
SCFE01000349.1	693305	695789	.	98044395|lrguk	+
SCFE01000133.1	493751	498970	.	98044419|unknown-1185	-
SCFE01000725.1	241095	244914	.	98044491|mgdp1-4	+
SCFE01000595.1	341408	345621	.	98044521|unknown-1188	-
SCFE01000365.1	706887	716409	.	98044524|ptafr	-
SCFE01000055.1	1373401	1375830	.	98044552|unknown-1191	+
SCFE01000542.1	243592	250543	.	98044562|s18b1-34	-
SCFE01000228.1	451583	472636	.	98044620|vwa3a	-
SCFE01000275.1	410137	413559	.	98044634|ect2l	+
SCFE01000550.1	481818	483342	.	98044638|lgsn-7	+
SCFE01000204.1	485967	495164	.	98044654|mcfd2-2	+
SCFE01000104.1	1454948	1457542	.	98044664|cped1	-
SCFE01000133.1	1512292	1516550	.	98044692|unknown-1195	-
SCFE01000564.1	301273	308993	.	98044752|yc006	+
SCFE01000190.1	422915	425771	.	98044929|fbf1	+
SCFE01000622.1	127857	129022	.	98044941|ap180	+
SCFE01001009.1	17386	31098	.	98045000|morn5	-
SCFE01000830.1	236059	237353	.	98045052|nxrd1	-
SCFE01000040.1	34270	34594	.	98045071|txd11-2	-
SCFE01000273.1	882086	883080	.	98045117|iqck	+
SCFE01000320.1	571226	576849	.	98045134|unknown-1207	+
SCFE01000559.1	402704	411884	.	98045135|nfyc-2	-
SCFE01000124.1	918793	922969	.	98045307|mob2-2	+
SCFE01000486.1	263179	264923	.	98045353|s22a1-4	+
SCFE01000097.1	899112	901951	.	98045358|cntln	+
SCFE01000064.1	1145639	1148416	.	98045365|ccd68	-
SCFE01000030.1	1086823	1087742	.	98045370|ppr3d	+
SCFE01000008.1	347730	358996	.	98045376|hxk2	+
SCFE01000129.1	889859	900245	.	98045553|wasl-2	+
SCFE01000072.1	598343	599603	.	98045579|ribc2	+
SCFE01000122.1	588022	589668	.	98045591|gas8	+
SCFE01000477.1	650948	657527	.	98045637|efc10	+
SCFE01000413.1	146912	156371	.	98045665|unknown-1221	+
SCFE01000014.1	165748	166493	.	98045685|unknown-1223	+
SCFE01000224.1	269755	288868	.	98045687|txip1	-
SCFE01000112.1	242577	244659	.	98045710|aspm-3	+
SCFE01000053.1	752033	754192	.	98045737|cs044	+
SCFE01007104.1	305	667	.	98045739|hdac4	-
SCFE01000049.1	130202	148102	.	98045786|celr2	-
SCFE01000047.1	296363	299775	.	98045827|cklf5	-
SCFE01000090.1	941428	951441	.	98045857|txnd8	+
SCFE01000061.1	808152	809403	.	98045888|sorcn-3	-
SCFE01000447.1	229073	245050	.	98045904|unknown-1230	+
SCFE01000835.1	231745	233048	.	98045928|unknown-1232	+
SCFE01000251.1	873106	880854	.	98045976|unknown-1234	+
SCFE01000267.1	993062	999863	.	98046062|btbd2-2	+
SCFE01000916.1	127524	151675	.	98046120|ky-3	+
SCFE01000308.1	385938	397048	.	98046127|zdh23	-
SCFE01000184.1	1243190	1258414	.	98046172|fbxw9	+
SCFE01000033.1	773953	774771	.	98046342|msh3	+
SCFE01000039.1	1132768	1140234	.	98046343|calm-35	+
SCFE01000146.1	1223647	1231369	.	98046345|dyh1	+
SCFE01000128.1	1203515	1204199	.	98046366|cpne6	+
SCFE01000023.1	1988025	1997798	.	98046379|f149a	+
SCFE01000553.1	365587	371886	.	98046399|igfn1	-
SCFE01000507.1	172914	198168	.	98046434|iqce	+
SCFE01000031.1	2307108	2307639	.	98046508|thio-2	-
SCFE01000651.1	209524	209778	.	98046597|unknown-1251	-
SCFE01000604.1	344701	348412	.	98046612|wasf3-2	+
SCFE01000052.1	104591	124592	.	98046690|kad5	-
SCFE01000076.1	1467041	1468806	.	98046766|s18b1-37	+
SCFE01000728.1	273736	276783	.	98046854|elk1-2	+
SCFE01000073.1	568636	570674	.	98046926|ttc16	+
SCFE01000251.1	304671	324062	.	98047019|mdh1b	+
SCFE01000226.1	1076801	1085484	.	98047074|nrg2	-
SCFE01000383.1	82537	88222	.	98047123|cx058	+
SCFE01000060.1	1303984	1308596	.	98047170|unknown-1266	+
SCFE01000001.1	4675180	4677321	.	98047212|spat4	-
SCFE01000005.1	1222816	1226391	.	98047271|cfa73	-
SCFE01000002.1	5468971	5470651	.	98047423|unknown-1271	+
SCFE01000022.1	733538	734091	.	98047438|unknown-1272	+
SCFE01000063.1	1380969	1389796	.	98047457|cnfn-5	-
SCFE01000210.1	467600	468408	.	98047462|fa20a-2	+
SCFE01000185.1	327797	344883	.	98047476|assy	-
SCFE01000520.1	233466	242718	.	98047500|pifo	+
SCFE01000583.1	26908	28735	.	98047510|ro52-2	+
SCFE01000228.1	636864	647043	.	98047578|trpa1-3	-
SCFE01000323.1	175764	176479	.	98047614|unknown-1276	+
SCFE01000028.1	1077533	1088092	.	98047623|clip1-3	+
SCFE01000028.1	2364308	2377418	.	98047634|tbata-2	-
SCFE01000121.1	941680	943056	.	98047699|sp17	-
SCFE01000292.1	282147	284551	.	98047722|scnng-4	+
SCFE01000185.1	1033086	1034435	.	98047763|zc12c	+
SCFE01000751.1	130127	133045	.	98047981|diap3	-
SCFE01000500.1	458988	467361	.	98048035|gata-7	+
SCFE01000599.1	76430	78638	.	98048075|41	+
SCFE01000215.1	180553	182036	.	98048139|leng9	-
SCFE01000353.1	766133	767311	.	98048146|unknown-1294	+
SCFE01000473.1	481985	484542	.	98048213|topk	-
SCFE01000317.1	848157	849317	.	98048288|ylat2-3	+
SCFE01000095.1	1653078	1654127	.	98048306|unknown-1299	-
SCFE01000233.1	800388	806603	.	98048348|cb5d1	+
SCFE01000529.1	406385	420446	.	98048356|lrrk2-4	+
SCFE01000268.1	413127	416758	.	98048408|ccd65-2	+
SCFE01000354.1	434447	441630	.	98048465|ttc8	-
SCFE01000031.1	2339998	2347145	.	98048517|spef1	+
SCFE01000230.1	141793	142260	.	98048577|unknown-1305	-
SCFE01000453.1	631282	633212	.	98048588|unknown-1306	+
SCFE01000321.1	588314	597425	.	98048592|lnx2	-
SCFE01000257.1	909355	921577	.	98048641|nckx4-2	+
SCFE01000355.1	770835	772120	.	98048653|sqstm-4	-
SCFE01000507.1	116662	122463	.	98048665|sem4d	-
SCFE01000501.1	92433	93251	.	98048742|calm-36	-
SCFE01000043.1	1879120	1886298	.	98048806|calm-37	-
SCFE01000036.1	548710	557789	.	98048855|bicc1	+
SCFE01000546.1	384368	384699	.	98048860|unknown-1314	+
SCFE01000120.1	377859	386530	.	98048888|unknown-1315	-
SCFE01000029.1	488486	489323	.	98048970|cc85a	-
SCFE01000012.1	671117	676291	.	98049086|call3-6	+
SCFE01000102.1	604743	605018	.	98049101|cfa99	-
SCFE01000372.1	493383	497083	.	98049128|ycu9	+
SCFE01000120.1	1487043	1499834	.	98049157|ca087	+
SCFE01000209.1	782289	787220	.	98049160|tlr10	+
SCFE01000050.1	1517981	1527773	.	98049211|rhoq-2	-
SCFE01000210.1	978570	984021	.	98049273|rb11b-2	+
SCFE01000020.1	2393008	2403480	.	98049304|unknown-1326	+
SCFE01000047.1	1175518	1190176	.	98049351|yqk1-2	-
SCFE01000021.1	186053	188210	.	98049396|anx13-3	+
SCFE01000518.1	518101	522738	.	98049437|f154a	-
SCFE01000128.1	152015	152584	.	98049566|gnao-4	+
SCFE01000383.1	417151	432330	.	98049748|anr60	+
SCFE01000016.1	988665	990470	.	98049874|ptps-3	+
SCFE01000098.1	879271	889364	.	98049878|ccd40	+
SCFE01000112.1	160416	161106	.	98049919|rab1b	-
SCFE01000228.1	533225	542255	.	98049961|ef1g-2	-
SCFE01000327.1	799559	804976	.	98049975|fat1-2	-
SCFE01000098.1	1366172	1379436	.	98050000|efhc1	+
SCFE01000087.1	449298	457202	.	98050061|unknown-1335	-
SCFE01000183.1	928533	938274	.	98050090|cc169-2	-
SCFE01000037.1	1127485	1129240	.	98050185|cayp1	+
SCFE01000006.1	3674678	3676358	.	98050265|s22a5-13	+
SCFE01000061.1	1832000	1836171	.	98050300|paqrb	+
SCFE01000056.1	557268	563586	.	98050339|f131b	-
SCFE01000794.1	233810	239924	.	98050430|chac1	-
SCFE01000733.1	271596	272299	.	98050433|unknown-1341	-
SCFE01000083.1	269620	281700	.	98050490|nwd1-2	+
SCFE01000008.1	3356470	3357119	.	98050491|f221b	+
SCFE01000326.1	311672	313090	.	98050495|tppc3-2	-
SCFE01000562.1	330530	341872	.	98050556|ptprb-2	+
SCFE01000375.1	468245	479667	.	98050566|plcl2-3	+
SCFE01000096.1	1408361	1409150	.	98050573|tim-2	-
SCFE01000456.1	288420	289001	.	98050597|cnfn-11	+
SCFE01000239.1	705112	707901	.	98050599|unknown-1344	+
SCFE01000101.1	1180242	1185182	.	98050600|tcte1	+
SCFE01000595.1	380785	388853	.	98050641|y1147	-
SCFE01000402.1	615841	621927	.	98050651|cdkl2	+
SCFE01000043.1	1041372	1052027	.	98050808|pitc1	-
SCFE01000177.1	1101860	1105791	.	98050815|lrfn1-2	-
SCFE01000027.1	399271	408151	.	98050887|yv012	-
SCFE01000112.1	428878	430719	.	98050910|unknown-1348	+
SCFE01000895.1	44442	55620	.	98050948|ttc6	+
SCFE01000642.1	77307	78810	.	98050949|fbt4-6	-
SCFE01000289.1	791799	804539	.	98050960|ky-4	-
SCFE01000053.1	672260	675522	.	98051024|ci117-2	-
SCFE01000153.1	549310	550348	.	98051144|mosc1-6	-
SCFE01000007.1	1362483	1369671	.	98051196|acsl1-4	-
SCFE01000090.1	76349	84560	.	98051203|cep70	+
SCFE01000387.1	389226	398368	.	98051213|ptprb-3	-
SCFE01000001.1	4203235	4204529	.	98051254|lck-2	+
SCFE01000149.1	460886	471552	.	98051390|trpa1-5	-
SCFE01000310.1	15550	17155	.	98051537|gata-8	+
SCFE01000722.1	83371	90897	.	98051541|cc105	+
SCFE01000002.1	1244513	1250703	.	98051615|ca192	-
SCFE01000131.1	705712	711490	.	98051617|kcc2g	-
SCFE01000180.1	413658	413982	.	98051772|fhl3-5	+
SCFE01000003.1	3220046	3224110	.	98051823|ned4l	-
SCFE01000245.1	955155	963247	.	98051845|yl021	+
SCFE01000733.1	165688	166410	.	98051887|unknown-1363	-
SCFE01000173.1	897302	899243	.	98051906|scnna	-
SCFE01000281.1	665410	671979	.	98051932|trpc5-4	+
SCFE01000046.1	168170	196981	.	98051968|lrp4-2	+
SCFE01000228.1	138349	139262	.	98051989|acha5-4	+
SCFE01000027.1	2101866	2112394	.	98051990|abi2	+
SCFE01000033.1	409446	412300	.	98052010|ccd39-2	+
SCFE01000133.1	1390006	1398538	.	98052015|fat4-4	-
SCFE01000736.1	7783	18640	.	98052055|abcb6-3	-
SCFE01000213.1	374145	374951	.	98052116|rs27a	-
SCFE01000233.1	291050	293845	.	98052137|pzrn4	+
SCFE01000305.1	96495	105070	.	98052182|cbp-2	-
SCFE01000289.1	111036	114203	.	98052190|unknown-1370	-
SCFE01000272.1	455039	455913	.	98052261|unknown-1372	+
SCFE01000192.1	299998	314039	.	98052340|stpg1	-
SCFE01000025.1	2109389	2113832	.	98052366|myh13	-
SCFE01002513.1	2357	2735	.	98052393|unknown-1377	+
SCFE01000733.1	222605	223332	.	98052501|unknown-1380	-
SCFE01000429.1	502280	512458	.	98052647|otoan-4	-
SCFE01000030.1	1019789	1020347	.	98052684|cerk1-7	-
SCFE01000066.1	1099161	1108642	.	98052723|cc178	-
SCFE01000223.1	837360	844671	.	98052729|gnao-5	+
SCFE01000053.1	212916	217921	.	98052755|rtdr1	+
SCFE01000180.1	483151	485594	.	98052799|fhl3-6	+
SCFE01000618.1	353641	361976	.	98052872|racl	+
SCFE01000192.1	314200	326708	.	98053009|loxh1-6	+
SCFE01000272.1	820290	821970	.	98053049|calm-42	-
SCFE01000137.1	827472	833811	.	98053078|fa47e	-
SCFE01000919.1	182958	188203	.	98053132|ce049	+
SCFE01000191.1	688044	692029	.	98053160|unknown-1394	-
SCFE01000542.1	85502	87175	.	98053163|spag6	+
SCFE01000189.1	940425	941600	.	98053164|1433g-2	+
SCFE01000002.1	2658702	2665934	.	98053294|tri50-5	+
SCFE01000519.1	101125	102893	.	98053362|mk15-2	-
SCFE01000493.1	476716	488542	.	98053379|litaf-5	+
SCFE01000192.1	273562	284038	.	98053400|ccd61	+
SCFE01000566.1	360045	363265	.	98053434|ssr2-4	+
SCFE01000300.1	205105	207245	.	98053478|unknown-1403	-
SCFE01000066.1	1317312	1332716	.	98053591|unknown-1406	-
SCFE01000616.1	296948	303722	.	98053683|unknown-1410	-
SCFE01000456.1	654511	655820	.	98053702|tcb1-4	+
SCFE01000002.1	5289786	5299444	.	98053704|ttl10	-
SCFE01000356.1	759949	760036	.	98053726|cc141-2	-
SCFE01000442.1	462499	472271	.	98053800|cq098-2	+
SCFE01000068.1	1663984	1673921	.	98053810|unknown-1412	+
SCFE01000228.1	932515	939535	.	98053851|cmc1	-
SCFE01000482.1	546865	547229	.	98053961|unknown-1417	-
SCFE01000246.1	382607	385186	.	98053976|asic3	-
SCFE01000011.1	2929558	2930849	.	98053996|thtm-2	+
SCFE01000045.1	1170295	1181926	.	98054011|f92a1	+
SCFE01000073.1	1651390	1654676	.	98054082|vamp2-4	+
SCFE01000041.1	319877	328910	.	98054112|skt	-
SCFE01000147.1	1131060	1152126	.	98054136|arap2-2	-
SCFE01000256.1	1037106	1073989	.	98054147|fbw10	+
SCFE01000028.1	491490	493549	.	98054154|unknown-1423	+
SCFE01000019.1	2273546	2286273	.	98054178|kad8	-
SCFE01000229.1	77288	86157	.	98054183|cadm4	-
SCFE01000647.1	171294	173664	.	98054218|osbl8-2	+
SCFE01000674.1	321495	324961	.	98054224|panx2-12	+
SCFE01000393.1	465320	469137	.	98054255|mmp1	-
SCFE01000284.1	540221	549056	.	98054515|unknown-1436	+
SCFE01000108.1	847650	850949	.	98054581|ci009-2	-
SCFE01000016.1	1297853	1304553	.	98054584|mx1-7	-
SCFE01000261.1	742184	747914	.	98054641|nphn-2	+
SCFE01000383.1	187701	203078	.	98054642|unknown-1442	+
SCFE01000218.1	509948	515813	.	98054685|unknown-1445	-
SCFE01000156.1	135003	147769	.	98054705|dyh8	-
SCFE01000256.1	453131	454461	.	98054706|netr-3	+
SCFE01000806.1	81447	85323	.	98054824|wdr18	+
SCFE01001764.1	11362	18273	.	98054837|unknown-1452	+
SCFE01000137.1	15699	36298	.	98054859|lca5l	+
SCFE01000374.1	619668	620798	.	98054882|foxj1	-
SCFE01000188.1	1180944	1188381	.	98054952|scmc1-2	+
SCFE01000570.1	135353	150733	.	98054963|unknown-1454	+
SCFE01000559.1	219923	229635	.	98054980|unknown-1456	+
SCFE01000920.1	155453	155726	.	98054985|gp113	-
SCFE01000844.1	141822	155365	.	98054986|dyh7-3	-
SCFE01000125.1	1119210	1122418	.	98055017|3mg	+
SCFE01000351.1	81953	85943	.	98055019|selt-3	+
SCFE01000533.1	136256	140442	.	98055033|pja1	-
SCFE01000001.1	6720188	6732942	.	98055068|ans4b	+
SCFE01000098.1	619323	620555	.	98055192|unknown-1466	-
SCFE01000049.1	1143432	1143748	.	98055211|tena-2	+
SCFE01000087.1	1730747	1739433	.	98055238|dyh5-2	+
SCFE01000158.1	999228	999487	.	98055255|unknown-1469	-
SCFE01000058.1	680743	681865	.	98055288|gria1-2	+
SCFE01000014.1	373434	384611	.	98055471|dyh6-3	+
SCFE01000059.1	1228752	1240393	.	98055473|bat1-3	+
SCFE01000717.1	193250	206763	.	98055478|tff2-2	-
SCFE01000637.1	320591	329494	.	98055486|coca1	+
SCFE01000618.1	16422	25187	.	98055546|unknown-1481	-
SCFE01000198.1	790022	792081	.	98055603|krt36	+
SCFE01000192.1	845698	846173	.	98055646|yd021	-
SCFE01000028.1	519716	522324	.	98055685|mtx1	+
SCFE01000028.1	575113	613924	.	98055729|hook3-2	+
SCFE01000669.1	366662	392868	.	98055751|akna	+
SCFE01000103.1	510083	515162	.	98055805|unknown-1493	-
SCFE01000363.1	785020	793004	.	98055891|unknown-1497	+
SCFE01000054.1	500973	502217	.	98055902|tff2-3	+
SCFE01000003.1	1186268	1191050	.	98055964|rab3b-2	+
SCFE01000017.1	1280772	1281109	.	98055993|calm-43	-
SCFE01000023.1	1526214	1541337	.	98056180|oit3-4	-
SCFE01000208.1	953669	965234	.	98056225|lrc63	+
SCFE01000713.1	105917	112258	.	98056323|herc1	-
SCFE01000401.1	644653	660905	.	98056326|efcb6-5	+
SCFE01001478.1	17282	26900	.	98056388|s18b1-43	-
SCFE01000104.1	167359	167845	.	98056447|o52p1	+
SCFE01000508.1	507976	509406	.	98056454|cb081	-
SCFE01000575.1	136362	138137	.	98056491|prkx	-
SCFE01000140.1	608615	618412	.	98056542|nwd1-3	+
SCFE01000061.1	1384861	1388880	.	98056561|unknown-1517	-
SCFE01000261.1	911501	915319	.	98056589|unknown-1521	-
SCFE01000106.1	635154	652617	.	98056636|itih2	-
SCFE01000293.1	524630	527124	.	98056644|enkur	+
SCFE01000096.1	1060762	1061811	.	98056674|unknown-1526	-
SCFE01000240.1	27625	28125	.	98056692|ct201	-
SCFE01000093.1	18225	27195	.	98056744|unknown-1528	+
SCFE01000034.1	1001841	1002777	.	98056758|tm237	+
SCFE01000252.1	765262	767645	.	98056818|era	-
SCFE01000050.1	1111913	1122595	.	98056835|iqcg	-
SCFE01000071.1	1929160	1932492	.	98056847|plk4	+
SCFE01001123.1	43682	57172	.	98056859|f227b	-
SCFE01001066.1	100274	107704	.	98057036|fhl2-6	-
SCFE01000018.1	2266069	2273735	.	98057048|unknown-1536	+
SCFE01000168.1	255348	266451	.	98057060|ttc23	-
SCFE01000269.1	60369	69893	.	98057064|spat1	+
SCFE01000018.1	1336207	1357568	.	98057097|pml-2	+
SCFE01000101.1	52821	57336	.	98057187|unknown-1539	+
SCFE01000132.1	1434894	1439598	.	98057195|unknown-1540	-
SCFE01000621.1	20163	26717	.	98057215|cq105	-
SCFE01000780.1	654	10101	.	98057237|mok-2	+
SCFE01000004.1	1727589	1731554	.	98057239|cg057	+
SCFE01000059.1	215104	216187	.	98057277|unknown-1543	+
SCFE01000116.1	809081	814063	.	98057284|t132d	+
SCFE01000913.1	35982	37251	.	98057299|s18b1-44	-
SCFE01000026.1	731136	745435	.	98057309|nle1-2	-
SCFE01000331.1	763627	766563	.	98057319|unknown-1545	+
SCFE01000458.1	618410	621419	.	98057383|cuzd1-4	+
SCFE01000134.1	30674	44252	.	98057485|mipt3	-
SCFE01000424.1	447056	450239	.	98057559|dzan1-2	-
SCFE01000553.1	514632	547140	.	98057570|ptn23	+
SCFE01000922.1	54364	64265	.	98057615|fbx16-2	-
SCFE01000787.1	294655	303548	.	98057638|unknown-1551	+
SCFE01000352.1	688788	692000	.	98057657|unknown-1552	+
SCFE01000526.1	351569	352227	.	98057718|unknown-1556	+
SCFE01000456.1	302327	311596	.	98057748|unknown-1557	-
SCFE01000195.1	637477	638600	.	98057811|tm231-2	+
SCFE01000150.1	692180	692961	.	98057812|mefv	-
SCFE01000075.1	1866285	1867741	.	98057820|unknown-1561	+
SCFE01000139.1	821400	825310	.	98057860|otop1	-
SCFE01000120.1	431519	440858	.	98057903|nckp5	+
SCFE01000058.1	796884	803390	.	98057917|gria2-4	-
SCFE01000393.1	238980	239748	.	98057996|unknown-1566	-
SCFE01000322.1	285573	285978	.	98058001|unknown-1567	-
SCFE01000176.1	529456	535644	.	98058046|mx1-8	+
SCFE01000219.1	224387	226090	.	98058049|unknown-1571	-
SCFE01000326.1	116200	124771	.	98058128|anxa6-2	+
SCFE01000134.1	1275634	1295245	.	98058134|e41l5	-
SCFE01000038.1	723957	737843	.	98058178|zn177-2	+
SCFE01000463.1	400824	418823	.	98058182|taok1-2	+
SCFE01000088.1	891486	901019	.	98058208|unknown-1576	-
SCFE01000181.1	50351	56608	.	98058295|fmr1n-2	+
SCFE01000067.1	1299462	1299723	.	98058317|rpoc	+
SCFE01000530.1	414354	444376	.	98058335|efhb-2	-
SCFE01000002.1	2920875	2941821	.	98058337|qric2	+
SCFE01000046.1	235888	255204	.	98058387|loxh1-8	+
SCFE01000108.1	801745	802502	.	98058481|ci009-3	-
SCFE01000503.1	178989	194082	.	98058559|trpc5-7	+
SCFE01000184.1	388982	393400	.	98058601|s22a3-7	-
SCFE01000246.1	119806	120750	.	98058647|tc1a-3	+
SCFE01000058.1	413766	420072	.	98058856|unknown-1593	+
SCFE01000665.1	276522	276815	.	98058870|npl4-3	-
SCFE01000219.1	1073386	1074038	.	98058910|unknown-1597	+
SCFE01000317.1	500635	507996	.	98058947|unknown-1598	+
SCFE01000061.1	868548	882728	.	98058967|unknown-1599	-
SCFE01000164.1	825342	828959	.	98058992|unknown-1600	-
SCFE01000436.1	160772	171759	.	98059016|nceh1	+
SCFE01000037.1	364082	401186	.	98059026|pde8b	+
SCFE01000107.1	763045	769289	.	98059126|s18b1-46	+
SCFE01000524.1	396213	411720	.	98059130|anks3	-
SCFE01000164.1	770247	778134	.	98059178|pcat2	+
SCFE01000117.1	375930	381094	.	98059231|qki	+
SCFE01000045.1	1622874	1624988	.	98059236|litaf-6	+
SCFE01000230.1	143949	146442	.	98059260|unknown-1607	+
SCFE01000120.1	856016	858056	.	98059352|unknown-1610	-
SCFE01000086.1	1142695	1145955	.	98059354|nadk-2	-
SCFE01000406.1	489510	508569	.	98059394|at11b	-
SCFE01000071.1	341710	363009	.	98059472|lrc43	-
SCFE01000006.1	2006371	2020197	.	98067803|unknown-1647	+
SCFE01000151.1	586256	586786	.	98068845|unknown-1656	+
SCFE01000003.1	4918857	4919309	.	98069641|sol4	-
SCFE01000005.1	738762	739425	.	98071895|unknown-1676	+
SCFE01000148.1	129842	131144	.	98076245|unknown-1701	+
SCFE01000754.1	143929	147010	.	98076707|unknown-1706	+
SCFE01000254.1	352008	352228	.	98076818|unknown-1707	+
SCFE01000058.1	379306	389019	.	98077756|unknown-1708	+
SCFE01000004.1	1134952	1136158	.	98078276|unknown-1711	+
SCFE01000057.1	1504381	1505182	.	98079411|unknown-1714	-
SCFE01000009.1	1671159	1684227	.	98100044|wdr63	+
SCFE01000077.1	179033	180457	.	98100244|k1751-2	-
SCFE01000282.1	339257	340746	.	98100245|gals2	+
SCFE01000495.1	148937	149519	.	98100363|fib12-2	+
SCFE01000835.1	231745	233007	.	98100443|unknown-1741	+
SCFE01000628.1	295607	296102	.	98100689|s18b1-47	+
SCFE01000385.1	366816	368095	.	98100708|zc21a-2	-
SCFE01000198.1	804460	808556	.	98100854|unknown-1768	+
SCFE01000113.1	531440	539767	.	98100882|eaa1	+
SCFE01000265.1	913830	914168	.	98101455|unknown-1817	+
SCFE01000010.1	2759864	2761305	.	98101463|cuzd1-5	+
SCFE01000007.1	3161607	3162162	.	98101522|traf1-12	+
SCFE01000189.1	1191419	1192941	.	98101611|unknown-1825	-
SCFE01000143.1	1376604	1377891	.	98101612|unknown-1826	+
SCFE01000189.1	1192917	1197679	.	98101614|unknown-1827	-
SCFE01000519.1	506379	506614	.	98101795|unknown-1841	+
SCFE01000018.1	756024	758568	.	98101828|moc2b	+
SCFE01000317.1	890008	890418	.	98101857|dnal4	+
SCFE01002911.1	2207	2731	.	98102103|tri22	-
SCFE01000709.1	190133	190702	.	98102104|rfwd2-2	+
SCFE01000509.1	91631	92430	.	98102128|kcrb-4	+
SCFE01000054.1	290011	290730	.	98102254|skiv2-3	+
SCFE01010279.1	398	797	.	98102269|syf1-2	-
SCFE01000773.1	256684	257311	.	98102306|trim3-7	-
SCFE01000672.1	176896	177153	.	98102325|mag-2	-
SCFE01000484.1	301606	308331	.	98102485|ppib-2	-
SCFE01003554.1	3540	3863	.	98102670|unknown-1877	+
SCFE01000135.1	183164	183756	.	98102772|unknown-1886	+
SCFE01000239.1	157145	158037	.	98102775|tbc24-2	+
SCFE01000300.1	395198	396021	.	98102869|gst2	-
SCFE01000780.1	297659	303702	.	98102903|af10-2	+
SCFE01000220.1	893829	901657	.	98103084|ffar2	+
SCFE01001032.1	56929	56986	.	98103100|rhg28	+
SCFE01000074.1	885746	886159	.	98103347|rs20	-
SCFE01000027.1	2447262	2447715	.	98103465|zchc3	+
SCFE01000288.1	469678	470332	.	98103523|unknown-1943	-
SCFE01004835.1	3021	3266	.	98103883|scfd2	-
SCFE01000619.1	420734	421086	.	98103925|unknown-1966	+
SCFE01000076.1	1308468	1308773	.	98104117|potee	+
SCFE01000732.1	40155	40806	.	98104204|unknown-1992	-
SCFE01007508.1	575	895	.	98104236|unknown-1997	+
SCFE01000150.1	652596	653020	.	98104316|wdr61-3	-
SCFE01000165.1	502560	504229	.	98104370|unknown-2002	-
SCFE01000491.1	511408	514958	.	98104382|ttll9-2	-
SCFE01000670.1	183402	186979	.	98104652|gdpp1-2	-
SCFE01002185.1	1519	3059	.	98104967|unknown-2061	-
SCFE01000093.1	1102978	1104136	.	98105002|gpx7	-
SCFE01000737.1	137154	140086	.	98105033|unknown-2066	-
SCFE01000401.1	269904	279951	.	98105077|unknown-2075	+
SCFE01003271.1	3031	3340	.	98105083|unknown-2078	-
SCFE01000507.1	338363	339056	.	98105102|unknown-2080	-
SCFE01000733.1	293171	293820	.	98105207|s39a9-2	+
SCFE01000075.1	1846267	1848153	.	98105249|unknown-2088	+
SCFE01000116.1	260396	266451	.	98105317|unknown-2095	+
SCFE01000008.1	2505052	2514491	.	98105353|mks3-3	-
SCFE01000008.1	2497410	2505076	.	98105355|mks3-4	-
SCFE01000164.1	748171	762760	.	98105383|unknown-2099	+
SCFE01000732.1	345108	345488	.	98105413|unknown-2104	-
SCFE01000559.1	55218	56746	.	98105513|s22a6-5	+
SCFE01000032.1	2240825	2255922	.	98105541|calm-47	-
SCFE01000762.1	155600	167040	.	98105657|kcc4	-
SCFE01000800.1	205569	206033	.	98105714|nb5r3-2	-
SCFE01000622.1	68553	78977	.	98105786|unknown-2121	+
SCFE01000815.1	52367	52906	.	98105836|heca2	+
SCFE01000175.1	264779	296150	.	98106200|ktn1-2	+
SCFE01000670.1	16766	17060	.	98106285|zbt17-2	+
SCFE01000023.1	1500205	1500541	.	98106380|pigr	-
SCFE01000023.1	1500060	1504414	.	98106381|unknown-2156	-
SCFE01000458.1	149608	157827	.	98106468|xp4	+
SCFE01000930.1	172482	195283	.	98106616|rn167	-
SCFE01000054.1	535848	536281	.	98106630|tff3	-
SCFE01000085.1	928249	928801	.	98106859|unknown-2185	-
SCFE01000007.1	389769	398078	.	98106910|unknown-2189	-
SCFE01001362.1	18775	19099	.	98107098|cb016	+
SCFE01000065.1	113960	119459	.	98107200|unknown-2210	+
SCFE01000148.1	193169	197268	.	98107377|call3-7	+
SCFE01000106.1	1612074	1612953	.	98107435|tbb4b-8	+
SCFE01000106.1	1601778	1603123	.	98107438|tbb4b-9	-
SCFE01000106.1	1601745	1603123	.	98107439|tbb4b-10	-
SCFE01000013.1	1277983	1279973	.	98107456|slmap-3	-
SCFE01000061.1	905374	918617	.	98107658|unknown-2238	-
SCFE01000400.1	146386	161907	.	98107669|cj107	-
SCFE01000193.1	624982	626879	.	98107776|argj	+
SCFE01000193.1	625168	626301	.	98107777|unknown-2246	-
SCFE01000193.1	625843	626301	.	98107778|unknown-2247	+
SCFE01000071.1	310112	313364	.	98107853|unknown-2258	-
SCFE01000093.1	1428507	1430025	.	98107860|unknown-2259	+
SCFE01000761.1	242532	245610	.	98107887|unknown-2262	+
SCFE01000069.1	458868	464960	.	98107890|pvda	-
SCFE01000215.1	709730	711350	.	98107892|gprl1-2	+
SCFE01000127.1	390149	390707	.	98108245|trim3-11	+
SCFE01001034.1	100819	101011	.	98108398|dopo	-
SCFE01006625.1	2114	2466	.	98108399|unknown-2285	-
SCFE01000821.1	132568	132934	.	98108637|unknown-2295	+
SCFE01000521.1	480020	498655	.	98108715|kcnt2-4	+
SCFE01000486.1	273093	274168	.	98108877|s22a3-9	+
SCFE01000486.1	280062	281900	.	98108881|s22a2-6	+
SCFE01000225.1	575600	575910	.	98108947|unknown-2318	-
SCFE01000637.1	61040	74948	.	98109018|unknown-2325	+
SCFE01000984.1	85062	85520	.	98109110|unknown-2330	-
SCFE01000153.1	512842	516355	.	98109139|unknown-2332	+
SCFE01000004.1	656226	664637	.	98109232|bssd	+
SCFE01000004.1	1345095	1347014	.	98109233|unknown-2339	-
SCFE01000623.1	287976	288524	.	98109236|unknown-2340	-
SCFE01000623.1	280002	288524	.	98109237|unknown-2341	-
SCFE01000314.1	889573	890607	.	98109632|unknown-2363	+
SCFE01000105.1	470	837	.	98109691|unknown-2366	+
SCFE01000020.1	105663	106371	.	98109704|unknown-2368	-
SCFE01000029.1	2304250	2305854	.	98109798|lbp	+
SCFE01000003.1	3483845	3489404	.	98109887|stx1b-2	+
SCFE01000969.1	73251	76271	.	98109927|z876p	+
SCFE01004020.1	5992	6633	.	98109954|unknown-2386	+
SCFE01000626.1	398821	400160	.	98109957|unknown-2387	+
SCFE01000542.1	413099	431211	.	98109983|cnbd2-3	-
SCFE01000257.1	531108	532756	.	98110012|tri42	+
SCFE01000813.1	3369	3712	.	98110045|unknown-2397	-
SCFE01000043.1	1963866	1965809	.	98110912|unknown-2440	-
SCFE01000032.1	1891603	1894038	.	98111039|ttpal-3	-
SCFE01000032.1	1958195	1967094	.	98111041|ttpal-4	+
SCFE01000143.1	1370131	1376377	.	98111137|unknown-2450	+
SCFE01003599.1	5616	6219	.	98111391|unknown-2470	+
SCFE01000100.1	704359	704768	.	98111404|glrx2-4	+
SCFE01000047.1	1775503	1782859	.	98111548|trpm8-10	+
SCFE01000235.1	219993	220324	.	98111624|zchc2-3	-
SCFE01000791.1	48958	55951	.	98111680|mtrr-3	+
SCFE01000046.1	1049855	1056337	.	98111714|unknown-2494	+
SCFE01001134.1	68166	74874	.	98111715|hyp1	-
SCFE01000129.1	7211	19110	.	98112148|unknown-2528	+
SCFE01000861.1	88746	95172	.	98112206|crip2-2	+
SCFE01000202.1	399328	399794	.	98112307|zn235-10	+
SCFE01000037.1	1636722	1637734	.	98112386|tm234	-
SCFE01000037.1	1653034	1663456	.	98112387|cnbd2-4	+
SCFE01000489.1	44948	66015	.	98112428|unknown-2547	-
SCFE01000195.1	645948	663208	.	98112531|acsf2-15	+
SCFE01000010.1	1845867	1851461	.	98112551|tff2-4	+
SCFE01000151.1	329583	330023	.	98112552|xp4-2	+
SCFE01000193.1	626408	627046	.	98112716|klh41	-
SCFE01000312.1	715234	716165	.	98113013|nek9-2	-
SCFE01000230.1	153302	154176	.	98113049|unknown-2590	-
SCFE01000181.1	200453	213336	.	98113349|xp4-3	-
SCFE01000069.1	1059847	1060083	.	98113439|ntrk3-3	+
SCFE01000330.1	614810	615134	.	98113564|unknown-2620	-
SCFE01000091.1	1134675	1143941	.	98113963|kdm8-2	-
SCFE01000025.1	557144	557610	.	98114023|unknown-2646	+
SCFE01000165.1	548195	557603	.	98114094|unknown-2652	-
SCFE01000165.1	557579	564247	.	98114096|unknown-2653	-
SCFE01000025.1	1262331	1265595	.	98114333|ptbp3	-
SCFE01000276.1	697954	699879	.	98114417|unknown-2681	+
SCFE01000446.1	374584	407099	.	98114438|ki16b	-
SCFE01000356.1	554804	554957	.	98114461|unknown-2686	-
SCFE01000550.1	96747	97115	.	98114746|fbxl2-2	-
SCFE01000550.1	96747	97115	.	98114747|fbxl2-3	-
SCFE01000211.1	304569	309002	.	98114919|litaf-10	+
SCFE01000615.1	183829	184720	.	98115088|amot	+
SCFE01000165.1	299929	300405	.	98115117|aamp-2	-
SCFE01000263.1	830463	841822	.	98115688|bets	+
SCFE01000346.1	405684	406275	.	98115844|yk006-10	+
SCFE01000297.1	802811	803363	.	98115923|tri66-2	+
SCFE01000739.1	35738	37198	.	98116123|unknown-2775	+
SCFE01000087.1	462374	462970	.	98116149|adf	+
SCFE01000067.1	1881618	1883610	.	98116312|ttll4-2	+
SCFE01000128.1	1246159	1276133	.	98116471|kif23-2	-
SCFE01000187.1	1013354	1013850	.	98116583|porc	+
SCFE01000079.1	58572	59542	.	98116756|unknown-2812	-
SCFE01000283.1	765008	765257	.	98116962|clip2-2	-
SCFE01000739.1	44644	45264	.	98116990|unknown-2824	-
SCFE01000797.1	190566	191117	.	98117206|herc4-6	-
SCFE01000024.1	749226	753217	.	98117270|dyl2-3	-
SCFE01001316.1	35634	36984	.	98117371|bett2-2	+
SCFE01001316.1	36960	43233	.	98117372|sytl5-2	+
SCFE01000263.1	846611	857513	.	98117373|bett2-3	+
SCFE01000276.1	324996	326528	.	98117379|fbt3-5	-
SCFE01000176.1	594658	595063	.	98117434|gse1	+
SCFE01000017.1	1880836	1881010	.	98117456|unknown-2861	-
SCFE01010266.1	857	1421	.	98117511|netr-4	+
SCFE01000120.1	449208	450629	.	98117544|s17a5-16	-
SCFE01000307.1	258640	259207	.	98117557|wdr5-5	+
SCFE01001661.1	4268	4600	.	98117597|cea20-2	-
SCFE01000066.1	304605	306405	.	98118097|ctr2-5	-
SCFE01000511.1	230885	238061	.	98118419|cd22	-
SCFE01000511.1	230885	231181	.	98118420|cd22-2	-
SCFE01000149.1	397320	397907	.	98118543|ecel1	+
SCFE01000149.1	397866	398247	.	98118658|ece1-4	+
SCFE01000080.1	905186	906406	.	98118727|unknown-2948	-
SCFE01000118.1	1193343	1193772	.	98118830|unknown-2953	+
SCFE01000118.1	1193380	1193702	.	98118831|unknown-2954	+
SCFE01000118.1	1194311	1195153	.	98118832|unknown-2955	+
SCFE01000118.1	1194694	1195088	.	98118836|unknown-2956	+
SCFE01000331.1	766667	767205	.	98118879|unknown-2958	+
SCFE01000331.1	767349	768953	.	98118880|unknown-2959	+
SCFE01000577.1	1483	1791	.	98118913|mefv-2	+
SCFE01000027.1	2280235	2289149	.	98119038|ppat	+
SCFE01000387.1	398787	404636	.	98119078|unknown-2977	-
SCFE01006915.1	1653	1958	.	98119115|unknown-2981	-
SCFE01000808.1	225147	225600	.	98119371|tcb1-10	+
SCFE01000511.1	128346	135258	.	98119403|unknown-3003	+
SCFE01000046.1	339284	339498	.	98119404|unknown-3004	-
SCFE01000046.1	339019	339498	.	98119405|unknown-3005	-
SCFE01000097.1	1727602	1727917	.	98119439|zn773	-
SCFE01000302.1	559230	568119	.	98119670|kad7	-
SCFE01000297.1	802351	802890	.	98120326|tri39-9	+
SCFE01001493.1	27944	28375	.	98120327|trim3-12	-
SCFE01001493.1	27944	28375	.	98120329|tri31	-
SCFE01000498.1	336286	336729	.	98120371|rbl1	+
SCFE01000396.1	379730	380797	.	98120468|lama4-2	-
SCFE01000349.1	159060	160008	.	98120469|unknown-3079	+
SCFE01000396.1	682515	683019	.	98120474|unknown-3081	+
SCFE01000106.1	1613519	1613980	.	98120590|tbb2a-3	+
SCFE01000106.1	1613580	1613847	.	98120591|tbb2a-4	+
SCFE01000226.1	420557	422006	.	98120708|unknown-3091	-
SCFE01000372.1	588411	589700	.	98120805|unknown-3101	+
SCFE01000025.1	1699923	1700956	.	98120838|kpb1-2	+
SCFE01000734.1	23734	25096	.	98120977|enk6	-
SCFE01006894.1	1836	2629	.	98120990|3bp5l	+
SCFE01000044.1	1247544	1248691	.	98120993|unknown-3119	-
SCFE01000001.1	4436177	4454193	.	98121011|ce152	+
SCFE01000374.1	460458	468895	.	98121207|unknown-3132	-
SCFE01000469.1	402204	402590	.	98121380|wdr5-7	+
SCFE01000012.1	671258	676301	.	98121525|tnnc1	+
SCFE01000054.1	1514986	1521549	.	98121994|dpp10-3	-
SCFE01000428.1	354337	356315	.	98122077|lphn3-8	+
SCFE01000185.1	932260	936868	.	98122314|zc12c-2	-
SCFE01000456.1	41971	42565	.	98122567|lonf2-2	-
SCFE01000546.1	384161	384697	.	98122668|unknown-3236	+
SCFE01000463.1	326222	327670	.	98122754|unknown-3244	+
SCFE01000742.1	136105	145162	.	98122761|unknown-3245	+
SCFE01003043.1	9168	9378	.	98122974|ncam2-2	-
SCFE01000069.1	1578929	1579159	.	98122976|cd22-3	+
SCFE01000003.1	988630	991557	.	98123057|flnc-2	-
SCFE01000826.1	162629	170327	.	98123119|aka28	-
SCFE01000297.1	803235	803832	.	98123155|unknown-3268	+
SCFE01000307.1	257956	258540	.	98123156|unknown-3269	+
SCFE01000585.1	7728	8131	.	98123245|cd22-4	-
SCFE01000548.1	502947	503967	.	98123248|cd166	+
SCFE01000526.1	300759	306566	.	98123541|tal	+
SCFE01000249.1	1020214	1020907	.	98123561|ntkl	-
SCFE01000150.1	694992	695553	.	98123580|copa-3	-
SCFE01001143.1	91425	91872	.	98123581|unknown-3306	+
SCFE01000568.1	332345	362931	.	98123670|ttc18	+
SCFE01000479.1	6592	6918	.	98123690|rl3-3	+
SCFE01000085.1	943680	943954	.	98123982|ufog2	-
SCFE01001075.1	110389	112081	.	98124121|unknown-3334	-
SCFE01000511.1	177183	181659	.	98124123|unknown-3335	-
SCFE01000809.1	235391	238683	.	98124134|unknown-3339	+
SCFE01000020.1	495298	497287	.	98124553|unknown-3357	+
SCFE01000536.1	460449	462461	.	98124557|unknown-3358	-
SCFE01000069.1	1060218	1060382	.	98124669|ntrk3-4	+
SCFE01000998.1	91269	100244	.	98124670|mag-4	-
SCFE01000626.1	373769	374261	.	98124765|unknown-3373	-
SCFE01011607.1	5	480	.	98124904|psg1	-
SCFE01007044.1	825	1201	.	98124905|psg1-2	-
SCFE01011607.1	1	480	.	98124906|psg1-3	-
SCFE01001064.1	6388	6856	.	98124907|psg5	-
SCFE01000702.1	203309	203946	.	98125086|tri33-15	-
SCFE01000312.1	502323	509394	.	98125114|unknown-3397	-
SCFE01000797.1	100346	100853	.	98125239|ube3a-2	-
SCFE01000076.1	815752	816082	.	98125314|sc5a8-7	-
SCFE01000198.1	793304	793614	.	98125625|k1239-2	+
SCFE01000040.1	1724638	1726456	.	98125660|unknown-3430	+
SCFE01000040.1	1722725	1724600	.	98125663|unknown-3431	+
SCFE01000185.1	312001	312773	.	98125690|sgpl1-5	-
SCFE01000885.1	58088	61326	.	98125755|rtxe-17	-
SCFE01000408.1	389153	389642	.	98125855|unknown-3448	+
SCFE01000379.1	805995	806517	.	98126006|itm2b	+
SCFE01000691.1	16009	16505	.	98126302|unknown-3474	-
SCFE01000264.1	242734	243251	.	98126431|unknown-3489	+
SCFE01000013.1	965492	966101	.	98126606|unknown-3506	+
SCFE01001367.1	5216	5657	.	98126607|unknown-3507	+
SCFE01000483.1	582436	583429	.	98126634|rhoa-3	-
SCFE01000091.1	20904	23201	.	98126834|unknown-3521	+
SCFE01000013.1	2086936	2087525	.	98126939|zmym1-5	-
SCFE01001386.1	36380	36971	.	98126955|tif1b-10	+
SCFE01001351.1	19841	20913	.	98127205|xxt5	-
SCFE01000069.1	410094	410473	.	98127289|unknown-3555	+
SCFE01000069.1	803003	808375	.	98127290|unknown-3556	-
SCFE01000723.1	45191	45539	.	98127291|plx2	-
SCFE01000805.1	35188	35959	.	98127359|unknown-3566	-
SCFE01000014.1	1700098	1702361	.	98127481|tf3a-2	-
SCFE01000887.1	5500	6675	.	98127518|un45b	-
SCFE01000680.1	376327	376899	.	98127539|unknown-3584	-
SCFE01002285.1	5896	6849	.	98127540|unknown-3585	+
SCFE01000680.1	375892	376260	.	98127541|unknown-3586	-
SCFE01000680.1	340189	342099	.	98127543|unknown-3587	+
SCFE01006748.1	1175	1652	.	98127544|psa2-2	+
SCFE01001941.1	13285	13662	.	98127547|unknown-3588	-
SCFE01000028.1	500580	513815	.	98127639|mtx3-3	+
SCFE01000116.1	326120	326583	.	98127690|arob-2	+
SCFE01000245.1	249799	250140	.	98127809|hsp7c-5	-
SCFE01000076.1	1452109	1452575	.	98128140|unknown-3633	+
SCFE01000104.1	1733126	1733524	.	98128302|ci116	+
SCFE01001151.1	79604	84748	.	98128514|ntrk2-3	-
SCFE01000762.1	151178	151494	.	98128614|unknown-3661	+
SCFE01000189.1	309188	318772	.	98128642|cc181	+
SCFE01000161.1	361427	361878	.	98129199|unknown-3697	+
SCFE01000532.1	380583	380918	.	98129201|unknown-3698	+
SCFE01001223.1	54015	54170	.	98129240|unknown-3702	+
SCFE01000065.1	1473893	1481599	.	98129247|unknown-3703	-
SCFE01001507.1	7876	8459	.	98129400|unknown-3710	+
SCFE01000291.1	549238	549524	.	98129401|unknown-3711	-
SCFE01000101.1	174442	174663	.	98129441|litaf-11	-
SCFE01000129.1	961798	966313	.	98129761|cg072-2	+
SCFE01000027.1	1279618	1284314	.	98129809|sn	-
SCFE01001335.1	14604	14854	.	98129821|psg3	-
SCFE01000162.1	993098	995698	.	98130132|ptc1-3	-
SCFE01000300.1	131624	132414	.	98130181|setmr-64	+
SCFE01000106.1	1312544	1313075	.	98130237|dus5-2	-
SCFE01000728.1	366851	368405	.	98130393|elk1-4	+
SCFE01000128.1	1274445	1274995	.	98130420|unknown-3771	-
SCFE01000815.1	139338	139666	.	98130484|unknown-3774	-
SCFE01001067.1	50428	50741	.	98130497|apc2	+
SCFE01001151.1	79643	80094	.	98130634|unknown-3787	-
SCFE01000121.1	720136	723538	.	98130835|zdh11	+
SCFE01001067.1	123500	123881	.	98130902|tri10-2	+
SCFE01000396.1	603951	605408	.	98130903|lama4-3	+
SCFE01000426.1	30958	31288	.	98130906|tri10-3	+
SCFE01000095.1	722452	722887	.	98130973|utro-2	-
SCFE01000319.1	294783	295490	.	98131128|med31-3	+
SCFE01000954.1	143022	144696	.	98131285|rtjk-12	-
SCFE01000020.1	2115305	2115962	.	98131367|po21-3	+
SCFE01000039.1	1104236	1104594	.	98131368|unknown-3825	+
SCFE01000058.1	1559061	1560757	.	98131412|tc1a-6	+
SCFE01000021.1	2242003	2243307	.	98131447|ve1-2	+
SCFE01000384.1	774148	777022	.	98131448|ve1-3	-
SCFE01000618.1	138575	151631	.	98131573|unknown-3841	+
SCFE01000141.1	219020	220934	.	98131582|cfa44	-
SCFE01000203.1	282569	282862	.	98132027|ggct-2	-
SCFE01000309.1	536636	544344	.	98132028|ggct-3	-
SCFE01000203.1	282569	282850	.	98132029|ggct-4	-
SCFE01000299.1	197450	198285	.	98132043|rtbs-23	+
SCFE01000277.1	242426	245539	.	98132047|unknown-3876	-
SCFE01000458.1	50541	58097	.	98132164|hes3	+
SCFE01000096.1	1826576	1826971	.	98132421|zbt17-3	+
SCFE01000228.1	188804	189350	.	98132435|acha9-3	+
SCFE01000003.1	4969746	4970813	.	98132578|unknown-3903	+
SCFE01000761.1	229703	229864	.	98132595|unknown-3906	+
SCFE01000689.1	93025	98059	.	98132649|s22a1-5	+
SCFE01000229.1	271212	278071	.	98132796|wbs27-10	-
SCFE01000105.1	686043	686779	.	98133417|rhoa-4	+
SCFE01000548.1	78133	78449	.	98133775|unknown-3977	+
SCFE01000548.1	78134	78449	.	98133777|unknown-3978	+
SCFE01000007.1	2275658	2275976	.	98133884|sn-2	-
SCFE01000753.1	60875	61343	.	98133885|unknown-3988	+
SCFE01000797.1	238793	239107	.	98133901|herc4-8	-
SCFE01000112.1	897103	897545	.	98133991|rsh4a-2	+
SCFE01000080.1	950614	950994	.	98134108|unknown-4002	-
SCFE01000080.1	904416	905299	.	98134109|unknown-4003	-
SCFE01000054.1	200491	200774	.	98134554|sk2l2-16	+
SCFE01000054.1	211993	214829	.	98134555|sk2l2-17	+
SCFE01000075.1	31604	32826	.	98134654|tri47-7	-
SCFE01001002.1	64404	69412	.	98134682|psg6	+
SCFE01000739.1	40703	47279	.	98134683|obscn-2	+
SCFE01000012.1	531387	532408	.	98134979|actb-8	+
SCFE01000197.1	379866	380214	.	98134980|h4	-
SCFE01000056.1	1352030	1353920	.	98134991|dx39b-3	-
SCFE01000027.1	197152	197805	.	98135216|s18b1-55	+
SCFE01000027.1	257817	258159	.	98135217|g2	+
SCFE01000045.1	857026	857944	.	98135310|arob-3	-
SCFE01001731.1	169	288	.	98135342|unknown-4111	-
SCFE01000903.1	26587	27131	.	98135699|unknown-4145	+
SCFE01000090.1	1529095	1546983	.	98135948|meg10-3	-
SCFE01000141.1	365835	367408	.	98135964|tri18-8	-
SCFE01000118.1	1193299	1193740	.	98136063|unknown-4167	+
SCFE01000118.1	1193187	1194167	.	98136064|unknown-4168	+
SCFE01000326.1	800477	819442	.	98136423|rimb1-2	-
SCFE01000014.1	1346754	1347621	.	98136801|unknown-4233	-
SCFE01000056.1	2045603	2046655	.	98137076|unknown-4251	+
SCFE01012241.1	866	1232	.	98137154|tri56-19	-
SCFE01000362.1	573669	573896	.	98137277|mtmr5	-
SCFE01000578.1	2982	10215	.	98137311|zc21b	-
SCFE01000644.1	96415	112047	.	98137356|mpdz-3	-
SCFE01000317.1	106001	112628	.	98137470|efcb1-2	-
SCFE01000122.1	921772	929427	.	98137628|cxa1	-
SCFE01000903.1	1729	2064	.	98137742|psg1-4	+
SCFE01000761.1	204026	204280	.	98137744|psg1-5	-
SCFE01000761.1	204026	204280	.	98137745|psg1-6	-
SCFE01002298.1	10088	10540	.	98137829|tri33-20	-
SCFE01000161.1	360212	360565	.	98137831|trim2-14	+
SCFE01005321.1	2151	2357	.	98137832|tri33-22	+
SCFE01000343.1	239413	239970	.	98137833|tri56-21	+
SCFE01000117.1	446458	452712	.	98137954|fhl2-8	-
SCFE01002756.1	4143	4595	.	98138037|tbk1	+
SCFE01000535.1	253644	254001	.	98138039|utp15-12	-
SCFE01000429.1	169806	170770	.	98138040|cplx2-2	-
SCFE01000910.1	130295	130544	.	98138187|tp4ap-2	+
SCFE01000193.1	372242	372494	.	98138190|mag-5	+
SCFE01000815.1	242794	243043	.	98138403|nwd1-4	+
SCFE01000170.1	1180884	1181168	.	98138407|cntn2	-
SCFE01000910.1	112359	112779	.	98138538|kirr1	-
SCFE01001067.1	51314	51672	.	98138604|utp15-13	+
SCFE01000073.1	111755	113896	.	98138876|emr2-2	-
SCFE01000458.1	590350	597000	.	98138920|unknown-4358	+
SCFE01000060.1	791030	792278	.	98138927|hsbp1	+
SCFE01000072.1	577038	588719	.	98139044|tekt2	-
SCFE01000001.1	1216539	1225346	.	98139073|fbt6	-
SCFE01000174.1	750543	757026	.	98139129|fat4-6	-
SCFE01000521.1	513354	515272	.	98139307|unknown-4385	+
SCFE01000028.1	495938	496474	.	98139325|unknown-4387	+
SCFE01000028.1	495938	496405	.	98139327|unknown-4388	+
SCFE01000048.1	1670434	1680573	.	98139572|efcb5	-
SCFE01000654.1	250788	251378	.	98139575|unknown-4398	-
SCFE01000065.1	1974653	1975462	.	98139892|rtp2-3	-
SCFE01000042.1	143486	144778	.	98140049|ppal-14	+
SCFE01000426.1	35708	36140	.	98140115|tri26-3	+
SCFE01000396.1	439349	439718	.	98140116|trim2-15	+
SCFE01000038.1	788524	794087	.	98140174|unknown-4444	+
SCFE01000051.1	1363493	1375697	.	98140215|unknown-4446	+
SCFE01000699.1	234975	235295	.	98140539|tri42-3	+
SCFE01005416.1	2438	2734	.	98140542|vpp2	+
SCFE01000071.1	341710	351081	.	98140637|unknown-4476	-
SCFE01000075.1	1694860	1695135	.	98140897|unknown-4492	+
SCFE01000467.1	172057	181793	.	98140913|rac1-12	+
SCFE01008777.1	98	675	.	98140972|unknown-4499	-
SCFE01000511.1	104664	106773	.	98141039|cd22-7	+
SCFE01000104.1	262281	262536	.	98141337|ptprb-6	+
SCFE01001269.1	42002	45400	.	98141391|kdm1a-2	-
SCFE01000702.1	199431	199776	.	98141471|brwd1-2	-
SCFE01000007.1	1067265	1069397	.	98141585|cj107-2	+
SCFE01000773.1	268471	268964	.	98141615|dpol-3	+
SCFE01000511.1	261072	265267	.	98141718|unknown-4555	+
SCFE01006744.1	935	1285	.	98141948|unknown-4574	+
SCFE01008846.1	476	793	.	98141949|unknown-4575	+
SCFE01000164.1	1238168	1238611	.	98141950|unknown-4576	-
SCFE01000546.1	5315	5632	.	98142028|unknown-4578	+
SCFE01000250.1	665194	665859	.	98142139|unknown-4588	+
SCFE01000038.1	1255593	1256354	.	98142183|unknown-4591	+
SCFE01000127.1	565663	570408	.	98142289|ikip	-
SCFE01000883.1	48970	49470	.	98142441|unknown-4610	-
SCFE01000024.1	638168	638916	.	98142459|unknown-4612	-
SCFE01000396.1	603961	604269	.	98142523|tif1a-7	+
SCFE01000547.1	343635	344221	.	98142770|unknown-4623	+
SCFE01000081.1	1523268	1524344	.	98142809|exosx-2	+
SCFE01000299.1	815702	821505	.	98142811|unknown-4624	+
SCFE01000106.1	1609784	1610339	.	98142906|unknown-4630	+
SCFE01000178.1	182821	185128	.	98142978|scnnd-5	-
SCFE01000866.1	151194	158224	.	98143085|unc5c-10	+
SCFE01000677.1	357637	361349	.	98143135|unknown-4647	-
SCFE01000800.1	293577	293928	.	98143398|titin-18	+
SCFE01000003.1	2121809	2122896	.	98143429|lamb1-4	+
SCFE01000026.1	1999519	2001032	.	98143645|unknown-4685	-
SCFE01000026.1	2001268	2002467	.	98143648|unknown-4686	-
SCFE01000288.1	562253	562592	.	98143731|rn207-6	+
SCFE01009989.1	1	422	.	98143806|unknown-4693	+
SCFE01006163.1	2107	2545	.	98144201|pok3-7	+
SCFE01000054.1	1273418	1274028	.	98144355|drd1-2	+
SCFE01000794.1	150467	151039	.	98144370|unknown-4725	+
SCFE01000039.1	278689	279013	.	98144439|unknown-4732	+
SCFE01016150.1	329	640	.	98144458|mabp1-4	-
SCFE01001885.1	6279	6502	.	98144522|unknown-4738	-
SCFE01002599.1	11463	11950	.	98144721|ainx	-
SCFE01000759.1	76305	76845	.	98144807|mdga2-3	-
SCFE01001891.1	8919	9178	.	98144811|ntri	+
SCFE01000187.1	1008417	1008765	.	98144967|unknown-4771	+
SCFE01000189.1	769505	770789	.	98145095|ylk1-3	+
SCFE01001391.1	37860	38198	.	98145239|ttpal-6	+
SCFE01000063.1	673603	674080	.	98145267|unknown-4789	-
SCFE01000313.1	468898	470700	.	98145270|gin1-13	-
SCFE01000255.1	365139	365810	.	98145371|coq3-6	+
SCFE01000766.1	321475	321864	.	98145901|unknown-4830	-
SCFE01000519.1	506271	506772	.	98145922|unknown-4832	+
SCFE01000519.1	504692	505012	.	98145925|unknown-4833	+
SCFE01000150.1	848561	849462	.	98146197|unknown-4853	-
SCFE01000132.1	1369566	1369858	.	98146486|unknown-4871	+
SCFE01001542.1	18259	18804	.	98147414|tri33-24	-
SCFE01000096.1	1452003	1452609	.	98147579|unknown-4922	+
SCFE01000288.1	229061	229466	.	98147582|rora	-
SCFE01000288.1	229784	231066	.	98147583|rn207-7	-
SCFE01000052.1	1201795	1202907	.	98147592|cnfn-18	-
SCFE01000800.1	293910	294708	.	98147722|spt19	+
SCFE01000458.1	599037	599485	.	98147808|unknown-4949	+
SCFE01000229.1	473426	475885	.	98148263|f161a	+
SCFE01000312.1	189231	189686	.	98148297|trad1	+
SCFE01000865.1	210541	210824	.	98148454|mag-7	+
SCFE01000229.1	627413	628417	.	98148506|unknown-4993	-
SCFE01000302.1	170898	176719	.	98148807|cc176	-
SCFE01000393.1	222556	228286	.	98148812|unknown-5017	-
SCFE01000380.1	184868	185516	.	98148819|mx1-13	-
SCFE01000486.1	465310	469878	.	98148838|unknown-5022	-
SCFE01000215.1	427913	428135	.	98148841|unknown-5023	-
SCFE01000943.1	104088	105077	.	98148877|unknown-5032	-
SCFE01000739.1	159120	160525	.	98148889|dnja4	-
SCFE01001182.1	73746	73967	.	98148908|unknown-5034	+
SCFE01001182.1	20479	20602	.	98148909|unknown-5035	+
SCFE01000392.1	178920	179234	.	98149081|cetn2-2	-
SCFE01000208.1	971471	977431	.	98149351|unknown-5055	+
SCFE01000060.1	1264272	1264617	.	98149378|unknown-5058	-
SCFE01000026.1	979132	980432	.	98149408|sqrd-2	-
SCFE01000639.1	419227	419775	.	98149535|unknown-5074	+
SCFE01000567.1	235381	235695	.	98149589|unknown-5077	-
SCFE01001039.1	2532	2870	.	98149591|unknown-5078	-
SCFE01001989.1	3183	3993	.	98149650|unknown-5086	+
SCFE01000329.1	616913	617560	.	98149751|nebu-2	+
SCFE01004523.1	2961	5529	.	98150005|unknown-5113	-
SCFE01000529.1	348788	365032	.	98150060|ttll8	-
SCFE01000088.1	1430267	1430687	.	98150489|rtl1-15	+
SCFE01000434.1	676693	677021	.	98150813|unknown-5163	+
SCFE01000720.1	141831	142502	.	98150868|unknown-5165	-
SCFE01000457.1	290550	291072	.	98150880|surf1-4	+
SCFE01000585.1	28860	29097	.	98151056|cd166-4	-
SCFE01000513.1	338142	339446	.	98151108|unknown-5187	-
SCFE01000074.1	1973685	1974060	.	98151158|unknown-5192	+
SCFE01002247.1	1596	8624	.	98151159|baip2	+
SCFE01004148.1	3579	3954	.	98151161|unknown-5193	+
SCFE01000815.1	55087	55228	.	98151174|ntrk3-8	-
SCFE01000272.1	87419	100279	.	98151201|ltbp2-2	+
SCFE01001143.1	90907	91433	.	98151719|unknown-5250	+
SCFE01001143.1	90258	90931	.	98151721|trim8-3	+
SCFE01012828.1	864	1170	.	98151794|sot15	-
SCFE01000164.1	1212237	1212741	.	98151795|luxo	-
SCFE01000118.1	1195579	1195985	.	98151895|c2ta	+
SCFE01000822.1	266417	268062	.	98152097|dusty-5	-
SCFE01000016.1	1320125	1325969	.	98152291|mx2-11	+
SCFE01010780.1	448	749	.	98152659|unknown-5319	-
SCFE01000793.1	121255	121778	.	98152660|unknown-5320	+
SCFE01000793.1	67644	80899	.	98152661|unknown-5321	+
SCFE01000793.1	121255	121778	.	98152664|unknown-5323	+
SCFE01000201.1	203043	203181	.	98153064|unknown-5339	+
SCFE01007154.1	2501	2727	.	98153405|lrp4-7	+
SCFE01000007.1	2872463	2873048	.	98153411|traf1-24	+
SCFE01000074.1	1973226	1973650	.	98153862|kirr1-2	+
SCFE01000707.1	324362	324852	.	98153912|trim4-4	-
SCFE01001077.1	135988	136288	.	98154036|pgbd1-4	+
SCFE01001965.1	5206	11818	.	98154101|unknown-5410	-
SCFE01000085.1	931133	931496	.	98154113|mtus1	-
SCFE01000085.1	1174385	1174777	.	98154114|adip-2	+
SCFE01000723.1	143773	144116	.	98154163|tcpg-2	-
SCFE01000672.1	121701	122018	.	98154164|caia	+
SCFE01000069.1	743527	745111	.	98154187|vs10l	-
SCFE01000998.1	104052	104312	.	98154189|ceam5-2	-
SCFE01000106.1	1613201	1613555	.	98154759|tbb4b-16	+
SCFE01000106.1	1601505	1601821	.	98154762|tbb4b-18	-
SCFE01001379.1	34935	35330	.	98154975|unknown-5484	+
SCFE01000732.1	134325	134702	.	98154977|unknown-5485	-
SCFE01000732.1	154141	154730	.	98154979|unknown-5486	+
SCFE01000101.1	962829	972666	.	98155016|ptprb-7	+
SCFE01000004.1	4058087	4058398	.	98155155|unknown-5496	-
SCFE01000371.1	513702	514280	.	98155286|unknown-5500	+
SCFE01000069.1	1148682	1148970	.	98155294|crerf-2	-
SCFE01001064.1	82326	82661	.	98155295|sn-3	-
SCFE01002408.1	4470	11642	.	98155296|cadm4-5	-
SCFE01000337.1	15077	15818	.	98155364|atg2a-2	-
SCFE01000865.1	194011	197051	.	98155466|nphn-3	-
SCFE01001111.1	54352	54732	.	98155471|ceam5-3	+
SCFE01000277.1	176995	184458	.	98155494|tri56-23	-
SCFE01000051.1	1374661	1386225	.	98155536|tie1-6	+
SCFE01000604.1	65946	67438	.	98155551|rtjk-37	-
SCFE01000156.1	261100	261272	.	98155637|dyh5-6	-
SCFE01000288.1	385403	385754	.	98155833|tif1b-16	+
SCFE01000288.1	385403	386134	.	98155835|tif1b-18	+
SCFE01001386.1	32661	33069	.	98155837|tif1b-19	+
SCFE01000626.1	119614	120028	.	98155862|unknown-5563	-
SCFE01000150.1	618014	618435	.	98155866|aroa	+
SCFE01000368.1	791242	803415	.	98155905|syl	-
SCFE01000368.1	725868	729783	.	98155908|prg4-4	+
SCFE01000069.1	1783850	1784236	.	98156027|unknown-5577	-
SCFE01000419.1	583550	592597	.	98156029|unknown-5578	+
SCFE01000723.1	274412	274622	.	98156091|psg9-4	+
SCFE01000278.1	885302	885636	.	98156222|unknown-5598	+
SCFE01000066.1	1864746	1865231	.	98156323|unknown-5606	+
SCFE01000154.1	166588	167861	.	98156332|casp3-4	-
SCFE01000469.1	130378	132124	.	98156380|dapk3-3	-
SCFE01000150.1	659277	660723	.	98156586|rn207-8	-
SCFE01000031.1	2318776	2319096	.	98156963|unknown-5634	+
SCFE01000080.1	1061054	1070065	.	98157440|unknown-5647	+
SCFE01000085.1	944063	944447	.	98157479|tri50-10	-
SCFE01004615.1	2202	5278	.	98157930|cadm4-6	+
SCFE01000272.1	952071	953219	.	98158243|unknown-5702	+
SCFE01000334.1	809071	809849	.	98158273|nudc-2	+
SCFE01000759.1	91507	91767	.	98158419|cadm4-7	-
SCFE01001228.1	3654	3870	.	98158421|psg6-2	-
SCFE01000759.1	91507	91767	.	98158423|cadm4-9	-
SCFE01000030.1	413423	413689	.	98158425|cadm4-10	-
SCFE01001013.1	155439	155786	.	98158599|unknown-5728	-
SCFE01002795.1	507	777	.	98158779|unknown-5744	-
SCFE01000031.1	1618730	1619871	.	98159087|unknown-5759	-
SCFE01000554.1	185783	186190	.	98159119|unknown-5763	+
SCFE01000626.1	119979	121014	.	98159294|tri33-28	-
SCFE01000676.1	410332	410955	.	98159311|unknown-5778	-
SCFE01000980.1	56784	57603	.	98159701|unknown-5805	+
SCFE01000980.1	57448	59551	.	98159702|lamb1-5	+
SCFE01000069.1	1409739	1411191	.	98159737|kirr3-4	-
SCFE01000379.1	79786	84346	.	98159784|insr-3	+
SCFE01000616.1	420446	421542	.	98159800|pax9-2	+
SCFE01001034.1	162402	162889	.	98159845|cvc1	-
SCFE01000016.1	447532	448853	.	98159920|unknown-5817	-
SCFE01000535.1	254156	254649	.	98159959|ndst1-2	-
SCFE01000246.1	339860	348649	.	98160013|scam4-2	+
SCFE01000567.1	112021	112771	.	98160044|hpgds-29	-
SCFE01000003.1	2095491	2096106	.	98160099|utp15-14	+
SCFE01000346.1	637055	652626	.	98160172|calm-53	-
SCFE01000422.1	228998	229400	.	98160440|bhe41	-
SCFE01000012.1	2523077	2524416	.	98161059|atla2-8	-
SCFE01000418.1	724280	727317	.	98161116|po11-4	-
SCFE01000007.1	3006512	3008883	.	98161141|traf1-25	-
SCFE01001965.1	12243	12503	.	98161210|kirr1-3	-
SCFE01001965.1	12243	12503	.	98161211|cd22-11	-
SCFE01001965.1	12243	12503	.	98161212|cd22-12	-
SCFE01002076.1	10538	10799	.	98161213|unknown-5909	-
SCFE01001536.1	26142	26562	.	98161214|unknown-5910	-
SCFE01000093.1	1702725	1708872	.	98161234|unc7-3	-
SCFE01000106.1	50053	50709	.	98161269|unknown-5916	-
SCFE01000178.1	1164871	1165454	.	98161347|osbp1-2	+
SCFE01000535.1	162584	162910	.	98161352|unknown-5924	+
SCFE01000029.1	1146015	1146687	.	98161354|tri47-11	-
SCFE01000019.1	992663	993530	.	98161469|cp093	-
SCFE01000284.1	895703	903196	.	98161511|cbpc5	+
SCFE01000208.1	687519	688197	.	98161516|unknown-5934	+
SCFE01000299.1	837129	837820	.	98161726|unknown-5938	-
SCFE01000380.1	94786	95121	.	98161737|unknown-5940	+
SCFE01000018.1	1277395	1277743	.	98161867|y038	-
SCFE01000053.1	2083598	2084224	.	98161922|unknown-5957	-
SCFE01000972.1	120868	121209	.	98161952|setmr-91	-
SCFE01000449.1	262524	263010	.	98162227|pgbd4-21	-

## Sheet: Digestive
Chr	start	end	.	id	sens
SCFE01000211.1	786115	786610	.	98000360|prg4	+
SCFE01000126.1	268205	279967	.	98001044|unknown-20	+
SCFE01000553.1	322363	323692	.	98001231|sap3	-
SCFE01000510.1	451154	451464	.	98001576|tm104	+
SCFE01000526.1	450090	451811	.	98001652|acsf2-2	-
SCFE01000006.1	3139576	3141274	.	98001664|ud3a1	-
SCFE01000367.1	198252	198978	.	98001717|arf1	-
SCFE01000764.1	121921	131863	.	98002338|s35f5	-
SCFE01000542.1	295441	296367	.	98002443|cpas1	+
SCFE01000043.1	713076	715625	.	98002732|lcap	-
SCFE01000039.1	1396513	1398139	.	98003230|ank2	-
SCFE01000158.1	869972	880299	.	98004075|rnz1	+
SCFE01000640.1	402914	405267	.	98004133|fanca	+
SCFE01000142.1	1185674	1193379	.	98004260|wdr20	-
SCFE01000202.1	963464	966015	.	98004426|fyco1-2	+
SCFE01000035.1	1469030	1476186	.	98004573|catz-2	+
SCFE01000006.1	1945826	1947017	.	98004777|ddtl	-
SCFE01000413.1	379977	396202	.	98004799|dns2b	+
SCFE01000108.1	1664508	1665513	.	98004982|ck054	+
SCFE01000033.1	1508402	1509134	.	98005297|unknown-121	-
SCFE01000014.1	2829989	2831435	.	98005311|ppap	-
SCFE01000528.1	94173	94580	.	98005354|hpgds-3	-
SCFE01000690.1	81787	89028	.	98005700|cln5a	+
SCFE01000704.1	179112	183594	.	98006062|cp2u1	+
SCFE01000052.1	595237	597528	.	98006338|rnt2	+
SCFE01000028.1	774733	782270	.	98006419|rab14	+
SCFE01000418.1	129526	133639	.	98006432|ilvbl	+
SCFE01000108.1	272917	273936	.	98006634|catb	+
SCFE01000044.1	1536721	1540271	.	98006695|catk	+
SCFE01000062.1	1107523	1108383	.	98006756|pgdh	-
SCFE01001722.1	6268	10156	.	98007279|sspo	+
SCFE01000009.1	3054192	3057070	.	98007306|nisch	-
SCFE01000500.1	397239	405678	.	98008026|cp2c8-2	-
SCFE01000286.1	821225	822847	.	98008311|tpp1-2	+
SCFE01000201.1	1060303	1061941	.	98008332|acsf2-4	-
SCFE01000522.1	119700	120550	.	98008473|unknown-208	+
SCFE01000286.1	1006970	1008703	.	98008544|tpp1-3	+
SCFE01001184.1	39454	41504	.	98008982|atg7	-
SCFE01000047.1	1909734	1912592	.	98009077|unknown-229	-
SCFE01000029.1	2336654	2350032	.	98009545|pcp	-
SCFE01000801.1	210584	212125	.	98009783|gata	+
SCFE01000168.1	1100521	1103320	.	98009968|med25	+
SCFE01000726.1	225954	227142	.	98010091|unknown-258	+
SCFE01000119.1	1333659	1337278	.	98010409|lipg	+
SCFE01000256.1	548778	550807	.	98010726|rab1a-2	+
SCFE01000174.1	471591	474617	.	98011068|yk006	-
SCFE01000197.1	630614	632636	.	98011288|acsl1-2	-
SCFE01000123.1	1402653	1407610	.	98011413|catl2	-
SCFE01000013.1	721723	723780	.	98011525|flvc2	+
SCFE01000470.1	304909	308474	.	98011699|asah1-2	-
SCFE01000071.1	110452	111104	.	98011757|tpp1-4	-
SCFE01000006.1	3030900	3032468	.	98011984|ud3a1-4	+
SCFE01000377.1	133605	134605	.	98012415|lip1-2	+
SCFE01000558.1	6760	7331	.	98012623|cof1	+
SCFE01000725.1	236263	237196	.	98012836|unknown-330	-
SCFE01000446.1	132644	139177	.	98013504|dscr3	-
SCFE01000092.1	738881	740912	.	98013750|cp2u1-2	+
SCFE01000226.1	289852	291300	.	98013756|unknown-353	-
SCFE01000265.1	53945	55852	.	98013860|lyag	+
SCFE01000371.1	310057	316834	.	98014018|mrp1-3	-
SCFE01000040.1	848676	858967	.	98014052|mfsd1	-
SCFE01000002.1	3840261	3854552	.	98014065|arhga	-
SCFE01000617.1	115863	122201	.	98014094|lrrk2	+
SCFE01000130.1	649391	650640	.	98014146|pde4c	-
SCFE01000049.1	1430023	1434285	.	98014277|hpgds-9	-
SCFE01000668.1	181247	183044	.	98014353|tri72	-
SCFE01000001.1	1034117	1036171	.	98014385|fat4-2	+
SCFE01000181.1	622057	634934	.	98014800|g3st1-2	+
SCFE01000038.1	2252796	2254499	.	98014848|nfac3	+
SCFE01000066.1	171023	172878	.	98015700|pepa5	+
SCFE01000542.1	55144	62472	.	98015721|cath	+
SCFE01000046.1	2086344	2087171	.	98015964|yjic	-
SCFE01000210.1	545446	548249	.	98015968|plin2	+
SCFE01000182.1	78547	82416	.	98016033|lipg-3	-
SCFE01000078.1	873192	889616	.	98016817|laat1	-
SCFE01000762.1	310286	313209	.	98016908|acsl5-3	+
SCFE01000021.1	2187673	2188655	.	98016960|ggh-2	-
SCFE01000494.1	250003	251920	.	98017133|unknown-437	-
SCFE01000726.1	231764	233041	.	98017173|unknown-438	+
SCFE01000619.1	36956	38196	.	98017263|tri50-4	+
SCFE01000062.1	1132182	1132912	.	98017933|pgdh-3	+
SCFE01000984.1	122753	126563	.	98018345|s17a5-5	-
SCFE01000753.1	104397	106850	.	98018641|kthy	+
SCFE01000836.1	131575	132500	.	98018796|unknown-477	+
SCFE01000567.1	83728	84538	.	98019057|hpgds-10	-
SCFE01000312.1	289209	290830	.	98019285|unknown-489	-
SCFE01000247.1	289909	290874	.	98019313|dhb11	-
SCFE01000060.1	235070	243879	.	98019568|rab7a-3	+
SCFE01000569.1	136114	136906	.	98019664|gstm3-2	+
SCFE01000275.1	147418	156892	.	98020114|abhd4	-
SCFE01000759.1	203425	219700	.	98020407|acer1-2	+
SCFE01000526.1	426366	428103	.	98020752|gtr1-3	-
SCFE01000294.1	369026	383664	.	98020827|panx2-6	-
SCFE01000303.1	409596	410934	.	98020897|ccd62	+
SCFE01000492.1	584784	587576	.	98021037|rl40-2	+
SCFE01000062.1	1137855	1138812	.	98021803|pgdh-4	+
SCFE01000181.1	247413	250291	.	98023087|bri3	+
SCFE01000120.1	770607	783927	.	98023671|unknown-612	-
SCFE01000396.1	570551	573745	.	98023796|diap1	+
SCFE01000334.1	92656	102712	.	98023879|unknown-616	-
SCFE01000003.1	2521548	2522870	.	98023987|ylk1	-
SCFE01000635.1	311066	312079	.	98024488|st1c4-3	-
SCFE01000310.1	80940	81541	.	98024529|aka7g	-
SCFE01000079.1	1736205	1740527	.	98024975|akt2	-
SCFE01000391.1	471101	481108	.	98025173|rbgp1	-
SCFE01000015.1	2818372	2819268	.	98025574|clip1-2	+
SCFE01000254.1	708511	709715	.	98025789|catl1	+
SCFE01000129.1	1074646	1075709	.	98025867|ggh-4	+
SCFE01000018.1	2257361	2262558	.	98025920|znt1-2	-
SCFE01000001.1	825733	827112	.	98026038|unknown-666	+
SCFE01000201.1	929229	930818	.	98026050|acsf2-7	-
SCFE01000082.1	1029119	1029368	.	98026170|fhl3-3	-
SCFE01000005.1	4320671	4335286	.	98026246|s29a3	+
SCFE01000247.1	897574	899179	.	98026251|ach10-3	+
SCFE01000415.1	15637	17059	.	98027381|sphk1-2	+
SCFE01000545.1	262236	263854	.	98027698|s17a5-6	-
SCFE01000017.1	566319	571489	.	98027775|rdh11-3	+
SCFE01000011.1	2143202	2144595	.	98027946|fmo2-3	-
SCFE01000008.1	3311531	3313319	.	98028047|s26a3	+
SCFE01000743.1	188793	205293	.	98028484|pcp-2	-
SCFE01000187.1	208268	209181	.	98028600|naa30-2	-
SCFE01000067.1	1014743	1015447	.	98028626|cea20	+
SCFE01000380.1	740020	748089	.	98028662|abcg2	+
SCFE01000334.1	213986	222227	.	98029247|unknown-748	-
SCFE01000036.1	2250272	2252865	.	98029271|catd-2	+
SCFE01000523.1	235567	236164	.	98029317|sap-2	-
SCFE01000117.1	315478	316442	.	98029363|rab8b-3	-
SCFE01000001.1	1356577	1362401	.	98029408|plcx2-3	-
SCFE01000540.1	58986	68643	.	98029956|tph1-2	+
SCFE01000099.1	86406	93793	.	98030296|ud3a1-6	-
SCFE01000340.1	197800	198239	.	98030377|stom-5	-
SCFE01000477.1	464922	495290	.	98030698|scub3	-
SCFE01000786.1	125710	127548	.	98030834|fbt4-3	-
SCFE01000667.1	166928	168331	.	98031018|crtp3	-
SCFE01000138.1	288545	289959	.	98031021|unknown-804	+
SCFE01000071.1	109847	110550	.	98031280|tpp1-6	-
SCFE01000049.1	1411673	1414553	.	98031809|hpgds-15	-
SCFE01000193.1	352026	358651	.	98031927|mrp1-6	-
SCFE01000228.1	708009	708900	.	98032037|unknown-828	+
SCFE01000228.1	274537	281343	.	98032050|unknown-829	+
SCFE01000120.1	1381066	1390375	.	98032139|fibp	-
SCFE01000521.1	135733	139447	.	98032910|lipg-4	+
SCFE01000562.1	16164	16926	.	98033211|tert	-
SCFE01000210.1	182645	186044	.	98033721|rab7l-2	+
SCFE01000044.1	366998	371662	.	98034014|gilt-2	-
SCFE01000784.1	171445	172456	.	98034032|hpgds-17	-
SCFE01000081.1	1291018	1292687	.	98034045|cpas1-2	+
SCFE01000001.1	3599807	3612505	.	98034422|gapr1-5	+
SCFE01000609.1	415190	415512	.	98034840|s22a8-3	-
SCFE01000411.1	85185	86830	.	98034881|unknown-910	-
SCFE01000331.1	899760	900946	.	98034885|mga	+
SCFE01000631.1	249701	254144	.	98034985|grn-2	-
SCFE01000320.1	471882	473029	.	98035303|ppal-7	+
SCFE01000340.1	634767	638285	.	98035610|catl2-3	+
SCFE01000325.1	722041	723706	.	98035707|papl	-
SCFE01001106.1	15363	18253	.	98035791|arf6-2	+
SCFE01000206.1	571026	571597	.	98036130|lysm2	-
SCFE01000252.1	896787	907796	.	98036291|ptx4	+
SCFE01000002.1	2865501	2873082	.	98036318|calm-31	+
SCFE01000210.1	276299	277546	.	98036334|gnai3-2	-
SCFE01000657.1	24856	32877	.	98036885|rnf13-2	+
SCFE01000290.1	905965	906464	.	98037084|catl1-3	-
SCFE01000784.1	165617	169349	.	98037100|hpgds-19	+
SCFE01000096.1	1102335	1103018	.	98037255|sap-5	-
SCFE01000138.1	959941	961335	.	98037322|s18b1-28	+
SCFE01000106.1	802177	804082	.	98038763|asm-2	+
SCFE01000700.1	16247	25153	.	98039098|glb1l	-
SCFE01000266.1	289036	289641	.	98039127|ggact	+
SCFE01000399.1	696326	700292	.	98039139|tspoa-4	-
SCFE01000674.1	329121	332809	.	98039193|unknown-1038	+
SCFE01000325.1	904641	906312	.	98039350|fmo5-3	+
SCFE01000213.1	515836	517275	.	98039464|s17a5-9	-
SCFE01000201.1	222789	224598	.	98039670|plbl2	+
SCFE01000308.1	926168	930067	.	98039777|ud2a3-2	-
SCFE01000084.1	563053	573897	.	98039895|aqp5	+
SCFE01000826.1	215913	217061	.	98040013|ppap-4	+
SCFE01000129.1	537657	542159	.	98040097|tri33-6	-
SCFE01000305.1	877417	879213	.	98040171|s36a1-6	+
SCFE01000002.1	6166902	6167714	.	98040232|hpgds-21	+
SCFE01000115.1	1506321	1507248	.	98040382|rl13	-
SCFE01000276.1	239243	255595	.	98040453|unknown-1082	+
SCFE01000017.1	2488416	2489564	.	98040518|st1c4-4	-
SCFE01000121.1	645870	651115	.	98040521|kapcb	-
SCFE01000189.1	130348	131999	.	98040531|scrb2	+
SCFE01000270.1	566042	567347	.	98040730|esyt3-2	-
SCFE01000058.1	1937889	1940462	.	98040943|unknown-1096	-
SCFE01000345.1	452253	453608	.	98041006|unknown-1100	+
SCFE01000051.1	277659	278746	.	98041609|unknown-1120	-
SCFE01000553.1	300677	302185	.	98041688|sap3-7	-
SCFE01000330.1	74619	76340	.	98041728|acsf2-12	-
SCFE01000448.1	131994	133617	.	98042015|s38a7-5	-
SCFE01000244.1	745304	746791	.	98042140|gltl5	-
SCFE01000861.1	28794	37123	.	98043268|at8a1-3	-
SCFE01000046.1	2078225	2086406	.	98044224|ud17	-
SCFE01000035.1	1757582	1778563	.	98044699|nram1	-
SCFE01000011.1	1276988	1278958	.	98044874|glrx2-2	-
SCFE01000025.1	2016822	2024988	.	98044888|cp2c8-6	-
SCFE01000429.1	568235	571084	.	98045076|lyag-2	+
SCFE01000227.1	841452	841806	.	98045155|cybr1-2	+
SCFE01000738.1	71958	72568	.	98045411|unknown-1215	+
SCFE01000138.1	188515	189662	.	98045532|ada-5	-
SCFE01000201.1	674591	676210	.	98045811|acsf2-14	-
SCFE01000020.1	1535014	1553516	.	98045926|clcn6	+
SCFE01000027.1	267632	272109	.	98046645|rb11b	+
SCFE01000142.1	690041	690277	.	98046701|cah14	+
SCFE01000536.1	26148	31142	.	98046729|mrp3-3	+
SCFE01000230.1	820700	824185	.	98046886|dhso-9	-
SCFE01000930.1	138981	139314	.	98047434|cckar-2	+
SCFE01000005.1	1177760	1178054	.	98047533|ddtl-2	+
SCFE01000738.1	250138	260712	.	98047555|gilt-3	+
SCFE01000129.1	1042913	1048134	.	98048009|cp2u1-8	+
SCFE01000269.1	159666	163247	.	98048012|unknown-1288	+
SCFE01000266.1	412995	415165	.	98048024|kcnk4-3	-
SCFE01000317.1	517847	521907	.	98048643|cspg2	+
SCFE01000044.1	1513597	1518841	.	98048987|catl2-4	+
SCFE01000139.1	55548	58771	.	98049258|cnfn-10	+
SCFE01000114.1	868026	868636	.	98049341|y1101	-
SCFE01000096.1	1115944	1122078	.	98049630|sap-6	+
SCFE01000146.1	608120	609442	.	98049711|ggh-6	+
SCFE01000132.1	236044	236893	.	98049866|epdr1-2	+
SCFE01000106.1	807304	809093	.	98049918|asm-4	+
SCFE01000151.1	511072	515524	.	98050129|naaa-2	-
SCFE01000201.1	239858	241535	.	98050243|plbl2-3	+
SCFE01000371.1	633792	636843	.	98050426|ud16-2	-
SCFE01000528.1	70767	84190	.	98050555|tmm53-2	+
SCFE01000109.1	635031	635816	.	98050636|rab1a-6	+
SCFE01010319.1	1189	1625	.	98050675|suox-4	+
SCFE01006136.1	1281	1643	.	98050734|gria1	-
SCFE01000017.1	642704	651813	.	98050779|rdh11-4	-
SCFE01000674.1	404535	414410	.	98050802|tri39-5	-
SCFE01000096.1	1072980	1074073	.	98051001|sap-7	-
SCFE01000358.1	799899	801169	.	98051110|s35f6-2	+
SCFE01000273.1	495199	496418	.	98051606|zn503-3	-
SCFE01000203.1	602669	604336	.	98051703|opsr	-
SCFE01000691.1	221951	222175	.	98052100|grn-3	+
SCFE01000328.1	133608	135533	.	98052401|cpas1-4	+
SCFE01000174.1	731454	737667	.	98052478|klh10	+
SCFE01000462.1	452430	452698	.	98052601|unknown-1382	-
SCFE01000331.1	487606	490956	.	98052820|lyag-3	+
SCFE01000090.1	879532	881096	.	98052859|ate1-3	-
SCFE01000099.1	52330	53435	.	98053145|cp2j2-11	+
SCFE01000170.1	752384	756059	.	98053237|nade-2	+
SCFE01000634.1	304894	305635	.	98054308|epdr1-3	+
SCFE01000077.1	1221974	1232493	.	98054320|snx2	+
SCFE01000311.1	539631	540639	.	98054665|scam5	+
SCFE01000057.1	1560356	1575280	.	98054821|rhbg	+
SCFE01000100.1	1297818	1299165	.	98054828|fmo4-4	-
SCFE01000395.1	285856	296250	.	98055011|hmcn2-2	-
SCFE01000048.1	1868289	1868693	.	98055676|gp157-6	-
SCFE01000066.1	1021402	1021774	.	98055732|unknown-1489	-
SCFE01000038.1	1615572	1625180	.	98055760|card9	+
SCFE01000092.1	172472	191382	.	98055766|arhg4	-
SCFE01000064.1	1451605	1452618	.	98055957|unknown-1499	+
SCFE01000011.1	2765365	2766543	.	98056271|cgt-7	+
SCFE01000261.1	216357	221493	.	98056472|egt2	-
SCFE01000252.1	1031441	1032684	.	98056856|unknown-1533	+
SCFE01000001.1	3002035	3004953	.	98057227|cp2c9-2	+
SCFE01000850.1	68992	75519	.	98057353|rac1-8	+
SCFE01000903.1	231956	243930	.	98057634|hexb-2	+
SCFE01000134.1	1408986	1416001	.	98057689|ttc38-3	-
SCFE01000002.1	2521420	2535081	.	98058257|mfsd7-2	+
SCFE01000268.1	856021	858844	.	98058621|cp2j2-12	-
SCFE01000870.1	249011	253592	.	98058886|gpr12	+
SCFE01000353.1	286691	291486	.	98059206|syr	+
SCFE01000007.1	128892	137535	.	98059248|dram2-6	-
SCFE01000798.1	299055	299386	.	98059972|unknown-1614	+
SCFE01000808.1	180396	181054	.	98064267|unknown-1627	+
SCFE01000143.1	771910	772896	.	98064670|unknown-1628	+
SCFE01000178.1	567161	585095	.	98064764|purl	+
SCFE01000067.1	1009261	1010208	.	98064859|unknown-1632	+
SCFE01000079.1	1092815	1094136	.	98068613|unknown-1654	-
SCFE01000057.1	1048450	1049155	.	98075200|unknown-1689	-
SCFE01000272.1	819603	820010	.	98076568|unknown-1705	+
SCFE01000527.1	195166	195440	.	98100824|unknown-1766	+
SCFE01000107.1	217791	218916	.	98102803|cp2c8-7	+
SCFE01000236.1	334942	335416	.	98103940|unknown-1971	+
SCFE01000288.1	185430	185837	.	98104005|rn207-2	+
SCFE01000739.1	70910	71487	.	98105678|o5ac1	+
SCFE01000010.1	24836	25732	.	98106207|unknown-2140	+
SCFE01000480.1	258627	258974	.	98106434|unknown-2159	-
SCFE01000104.1	1298414	1300164	.	98106439|trim2-11	-
SCFE01000077.1	1852235	1861297	.	98106884|mgll-6	+
SCFE01000069.1	207946	213813	.	98108316|cp2u1-12	+
SCFE01000070.1	1940521	1941289	.	98108573|unknown-2291	-
SCFE01001169.1	70454	75536	.	98109149|nceh1-3	-
SCFE01000075.1	1125945	1126870	.	98109318|gstm3-4	-
SCFE01000075.1	1126104	1126437	.	98109321|gstm3-7	-
SCFE01000132.1	1405830	1408220	.	98109504|unknown-2357	+
SCFE01000254.1	573873	574475	.	98109574|catl1-5	-
SCFE01000254.1	573873	574475	.	98109575|catl1-6	-
SCFE01000255.1	317290	319203	.	98109923|asm-6	+
SCFE01000259.1	261320	262761	.	98111428|unknown-2473	+
SCFE01000136.1	478956	479340	.	98111937|mdpl	-
SCFE01000136.1	479762	480108	.	98111938|prp28	-
SCFE01000130.1	411938	414924	.	98112147|tspoa-9	+
SCFE01000218.1	878555	880610	.	98112597|unknown-2560	+
SCFE01001008.1	168948	172554	.	98112930|bcal1-4	+
SCFE01000254.1	77945	79252	.	98112935|ykr5	+
SCFE01000501.1	230648	231468	.	98113373|dcxr-10	-
SCFE01006523.1	758	1143	.	98113438|ntrk3-2	-
SCFE01000556.1	306376	313080	.	98116292|unknown-2784	-
SCFE01000252.1	576260	576534	.	98118116|unknown-2919	+
SCFE01000058.1	366090	366715	.	98120258|unknown-3060	-
SCFE01000060.1	2001299	2001537	.	98120938|unknown-3111	-
SCFE01000262.1	362145	363341	.	98122313|unknown-3215	+
SCFE01000844.1	216333	216673	.	98122554|unknown-3224	+
SCFE01000568.1	405047	409819	.	98122920|ovol1-3	+
SCFE01000556.1	293709	301012	.	98125290|unknown-3407	+
SCFE01000028.1	866729	867166	.	98125582|scn7a	-
SCFE01000612.1	392232	392978	.	98125757|catk-2	+
SCFE01002433.1	8209	9737	.	98127957|cp2b6-3	-
SCFE01000359.1	510774	512298	.	98129168|tpp1-9	-
SCFE01000359.1	510739	512351	.	98129169|tpp1-10	-
SCFE01000777.1	172405	173990	.	98130122|s18b1-54	-
SCFE01000844.1	100760	101195	.	98130164|tif1a-4	+
SCFE01000027.1	1967528	1968113	.	98130500|tri42-2	-
SCFE01001110.1	89856	92039	.	98131048|al1a1	-
SCFE01000368.1	205829	206168	.	98131552|pld4	+
SCFE01000989.1	84167	85699	.	98132122|rdh12-4	-
SCFE01005573.1	2412	3710	.	98132214|unknown-3886	-
SCFE01000059.1	141906	147544	.	98132475|ubp29	-
SCFE01000044.1	1517796	1521219	.	98133224|catl2-7	+
SCFE01000317.1	301345	305792	.	98133244|cp2j2-16	+
SCFE01000503.1	407674	409038	.	98133443|ttll7-2	-
SCFE01000465.1	550113	555515	.	98134418|rac1-9	-
SCFE01000067.1	1013178	1014206	.	98134615|unknown-4042	+
SCFE01000067.1	1014269	1014821	.	98134618|unknown-4043	-
SCFE01000066.1	88914	89848	.	98135501|dpp2-5	-
SCFE01000066.1	88615	88938	.	98135502|dpp2-6	-
SCFE01000218.1	885233	885633	.	98135542|cp4fb	+
SCFE01000218.1	901363	901702	.	98135543|cp4fb-2	-
SCFE01000398.1	501596	502509	.	98135545|cp2b6-4	-
SCFE01000013.1	653452	653830	.	98135807|unknown-4155	-
SCFE01000942.1	177435	177796	.	98136123|unknown-4172	-
SCFE01000062.1	1129087	1129923	.	98136443|pgdh-7	+
SCFE01000001.1	2856908	2861729	.	98137263|cp2c8-10	-
SCFE01000254.1	448517	448821	.	98137281|catl2-8	+
SCFE01000290.1	906285	906735	.	98137283|catl1-7	-
SCFE01000254.1	667994	668444	.	98137284|catl2-9	+
SCFE01000101.1	1334834	1335643	.	98138199|lrp1-14	-
SCFE01000676.1	391941	392521	.	98138201|lrp1-15	-
SCFE01000066.1	1022813	1023414	.	98139099|unknown-4374	-
SCFE01000036.1	1041923	1051498	.	98139353|naaa-5	-
SCFE01000114.1	159234	160469	.	98140604|tmlh-5	-
SCFE01000895.1	117062	123746	.	98141115|gtr6	-
SCFE01000173.1	3303	4329	.	98141145|ggh-7	-
SCFE01000175.1	30234	36195	.	98143223|s29a1	-
SCFE01000471.1	242449	244286	.	98143513|vp13b-3	+
SCFE01000422.1	183339	184958	.	98144072|fbt3-6	+
SCFE01000062.1	1142774	1143728	.	98144764|pgdh-8	+
SCFE01000003.1	1328204	1337950	.	98145141|yqk1-3	-
SCFE01000038.1	1489160	1493228	.	98145330|bcal1-5	+
SCFE01000479.1	363321	363844	.	98146255|ak1c3	+
SCFE01000431.1	178495	179841	.	98148214|dhrs1-5	+
SCFE01000022.1	889683	890725	.	98148252|st1c2-8	-
SCFE01000254.1	668358	668805	.	98149481|catl1-8	+
SCFE01000226.1	997972	998605	.	98149533|rhoc-5	-
SCFE01000373.1	169735	172266	.	98149596|la-2	+
SCFE01000110.1	129957	130566	.	98149606|ud3a2-5	-
SCFE01000110.1	144054	154848	.	98149609|atg26-4	-
SCFE01000317.1	301009	301464	.	98149648|cp2j2-19	+
SCFE01000216.1	388129	388485	.	98150142|unknown-5127	+
SCFE01000196.1	690856	696987	.	98152694|rpoc-3	+
SCFE01000099.1	1324145	1332478	.	98152884|pcp-4	+
SCFE01000801.1	196042	197669	.	98153119|gata-9	-
SCFE01000465.1	357562	366513	.	98153278|rac3-3	-
SCFE01000207.1	1085764	1086157	.	98154916|unknown-5474	-
SCFE01000324.1	881537	882228	.	98155303|rtbs-35	+
SCFE01000252.1	999714	1003871	.	98160056|unknown-5830	+
SCFE01000604.1	380259	380832	.	98160340|cdd-2	+
SCFE01000261.1	221469	226312	.	98160341|egt2-2	-
SCFE01000030.1	2288882	2290383	.	98160803|s36a1-7	-
SCFE01000893.1	87630	88381	.	98162116|rnt2-3	+

## Sheet: Neoblast
Chr	start	end	.	id	sens
SCFE01000237.1	517395	518346	.	98000472|ddah1	-
SCFE01000369.1	526488	529511	.	98000567|dc4l1	+
SCFE01000039.1	1890703	1892517	.	98000702|phf19	-
SCFE01000145.1	403381	409400	.	98001008|horm1	+
SCFE01000124.1	932262	935735	.	98001163|snpc4	-
SCFE01000948.1	175566	178564	.	98001393|med27	-
SCFE01003510.1	4997	8310	.	98001439|grm7	-
SCFE01000347.1	689060	689732	.	98003241|twsg1	+
SCFE01000034.1	1191112	1208392	.	98003918|rbp2	-
SCFE01000258.1	1008831	1020998	.	98005090|unknown-115	+
SCFE01000472.1	198377	206039	.	98005646|otop3	+
SCFE01000534.1	348511	358382	.	98005757|ogt1	+
SCFE01000333.1	862171	863411	.	98006583|bub1	+
SCFE01000065.1	1633092	1633626	.	98006596|rsgi5-2	+
SCFE01000421.1	54339	64495	.	98007769|cnd1	-
SCFE01000049.1	598832	612669	.	98007842|fancm	-
SCFE01000531.1	367160	368422	.	98008312|unknown-205	-
SCFE01000087.1	1837870	1839923	.	98008313|spt6h	+
SCFE01000421.1	482773	487151	.	98008345|s28a1	-
SCFE01000245.1	33587	35483	.	98008424|tal2	-
SCFE01000078.1	1665936	1667044	.	98008515|unknown-210	+
SCFE01000022.1	1426168	1428321	.	98008634|foxf1	-
SCFE01000457.1	484295	495677	.	98008971|cdk6	+
SCFE01000248.1	788854	798111	.	98009175|stmn2	-
SCFE01000901.1	181223	204047	.	98009200|top2a	-
SCFE01000488.1	143074	143949	.	98009260|actg	-
SCFE01000258.1	1006013	1013541	.	98009649|e2f8	+
SCFE01000291.1	364516	365088	.	98009798|rock1	+
SCFE01000713.1	74825	84754	.	98009983|tbx2-2	+
SCFE01000284.1	746040	758398	.	98010498|akap1-2	+
SCFE01000394.1	116412	117001	.	98010816|top3b	-
SCFE01000080.1	1427023	1429394	.	98011039|rbl2	+
SCFE01000822.1	238850	245251	.	98011222|ima1	+
SCFE01000041.1	1423583	1424459	.	98011226|sox2	-
SCFE01000060.1	1012438	1016545	.	98011440|dpola	-
SCFE01000551.1	117138	118927	.	98011658|cdc16	+
SCFE01000533.1	247471	248527	.	98011799|his81	+
SCFE01000045.1	392871	402104	.	98011808|unknown-301	-
SCFE01000195.1	400437	402037	.	98011866|prp31	-
SCFE01000136.1	447411	455981	.	98011952|kif11	+
SCFE01000555.1	351201	360653	.	98012179|hem1	-
SCFE01000477.1	239613	248064	.	98012243|pks30	-
SCFE01000217.1	1064331	1071503	.	98013174|hdc	+
SCFE01000080.1	286415	287165	.	98013554|polg	-
SCFE01000056.1	2037840	2041363	.	98013561|s39ab	+
SCFE01000042.1	143485	144851	.	98013610|ppal-5	+
SCFE01000222.1	1033298	1048525	.	98013866|ccnt2	+
SCFE01000822.1	283390	283986	.	98013939|unknown-359	-
SCFE01000382.1	355819	364787	.	98014950|fos	-
SCFE01000211.1	18027	18519	.	98015020|unknown-391	+
SCFE01000386.1	714350	723298	.	98015237|ntrk1	+
SCFE01000880.1	136600	140252	.	98015467|lamb1	+
SCFE01000063.1	1679552	1695359	.	98015775|elov4-3	+
SCFE01000051.1	856022	872316	.	98015984|traf7-2	-
SCFE01000008.1	1278491	1286431	.	98015991|zn665	+
SCFE01000005.1	4300480	4301146	.	98016325|olig3	+
SCFE01000011.1	1182472	1188889	.	98016400|klhl9	+
SCFE01000122.1	1331765	1335658	.	98016430|spo11	-
SCFE01000075.1	1772739	1783503	.	98016733|smc1a	-
SCFE01001105.1	30611	31883	.	98017036|unknown-433	+
SCFE01000063.1	1370078	1370828	.	98017508|unknown-448	+
SCFE01000937.1	165163	176216	.	98017899|unknown-453	+
SCFE01000109.1	1046236	1057043	.	98017937|cxxc5	-
SCFE01000122.1	1318408	1321354	.	98018175|cd021	-
SCFE01000934.1	101006	102352	.	98018217|rfc4	+
SCFE01000212.1	901861	902535	.	98018910|fpr3	+
SCFE01000323.1	696481	697387	.	98019058|setmr-8	-
SCFE01000149.1	85859	96409	.	98019185|nelfd	-
SCFE01000009.1	3035170	3037772	.	98019412|unknown-493	-
SCFE01000454.1	98261	103794	.	98019448|pigh	+
SCFE01000447.1	287913	313303	.	98019580|ubp7	+
SCFE01000273.1	701060	712250	.	98019641|smc4	-
SCFE01000063.1	578432	579526	.	98020505|nano1	-
SCFE01000079.1	1594372	1595043	.	98020744|unknown-540	+
SCFE01000576.1	320324	328120	.	98020775|zfr2-2	-
SCFE01000002.1	511711	512959	.	98021227|unknown-554	+
SCFE01000002.1	2192210	2200213	.	98021724|tor1a	+
SCFE01000006.1	2251915	2278986	.	98021957|vprbp	-
SCFE01000040.1	78265	78759	.	98022905|h2ax-2	-
SCFE01000602.1	318908	320625	.	98023179|aste1	-
SCFE01000112.1	248841	254877	.	98023303|adf1-6	-
SCFE01000245.1	142730	144313	.	98023569|unknown-608	-
SCFE01000132.1	1477656	1481134	.	98023888|cherp-2	+
SCFE01000470.1	557877	568334	.	98023967|tbl3	-
SCFE01000618.1	231277	234319	.	98024030|armc5	+
SCFE01000306.1	816890	857939	.	98024275|ctro-2	+
SCFE01000240.1	208837	226257	.	98024342|hsf2b	-
SCFE01000361.1	183331	190449	.	98024818|mrp1-5	-
SCFE01000099.1	765836	770349	.	98025152|gcp3	-
SCFE01000184.1	644674	645649	.	98025468|cep63	+
SCFE01000263.1	385514	386017	.	98025494|rpa1	+
SCFE01000009.1	1784380	1795116	.	98026206|dock5	+
SCFE01000545.1	324744	327152	.	98026366|mex3b	+
SCFE01000409.1	387821	389288	.	98026456|adcy9	-
SCFE01000332.1	467710	484957	.	98026557|unknown-680	-
SCFE01000015.1	2276163	2277551	.	98026595|ccne1	+
SCFE01000048.1	2182050	2189274	.	98026652|sycp2	-
SCFE01000093.1	200845	202673	.	98027587|brca2	+
SCFE01000090.1	251639	273387	.	98027708|mcph1	-
SCFE01000015.1	2861942	2862778	.	98027780|ccne1-2	-
SCFE01000024.1	1360683	1363856	.	98028414|ctcf	-
SCFE01000427.1	75085	75511	.	98028447|yhbs	-
SCFE01000020.1	2427545	2429535	.	98029027|unknown-740	-
SCFE01000749.1	74542	78967	.	98029393|pls1-2	+
SCFE01000116.1	817154	817572	.	98029806|tm246-2	-
SCFE01000353.1	395119	397479	.	98030589|acatn	+
SCFE01000210.1	931165	951729	.	98030606|aspp1	+
SCFE01000759.1	305461	308992	.	98031465|ce192	+
SCFE01000120.1	813673	815394	.	98031477|zic4	-
SCFE01000185.1	989488	993445	.	98031925|zc12b	+
SCFE01001188.1	59582	59992	.	98031929|vash2	+
SCFE01000914.1	75973	86724	.	98032118|unknown-832	+
SCFE01000509.1	233317	240992	.	98032264|spop-2	-
SCFE01000636.1	280544	281509	.	98032408|tri33-3	+
SCFE01000332.1	715324	718222	.	98032727|top3a	-
SCFE01000856.1	101820	117668	.	98032795|ytdc2	+
SCFE01000339.1	166385	171277	.	98032916|tonsl	+
SCFE01000334.1	202212	207521	.	98033037|pim3	+
SCFE01000063.1	529092	530682	.	98033519|tara-2	-
SCFE01000326.1	863351	864102	.	98034430|sorc1	+
SCFE01000021.1	988491	989329	.	98034724|tisb-5	-
SCFE01000025.1	551621	553018	.	98035201|s18b1-27	+
SCFE01000004.1	2923309	2941002	.	98035231|p73	+
SCFE01000134.1	158485	158740	.	98035770|unknown-939	-
SCFE01000466.1	151230	163472	.	98035781|tim	-
SCFE01000477.1	511623	525931	.	98036040|lrig3	-
SCFE01000047.1	1317169	1326555	.	98036085|acco1	+
SCFE01000698.1	371183	372375	.	98036104|boll	-
SCFE01000048.1	1030400	1030630	.	98036204|prps2	-
SCFE01000630.1	58116	60216	.	98036482|unknown-953	-
SCFE01000309.1	115225	120421	.	98036487|wdr19	-
SCFE01000141.1	704550	705253	.	98037153|unknown-975	+
SCFE01002718.1	8637	10691	.	98037283|unknown-978	+
SCFE01000015.1	944051	944414	.	98038073|tpx2	+
SCFE01000406.1	425643	427135	.	98038083|snip1	+
SCFE01000307.1	283774	285122	.	98038208|unknown-1006	+
SCFE01000425.1	446749	450898	.	98038269|trim2-6	+
SCFE01000210.1	409132	412395	.	98038369|orc5	-
SCFE01000032.1	1293159	1295074	.	98038441|zchc7	-
SCFE01000005.1	4048751	4050626	.	98038556|adat3	+
SCFE01000005.1	1508886	1516742	.	98038672|atg9a	+
SCFE01000144.1	1060708	1072573	.	98038851|unknown-1030	+
SCFE01000269.1	441983	443145	.	98039157|niban	+
SCFE01000018.1	749711	751746	.	98039381|s22a4-2	+
SCFE01000134.1	183002	183726	.	98039487|fer3l-3	+
SCFE01014903.1	1	459	.	98039506|h2a1d	-
SCFE01000140.1	850480	869973	.	98039556|no66	-
SCFE01000064.1	1110393	1111228	.	98039601|ca043	+
SCFE01000044.1	1785817	1787603	.	98039623|kcnka-2	+
SCFE01000473.1	612397	613546	.	98039858|urh1-2	-
SCFE01000180.1	729867	732992	.	98040470|mms22-3	+
SCFE01000109.1	533441	548599	.	98040485|acsl3	-
SCFE01000010.1	3003490	3003917	.	98040726|thap1-2	+
SCFE01000437.1	446444	453965	.	98040797|med23	-
SCFE01000005.1	1874865	1880495	.	98040880|tpr	+
SCFE01000478.1	556885	557928	.	98041143|unknown-1106	-
SCFE01000234.1	40663	50396	.	98041291|so4a1-2	-
SCFE01000307.1	584208	586763	.	98041574|unknown-1119	+
SCFE01000010.1	1296592	1297766	.	98041592|e2ak2-2	-
SCFE01000011.1	2606508	2617487	.	98041724|ki67	+
SCFE01000112.1	1330733	1331968	.	98041841|unknown-1125	+
SCFE01000553.1	374408	375190	.	98042352|unknown-1137	-
SCFE01000067.1	1033663	1038341	.	98042592|ada17	+
SCFE01000470.1	442125	444112	.	98042783|unknown-1149	-
SCFE01000162.1	1154284	1156591	.	98043259|trpm8-6	+
SCFE01000010.1	832307	838922	.	98043523|piwl1-2	-
SCFE01000040.1	1937305	1937528	.	98043564|unknown-1167	+
SCFE01000485.1	88642	91340	.	98043569|otx2	-
SCFE01000413.1	49227	57660	.	98043750|nsd2	-
SCFE01000024.1	782695	788572	.	98043928|unknown-1176	+
SCFE01000093.1	35885	45295	.	98044872|cspg4	-
SCFE01000492.1	487596	488968	.	98044982|setd4	+
SCFE01000286.1	901414	907581	.	98045253|rbp56	+
SCFE01000358.1	723357	744896	.	98046123|vir	+
SCFE01001483.1	13149	13541	.	98046213|foxo1	-
SCFE01000440.1	48083	54385	.	98046269|ryr1	-
SCFE01000398.1	403530	416688	.	98046448|tut7	+
SCFE01000269.1	736047	736389	.	98046674|kbp-2	+
SCFE01000751.1	150841	156323	.	98047345|barx1	+
SCFE01000605.1	24405	27305	.	98047422|rbp2-2	+
SCFE01000017.1	352858	365399	.	98047684|lrp2-5	+
SCFE01000411.1	493604	495542	.	98047896|egr3	-
SCFE01000491.1	580809	582193	.	98048063|e2f6	+
SCFE01000224.1	68675	69751	.	98048474|yi017	+
SCFE01000040.1	1140998	1141490	.	98048572|cnfn-7	-
SCFE01000364.1	786407	788283	.	98048729|ci064	-
SCFE01000176.1	938229	939147	.	98048776|hes1	-
SCFE01000306.1	642345	645709	.	98049022|mx1-5	+
SCFE01000081.1	464997	469683	.	98049201|unknown-1322	+
SCFE01000566.1	33365	36236	.	98049470|rm02	-
SCFE01000206.1	306865	310751	.	98049554|heat1	+
SCFE01000344.1	117645	118173	.	98050114|h33-3	+
SCFE01000044.1	806956	807306	.	98050180|mcm4	+
SCFE01000645.1	105398	114400	.	98050217|msx1-2	+
SCFE01000503.1	266598	267239	.	98050345|avil-4	+
SCFE01000006.1	376294	387360	.	98050367|ki18a	-
SCFE01000236.1	811929	817691	.	98050418|runx3	+
SCFE01000071.1	1354449	1363519	.	98050896|msto1	-
SCFE01000186.1	748807	757012	.	98051313|aurka-2	+
SCFE01000014.1	1399868	1424635	.	98052025|wdr3	-
SCFE01000607.1	431059	431517	.	98052522|sossc	-
SCFE01000024.1	944007	954954	.	98052674|pkhm2	-
SCFE01000044.1	330450	332775	.	98052790|ikzf3-2	+
SCFE01000076.1	1609597	1623707	.	98052795|unknown-1386	+
SCFE01000093.1	943811	944768	.	98052816|ccd12	-
SCFE01000004.1	799045	800180	.	98053156|tex11	-
SCFE01000147.1	758910	759401	.	98053575|anr40	-
SCFE01000612.1	241668	242527	.	98053642|gabr2-3	+
SCFE01000528.1	310372	311222	.	98053786|boll-2	-
SCFE01000301.1	189530	192786	.	98054341|can6	-
SCFE01000508.1	240885	248380	.	98054429|pds5b	-
SCFE01000459.1	216476	218876	.	98054558|mcm2	+
SCFE01000190.1	45470	47056	.	98054602|fbt	-
SCFE01000167.1	217302	218632	.	98054671|setmr-25	+
SCFE01000033.1	403384	404384	.	98055007|ccnb2-2	-
SCFE01000338.1	349047	355998	.	98055175|dus1l	-
SCFE01000082.1	1040588	1041244	.	98055413|h10-2	+
SCFE01000002.1	5741985	5742684	.	98055487|krba2-2	+
SCFE01000049.1	1312910	1316545	.	98055497|dnmt1	+
SCFE01000241.1	114877	133353	.	98055599|dnjc9	-
SCFE01000779.1	206279	213744	.	98055854|rab5b-2	+
SCFE01000533.1	172593	173016	.	98056221|unknown-1509	+
SCFE01000355.1	289757	299161	.	98056358|xrn1	+
SCFE01000271.1	295149	325867	.	98056700|dock9	-
SCFE01000179.1	464059	471597	.	98056721|kmt2b	+
SCFE01000122.1	1319757	1325290	.	98056781|zcpw1-2	-
SCFE01001089.1	107589	112755	.	98056864|pdia3-2	-
SCFE01000724.1	363182	363915	.	98056936|tc1a-2	-
SCFE01000017.1	76395	98434	.	98057219|thada	+
SCFE01000431.1	639159	642138	.	98057286|topb1	+
SCFE01000386.1	590737	621911	.	98057347|ttk	-
SCFE01000625.1	88085	91602	.	98057537|b2l13	-
SCFE01002763.1	2587	3152	.	98057969|unknown-1565	-
SCFE01000369.1	550736	577340	.	98058061|trpm2-4	-
SCFE01000413.1	524929	532235	.	98058249|uhrf1	-
SCFE01000441.1	237228	250729	.	98058379|tmtc3-2	-
SCFE01000540.1	351454	360003	.	98058391|panx3	-
SCFE01000680.1	211471	214116	.	98059189|unknown-1603	+
SCFE01000267.1	680963	684962	.	98059230|ari4b	+
SCFE01000396.1	520377	526004	.	98059286|unknown-1608	-
SCFE01000668.1	265768	281124	.	98059293|zswm4-2	-
SCFE01000105.1	1115573	1119053	.	98059307|unknown-1609	+
SCFE01000436.1	521407	534149	.	98059341|ago2-3	-
SCFE01000327.1	739972	749251	.	98059372|atr	-
SCFE01000132.1	781304	782281	.	98059376|unknown-1611	+
SCFE01000007.1	1021660	1031053	.	98059382|ros1-2	+
SCFE01000017.1	32258	35497	.	98059399|recq4	-
SCFE01000098.1	638820	639730	.	98078766|unknown-1712	+
SCFE01000848.1	391	636	.	98079541|unknown-1715	-
SCFE01000073.1	1214097	1215607	.	98100060|rp25l	+
SCFE01000706.1	148636	149193	.	98101138|tisb-8	-
SCFE01000454.1	605860	606689	.	98101610|unknown-1824	-
SCFE01000630.1	128012	128487	.	98101781|unknown-1838	-
SCFE01000026.1	1756418	1756816	.	98101870|sacs-6	+
SCFE01000026.1	1729915	1731284	.	98101871|sacs-7	+
SCFE01000088.1	150947	151341	.	98101885|kif24-2	+
SCFE01000435.1	349402	349765	.	98102077|zn160	+
SCFE01000028.1	412922	413521	.	98102262|h33-4	-
SCFE01000489.1	323812	326068	.	98102356|cnr3-3	-
SCFE01000051.1	919893	922713	.	98102403|zn513-5	-
SCFE01000172.1	228726	228912	.	98102828|unknown-1890	+
SCFE01000068.1	116157	116522	.	98103511|zn235-5	-
SCFE01000092.1	319608	320367	.	98103915|osgp2	+
SCFE01000523.1	507383	507855	.	98103965|zn513-6	-
SCFE01010433.1	735	1103	.	98105013|unknown-2064	+
SCFE01000555.1	548290	548728	.	98105027|bchn	-
SCFE01000540.1	457517	457866	.	98105031|bchn-2	-
SCFE01000197.1	566332	566548	.	98105149|vpre3	+
SCFE01000263.1	8689	10551	.	98107195|rl18a-2	-
SCFE01002442.1	4315	4696	.	98107388|zpi	+
SCFE01005692.1	2111	2423	.	98107466|zn513-8	-
SCFE01000053.1	972467	972785	.	98107675|unknown-2240	-
SCFE01000932.1	212076	212470	.	98107838|zn160-3	-
SCFE01000932.1	212061	212504	.	98108225|zn415	-
SCFE01000814.1	177695	178011	.	98108226|zn235-6	-
SCFE01000068.1	128273	128636	.	98108227|zn513-9	-
SCFE01000498.1	495938	496403	.	98108312|zn513-11	-
SCFE01000709.1	347714	348258	.	98109720|1433t	-
SCFE01000070.1	82962	83184	.	98109782|znf99-2	+
SCFE01000417.1	361177	361546	.	98111425|zn513-15	-
SCFE01000413.1	103532	104905	.	98112161|cgt-8	-
SCFE01001114.1	48441	48689	.	98112231|ce112-2	-
SCFE01002174.1	1275	6323	.	98112306|zn112	-
SCFE01000337.1	808025	812397	.	98112308|zn513-17	+
SCFE01000968.1	12586	12911	.	98112309|zn513-18	-
SCFE01000518.1	449997	454599	.	98112319|unknown-2541	+
SCFE01000549.1	163398	164441	.	98112544|unknown-2557	+
SCFE01001105.1	407	1731	.	98112549|unknown-2558	+
SCFE01000978.1	82406	83368	.	98113040|ykn4	-
SCFE01000317.1	643522	645540	.	98113178|unknown-2597	-
SCFE01000606.1	440344	440777	.	98113631|zn782-2	+
SCFE01000008.1	906671	908643	.	98113720|unknown-2634	+
SCFE01001278.1	48621	50169	.	98114002|znfx1-4	+
SCFE01000506.1	212961	220207	.	98114103|unknown-2654	+
SCFE01000226.1	1042081	1042362	.	98116849|zn235-11	-
SCFE01000008.1	3066966	3067400	.	98116971|unknown-2822	+
SCFE01000200.1	567419	567808	.	98117137|zn233-2	+
SCFE01003081.1	468	1417	.	98117138|zn782-4	+
SCFE01000210.1	141139	141497	.	98117482|zn513-21	+
SCFE01000052.1	1301947	1302526	.	98117686|h10-3	-
SCFE01000481.1	584352	584801	.	98118415|mybpp-2	-
SCFE01000335.1	639148	642930	.	98118517|erc6l	-
SCFE01000335.1	781146	781791	.	98118518|unknown-2939	-
SCFE01000335.1	748175	755743	.	98118521|unknown-2940	+
SCFE01000495.1	522151	526310	.	98118934|cnfn-15	+
SCFE01002192.1	7618	7946	.	98119168|zn513-22	+
SCFE01000290.1	76926	77099	.	98119468|unknown-3015	-
SCFE01000193.1	1050597	1050902	.	98119707|unknown-3035	-
SCFE01000784.1	37862	38186	.	98120452|fxl18-2	+
SCFE01000595.1	195129	199838	.	98120960|unknown-3114	-
SCFE01000198.1	1217136	1227338	.	98122208|unknown-3207	+
SCFE01000012.1	1765153	1766253	.	98122334|hrsl3	-
SCFE01000139.1	546605	548467	.	98123467|wrn-2	-
SCFE01000288.1	330270	330700	.	98123486|unknown-3298	-
SCFE01000070.1	232287	238788	.	98124184|zn415-3	-
SCFE01000606.1	440361	440728	.	98124461|zn235-16	+
SCFE01000606.1	416402	416799	.	98124752|zn235-17	+
SCFE01000968.1	13024	13348	.	98124753|zn513-24	-
SCFE01000128.1	1192996	1193404	.	98124832|unknown-3378	-
SCFE01000833.1	54512	55687	.	98124961|seca	-
SCFE01000488.1	143826	144189	.	98125675|actb-6	-
SCFE01000425.1	313173	313652	.	98125864|gp112-5	-
SCFE01000327.1	751727	757078	.	98126588|atr-2	-
SCFE01008901.1	541	989	.	98127177|zn235-18	+
SCFE01000068.1	45639	45843	.	98127178|zn513-25	+
SCFE01002787.1	6489	9406	.	98127405|unknown-3570	+
SCFE01000325.1	123129	133102	.	98127438|zfat	-
SCFE01000519.1	21465	21959	.	98127787|phosp	-
SCFE01000718.1	85273	85710	.	98127923|unknown-3617	+
SCFE01000625.1	5034	5658	.	98128195|glnd	-
SCFE01000070.1	206265	207204	.	98128344|zn782-5	-
SCFE01000317.1	429843	430320	.	98128456|unknown-3648	-
SCFE01000662.1	373052	373289	.	98128505|zn142-2	-
SCFE01000096.1	543279	543646	.	98128536|yp009-2	-
SCFE01000028.1	2426344	2426852	.	98130864|thap2-6	-
SCFE01000044.1	591640	593958	.	98130895|tri47-6	+
SCFE01000071.1	113157	113452	.	98131009|ezh1-2	+
SCFE01000066.1	944410	945031	.	98131342|unknown-3819	-
SCFE01000013.1	1035921	1036680	.	98131653|ywv1	+
SCFE01000082.1	1417588	1418139	.	98131752|h10-4	-
SCFE01000082.1	1439022	1439741	.	98131947|h10-5	+
SCFE01000245.1	599168	599579	.	98131951|ada33-4	-
SCFE01000392.1	300797	301404	.	98132150|h10-6	-
SCFE01000001.1	2387105	2391067	.	98132963|hmcn1-5	-
SCFE01000315.1	533278	534006	.	98133239|unknown-3935	-
SCFE01000122.1	1336915	1337266	.	98134971|unknown-4068	+
SCFE01000454.1	606993	615770	.	98135245|unknown-4099	-
SCFE01000079.1	108054	110153	.	98136138|swt1-2	-
SCFE01006053.1	1579	3177	.	98136192|dc122	+
SCFE01000726.1	103493	103884	.	98136655|zn513-29	-
SCFE01000210.1	303083	304588	.	98137778|frk-4	-
SCFE01000228.1	1106436	1121577	.	98137787|rtel1	-
SCFE01000122.1	1165265	1165759	.	98138607|unknown-4350	+
SCFE01000420.1	253507	256350	.	98139284|tnpo1	-
SCFE01000319.1	757685	758312	.	98139573|unknown-4397	-
SCFE01000590.1	137479	145292	.	98140488|acrc	-
SCFE01000778.1	111249	111734	.	98140693|mo4l2-3	-
SCFE01000097.1	695351	695883	.	98140695|ita11	-
SCFE01001196.1	54141	54422	.	98141158|zn513-30	-
SCFE01000027.1	210014	210347	.	98141280|unknown-4524	-
SCFE01000501.1	238191	238790	.	98141302|unknown-4526	-
SCFE01000012.1	1484608	1485331	.	98142353|unknown-4602	+
SCFE01002481.1	11474	11909	.	98142432|esyt3-5	-
SCFE01000009.1	1448912	1462022	.	98142450|gon4l	+
SCFE01002192.1	8054	8557	.	98142597|zn214-3	+
SCFE01000057.1	15437	23652	.	98143159|unknown-4652	-
SCFE01000011.1	2251792	2257151	.	98143222|rn180-2	-
SCFE01000141.1	305332	305906	.	98144255|tba1b-3	-
SCFE01000352.1	774758	777183	.	98144328|ubp48-2	-
SCFE01000122.1	1165651	1165993	.	98144535|klh15	-
SCFE01000281.1	91347	91657	.	98144678|unknown-4752	-
SCFE01000173.1	380178	381024	.	98145114|unknown-4777	-
SCFE01000082.1	1798939	1799271	.	98145396|unknown-4798	-
SCFE01000082.1	1798812	1799129	.	98145399|unknown-4799	-
SCFE01000038.1	1835668	1836223	.	98145418|unknown-4802	+
SCFE01000636.1	362823	363043	.	98145745|trim2-17	-
SCFE01000960.1	40104	40405	.	98146529|zn408	-
SCFE01000226.1	1041705	1042060	.	98146531|zn513-38	-
SCFE01000745.1	46005	47554	.	98146601|sqstm-7	-
SCFE01002507.1	5280	8879	.	98146624|zn513-40	-
SCFE01000115.1	1051433	1053374	.	98147425|tert-4	-
SCFE01000200.1	48440	49217	.	98147615|unknown-4925	-
SCFE01000473.1	623789	624297	.	98147619|rtbs-29	-
SCFE01000138.1	246789	247104	.	98148364|unknown-4979	+
SCFE01000011.1	2289854	2290240	.	98149446|unknown-5068	+
SCFE01000128.1	1193556	1193874	.	98149743|unknown-5093	-
SCFE01000856.1	277758	278643	.	98149897|setx	-
SCFE01002171.1	14913	15293	.	98149953|trpm6-3	-
SCFE01000457.1	479640	480124	.	98150914|unknown-5169	+
SCFE01000966.1	116830	117347	.	98151469|s18b1-62	+
SCFE01000540.1	453248	453612	.	98151965|unknown-5269	-
SCFE01000199.1	1171893	1172282	.	98152032|unknown-5280	+
SCFE01000151.1	430510	430911	.	98152280|tc1a-11	+
SCFE01000452.1	74415	74725	.	98153501|unknown-5371	+
SCFE01000636.1	54763	55161	.	98153844|zn214-4	+
SCFE01000272.1	709832	710277	.	98153908|unknown-5392	+
SCFE01000260.1	467882	468416	.	98153909|unknown-5393	+
SCFE01000291.1	451121	452254	.	98155603|zn462-3	-
SCFE01000064.1	617119	617471	.	98157561|mos1t-4	-
SCFE01000144.1	188740	189286	.	98157791|unknown-5673	-
SCFE01000386.1	686954	687646	.	98158650|zn235-26	+
SCFE01000726.1	103824	104365	.	98158653|zn782-9	-
SCFE01000019.1	1957560	1958245	.	98159196|unknown-5773	-
SCFE01009008.1	1540	1724	.	98159447|unknown-5788	-
SCFE01000671.1	33006	33547	.	98161046|unknown-5894	-
SCFE01004999.1	2183	2459	.	98161484|pcka-4	+
SCFE01000275.1	770315	770803	.	98161971|npat	-
SCFE01000295.1	831989	832184	.	98162106|unknown-5969	+
